# Supplementary material for: Pervasive Variation of Transcription Factor Orthologs Contributes to Regulatory Network Evolution
Source: PLoS Genet. 2015 Mar 6;11(3):e1005011. doi: 10.1371/journal.pgen.1005011 (PMC4351887; doi:10.1371/journal.pgen.1005011)
Supplement: S1 Table — Counts of divergent residues and significance between binding residues and background per non-reference species used for the three calculations of functional importance previously described: (Major Column 1) Conservation Across Clades, (Major Column 2) Evolutionary Rate, and (Major Column 3) Rapid Fixation. The first four subcolumns within each major column correspond to the number of divergent residues in specificity-conferring positions -1, 2, 3, and 6 in C2H2-ZF domains (-1, 2, 3, 6), background divergent residues outside of arrays of canonically linked domains (BG), residues outside of the alpha-helix within C2H2-ZF domains (C2H2), and linker regions between adjacent canonically linked domains (linker). The fifth subcolumn in each major column is the exact p-value comparing the -1, 2, 3, 6 residues to BG residues using a binomial test in major columns 1 and 3 and Wilcoxon test in major column 2. In Major Column 1, residues are only included from each species where there is a non-gapped residue of the same type (e.g. -1, 2, 3, 6, BG, C2H2, linker) in an ortholog of its partner species. In Major Column 2, only complete (i.e., an ortholog from all 12 fly species) columns are included, as measurements of evolutionary rate using less complete multiple alignments could not be compared. In Major Column 3, all divergent residues, regardless of alignment to any species apart from the reference D. melanogaster are included. (XLS) [file pgen.1005011.s008.xls]

## Sheet: Sheet1
	Conservation Across Pairwise Clades					Evolutionary Rate					Rapid Fixation
	Num. Diverged Residues				p-value	Num. Diverged Residues				p-value	Num. Diverged Residues				p-value
	"-1, 2, 3, 6"	BG	C2H2	Linker		"-1, 2, 3, 6"	BG	C2H2	Linker		"-1, 2, 3, 6"	BG	C2H2	Linker
Dsec	91	1133	172	62	0.1901	57	726	103	37	0.01116	668	37842	2287	1183	6.139e-25
Dsim	85	1282	169	69	0.001774	44	706	63	36	0.0007452	896	34708	2888	1507	1.302e-16
Dyak	242	7046	697	241	0.2433	122	3011	305	113	2.748e-09	1666	98342	5786	2665	2.604e-34
Dere	233	6645	686	237	0.09756	124	3335	302	95	1.547e-13	1568	99472	4884	2776	4.195e-31
Dana						352	14926	1197	363	1.541e-39	4450	266444	17048	8138	1.202e-109
Dpse	620	21873	2155	682	0.0001736	372	18980	1327	439	1.196e-43	4434	281146	17760	8257	1.401e-116
Dper	617	22089	2151	682	7.595e-07	364	17195	1286	392	2.313e-35	4161	228249	16769	7946	1.28e-55
Dwil						499	22041	1600	489	8.597e-56	5596	326731	21098	10008	3.436e-151
Dgri						453	21009	1600	518	6.579e-46	4256	291688	17731	8557	1.179e-62
Dvir	782	28015	2708	930	2.86e-22	469	21682	1530	516	1.274e-51	5548	330047	10232	10232	5.05e-161
Dmoj	813	28412	2836	947	2.915e-20	476	23032	1647	514	9.714e-49	5481	320909	10166	10166	3.665e-165
