# Supplementary material for: Pervasive Variation of Transcription Factor Orthologs Contributes to Regulatory Network Evolution
Source: PLoS Genet. 2015 Mar 6;11(3):e1005011. doi: 10.1371/journal.pgen.1005011 (PMC4351887; doi:10.1371/journal.pgen.1005011)
Supplement: S2 Table — Percent of columns from SVM-predicted binding specificities (represented as PWMs) that are “correct” (have a PCC > 0, 0.25, 0.5, or 0.75) when compared to the corresponding experimentally-derived gold standard specificity columns (S1 Text). Rows correspond to these correctness thresholds. We also consider subsets of SVM-predicted columns that agree (have a PCC > 0, 0.25, 0.5, or 0.75) with the predictions of ML or RF. Table columns correspond to these subsets of SVM-predicted columns defined by these consensus cutoffs. (A) Percent of correctly-predicted columns as compared to experimentally-derived PWMs for 158 natural poly-ZF TFs from all species. (B) Percent of correctly-predicted SVM columns compared to the 60 experimentally-derived PWMs from fly. (XLS) [file pgen.1005011.s009.xls]

## Sheet: Sheet1
A. Percent of correctly-predicted columns across 158 PWMs from all species.
Correctness Score Threshold	Consensus with ML or RF
	none	PCC > 0	PCC > 0.25	PCC > 0.5	PCC > 0.75
PCC > 0	0.7603	0.7693	0.7787	0.79	0.8037
PCC > 0.25	0.716	0.726	0.7376	0.7516	0.7656
PCC > 0.5	0.6718	0.6813	0.6915	0.7149	0.7383
PCC > 0.75	0.6176	0.6294	0.6387	0.6676	0.7031
B. Percent of correctly-predicted columns across the 60 PWMs from fly.
Correctness Score Threshold	Consensus with ML or RF
	none	PCC > 0	PCC > 0.25	PCC > 0.5	PCC > 0.75
PCC > 0	0.7308	0.7397	0.7472	0.764	0.7871
PCC > 0.25	0.6874	0.6985	0.713	0.7348	0.7547
PCC > 0.5	0.6356	0.6486	0.6606	0.6959	0.7251
PCC > 0.75	0.5797	0.5922	0.6036	0.6423	0.69
