# Supplementary material for: Pervasive Variation of Transcription Factor Orthologs Contributes to Regulatory Network Evolution
Source: PLoS Genet. 2015 Mar 6;11(3):e1005011. doi: 10.1371/journal.pgen.1005011 (PMC4351887; doi:10.1371/journal.pgen.1005011)
Supplement: S3 Table — Change in binding specificity for aligned domains between the reference D. melanogaster and non-reference fly species. Confidence is measured by comparing SVM predicted specificities to those produced by ML and RF methods using PCC. The domains included at each confidence threshold are those where the SVM predicted specificities were within a particular PCC cutoff when compared to either the ML or RF predicted specificities. (Row 1) Total number of aligned, ungapped domains across all 12 fly species. (Row 2) Total number of ungapped D. melanogaster domains that have 1-to-1 orthologs in at least 1 other fly and exhibit a divergent binding residue in at least 1 other fly. (Row 3) Total number of aligned orthologous domains across D. melanogaster and at least 1 other fly species where the Spearman correlations relating the phylogenetic distance to D. melanogaster for each non-reference fly domain to the change in predicted specificity from the aligned D. melanogaster domain (measured using PCC, where a lower PCC implies greater change) is < 0. (Row 4) Total number of aligned orthologous domains where the Spearman correlations, as in Row 3, are < −0.5. (XLS) [file pgen.1005011.s010.xls]

## Sheet: Sheet1
	Confidence Thresholds
	None	PCC ≥ 0	PCC ≥ 0.25	PCC ≥ 0.5	PCC ≥ 0.75
Total Domains	17734	17273 (97.4%)	15485 (87.3%)	11136 (62.8%)	5298 (29.9%)
Total Dmel Domains with 1+ Binding Residue Changes in Other Flies	751	722 (96.1%)	616 (82.0%)	359 (47.8%)	106 (14.1%)
Total Aligned Domains with Spearman < 0	660 (87.9%)	636 (88.1%)	540 (87.7%)	315 (87.7%)	90 (84.9%)
Total Aligned Domains with Spearman < -0.5	473 (63.0%)	454 (62.9%)	397 (64.4%)	241 (67.1%)	75 (70.8%)

## Sheet: Sheet2
	Confidence Thresholds
	None	PCC ≥ 0	PCC ≥ 0.25	PCC ≥ 0.5	PCC ≥ 0.75
Total Domains	17319	16893 (97.5%)	15098 (87.2%)	10742 (62.0%)	4978 (28.7%)
Total Dmel Domains with 1+ Binding Residue Changes in Other Flies	797	768 (96.4%)	655 (82.2%)	389 (48.8%)	112 (14.1%)
Total Aligned Domains with Spearman < 0	714 (89.6%)	689 (89.7%)	582 (88.9%)	347 (89.2%)	96 (85.7%)
Total Aligned Domains with Spearman < -0.5	517 (64.9%)	499 (65.0%)	428 (65.3%)	264 (67.9%)	79 (70.5%)
