# Supplementary material for: Pervasive Variation of Transcription Factor Orthologs Contributes to Regulatory Network Evolution
Source: PLoS Genet. 2015 Mar 6;11(3):e1005011. doi: 10.1371/journal.pgen.1005011 (PMC4351887; doi:10.1371/journal.pgen.1005011)
Supplement: S4 Table — GO Term Enrichment for Drosophila conserved and diverged poly-ZF genes as generated by GO Term Finder (go.princeton.edu). (XLS) [file pgen.1005011.s011.xls]

## Sheet: CONS-biol proc
Date	Mon Nov 10 20:12:16 EST 2014
Email	snadimpa@princeton.edu
Aspect	P
P-value cutoff	0.01
Calculate FDR	Yes
Regulation links followed	Yes
Bonferroni correction	Yes
Uploaded gene list	cons2.txt
Annotation file	gene_association.fb
Evidence codes excluded	ISM (2329)
Evidence codes used	IEA (12302), IEP (1011), IGI (2898), IBA (1219), IGC (29), IPI (2653), ND (9549), IC (1198), ISS (17189), RCA (19), IMP (20965), IDA (14088), TAS (4691), NAS (10265), ISO (2), ISA (140)
Unknown identifiers (1)	FBgn0264817
GOID	TERM	CORRECTED_PVALUE	UNCORRECTED_PVALUE	NUM_LIST_ANNOTATIONS	LIST_SIZE	TOTAL_NUM_ANNOTATIONS	POPULATION_SIZE	FDR_RATE	EXPECTED_FALSE_POSITIVES	ANNOTATED_GENES
GO:0006351	transcription, DNA-templated	6.21365e-24	1.22799e-26	40	82	1009	16085	0	0	FBgn0020378, FBgn0004878, FBgn0037621, FBgn0036179, FBgn0004892, FBgn0086655, FBgn0002573, FBgn0261434, FBgn0027339, FBgn0267337, FBgn0001325, FBgn0261648, FBgn0040765, FBgn0001981, FBgn0005694, FBgn0042650, FBgn0000210, FBgn0003028, FBgn0264442, FBgn0266450, FBgn0263072, FBgn0003002, FBgn0005630, FBgn0002985, FBgn0261705, FBgn0004880, FBgn0043364, FBgn0031375, FBgn0028999, FBgn0004618, FBgn02670…
GO:0097659	nucleic acid-templated transcription	6.21365e-24	1.22799e-26	40	82	1009	16085	0	0	FBgn0020378, FBgn0004878, FBgn0037621, FBgn0036179, FBgn0004892, FBgn0086655, FBgn0002573, FBgn0261434, FBgn0027339, FBgn0267337, FBgn0001325, FBgn0261648, FBgn0040765, FBgn0001981, FBgn0005694, FBgn0042650, FBgn0000210, FBgn0003028, FBgn0264442, FBgn0266450, FBgn0263072, FBgn0003002, FBgn0005630, FBgn0002985, FBgn0261705, FBgn0004880, FBgn0043364, FBgn0031375, FBgn0028999, FBgn0004618, FBgn02670…
GO:0032774	RNA biosynthetic process	6.95677e-24	1.37486e-26	40	82	1012	16085	0	0	FBgn0020378, FBgn0004878, FBgn0037621, FBgn0036179, FBgn0004892, FBgn0086655, FBgn0002573, FBgn0261434, FBgn0027339, FBgn0267337, FBgn0001325, FBgn0261648, FBgn0040765, FBgn0001981, FBgn0005694, FBgn0042650, FBgn0000210, FBgn0003028, FBgn0264442, FBgn0266450, FBgn0263072, FBgn0003002, FBgn0005630, FBgn0002985, FBgn0261705, FBgn0004880, FBgn0043364, FBgn0031375, FBgn0028999, FBgn0004618, FBgn02670…
GO:0006355	regulation of transcription, DNA-templated	5.98139e-22	1.18209e-24	37	82	918	16085	0	0	FBgn0020378, FBgn0004878, FBgn0004892, FBgn0086655, FBgn0002573, FBgn0261434, FBgn0027339, FBgn0267337, FBgn0001325, FBgn0261648, FBgn0040765, FBgn0001981, FBgn0005694, FBgn0042650, FBgn0000210, FBgn0003028, FBgn0264442, FBgn0266450, FBgn0003002, FBgn0005630, FBgn0002985, FBgn0261705, FBgn0004880, FBgn0043364, FBgn0031375, FBgn0028999, FBgn0004618, FBgn0267033, FBgn0000233, FBgn0040305, FBgn00011…
GO:1903506	regulation of nucleic acid-templated transcription	5.98139e-22	1.18209e-24	37	82	918	16085	0	0	FBgn0020378, FBgn0004878, FBgn0004892, FBgn0086655, FBgn0002573, FBgn0261434, FBgn0027339, FBgn0267337, FBgn0001325, FBgn0261648, FBgn0040765, FBgn0001981, FBgn0005694, FBgn0042650, FBgn0000210, FBgn0003028, FBgn0264442, FBgn0266450, FBgn0003002, FBgn0005630, FBgn0002985, FBgn0261705, FBgn0004880, FBgn0043364, FBgn0031375, FBgn0028999, FBgn0004618, FBgn0267033, FBgn0000233, FBgn0040305, FBgn00011…
GO:2001141	regulation of RNA biosynthetic process	5.98139e-22	1.18209e-24	37	82	918	16085	0	0	FBgn0020378, FBgn0004878, FBgn0004892, FBgn0086655, FBgn0002573, FBgn0261434, FBgn0027339, FBgn0267337, FBgn0001325, FBgn0261648, FBgn0040765, FBgn0001981, FBgn0005694, FBgn0042650, FBgn0000210, FBgn0003028, FBgn0264442, FBgn0266450, FBgn0003002, FBgn0005630, FBgn0002985, FBgn0261705, FBgn0004880, FBgn0043364, FBgn0031375, FBgn0028999, FBgn0004618, FBgn0267033, FBgn0000233, FBgn0040305, FBgn00011…
GO:0034654	nucleobase-containing compound biosynthetic process	1.1696e-21	2.31145e-24	40	82	1159	16085	0	0	FBgn0020378, FBgn0004878, FBgn0037621, FBgn0036179, FBgn0004892, FBgn0086655, FBgn0002573, FBgn0261434, FBgn0027339, FBgn0267337, FBgn0001325, FBgn0261648, FBgn0040765, FBgn0001981, FBgn0005694, FBgn0042650, FBgn0000210, FBgn0003028, FBgn0264442, FBgn0266450, FBgn0263072, FBgn0003002, FBgn0005630, FBgn0002985, FBgn0261705, FBgn0004880, FBgn0043364, FBgn0031375, FBgn0028999, FBgn0004618, FBgn02670…
GO:0019438	aromatic compound biosynthetic process	9.86292e-21	1.94919e-23	40	82	1227	16085	0	0	FBgn0020378, FBgn0004878, FBgn0037621, FBgn0036179, FBgn0004892, FBgn0086655, FBgn0002573, FBgn0261434, FBgn0027339, FBgn0267337, FBgn0001325, FBgn0261648, FBgn0040765, FBgn0001981, FBgn0005694, FBgn0042650, FBgn0000210, FBgn0003028, FBgn0264442, FBgn0266450, FBgn0263072, FBgn0003002, FBgn0005630, FBgn0002985, FBgn0261705, FBgn0004880, FBgn0043364, FBgn0031375, FBgn0028999, FBgn0004618, FBgn02670…
GO:0051252	regulation of RNA metabolic process	1.0343e-20	2.04407e-23	37	82	996	16085	0	0	FBgn0020378, FBgn0004878, FBgn0004892, FBgn0086655, FBgn0002573, FBgn0261434, FBgn0027339, FBgn0267337, FBgn0001325, FBgn0261648, FBgn0040765, FBgn0001981, FBgn0005694, FBgn0042650, FBgn0000210, FBgn0003028, FBgn0264442, FBgn0266450, FBgn0003002, FBgn0005630, FBgn0002985, FBgn0261705, FBgn0004880, FBgn0043364, FBgn0031375, FBgn0028999, FBgn0004618, FBgn0267033, FBgn0000233, FBgn0040305, FBgn00011…
GO:0018130	heterocycle biosynthetic process	1.04802e-20	2.07118e-23	40	82	1229	16085	0	0	FBgn0020378, FBgn0004878, FBgn0037621, FBgn0036179, FBgn0004892, FBgn0086655, FBgn0002573, FBgn0261434, FBgn0027339, FBgn0267337, FBgn0001325, FBgn0261648, FBgn0040765, FBgn0001981, FBgn0005694, FBgn0042650, FBgn0000210, FBgn0003028, FBgn0264442, FBgn0266450, FBgn0263072, FBgn0003002, FBgn0005630, FBgn0002985, FBgn0261705, FBgn0004880, FBgn0043364, FBgn0031375, FBgn0028999, FBgn0004618, FBgn02670…
GO:2000112	regulation of cellular macromolecule biosynthetic process	1.99502e-20	3.94272e-23	37	82	1015	16085	0	0	FBgn0020378, FBgn0004878, FBgn0004892, FBgn0086655, FBgn0002573, FBgn0261434, FBgn0027339, FBgn0267337, FBgn0001325, FBgn0261648, FBgn0040765, FBgn0001981, FBgn0005694, FBgn0042650, FBgn0000210, FBgn0003028, FBgn0264442, FBgn0266450, FBgn0003002, FBgn0005630, FBgn0002985, FBgn0261705, FBgn0004880, FBgn0043364, FBgn0031375, FBgn0028999, FBgn0004618, FBgn0267033, FBgn0000233, FBgn0040305, FBgn00011…
GO:0010556	regulation of macromolecule biosynthetic process	2.06442e-20	4.07988e-23	37	82	1016	16085	0	0	FBgn0020378, FBgn0004878, FBgn0004892, FBgn0086655, FBgn0002573, FBgn0261434, FBgn0027339, FBgn0267337, FBgn0001325, FBgn0261648, FBgn0040765, FBgn0001981, FBgn0005694, FBgn0042650, FBgn0000210, FBgn0003028, FBgn0264442, FBgn0266450, FBgn0003002, FBgn0005630, FBgn0002985, FBgn0261705, FBgn0004880, FBgn0043364, FBgn0031375, FBgn0028999, FBgn0004618, FBgn0267033, FBgn0000233, FBgn0040305, FBgn00011…
GO:0044271	cellular nitrogen compound biosynthetic process	2.35317e-20	4.65054e-23	40	82	1256	16085	0	0	FBgn0020378, FBgn0004878, FBgn0037621, FBgn0036179, FBgn0004892, FBgn0086655, FBgn0002573, FBgn0261434, FBgn0027339, FBgn0267337, FBgn0001325, FBgn0261648, FBgn0040765, FBgn0001981, FBgn0005694, FBgn0042650, FBgn0000210, FBgn0003028, FBgn0264442, FBgn0266450, FBgn0263072, FBgn0003002, FBgn0005630, FBgn0002985, FBgn0261705, FBgn0004880, FBgn0043364, FBgn0031375, FBgn0028999, FBgn0004618, FBgn02670…
GO:1901362	organic cyclic compound biosynthetic process	2.97934e-20	5.88802e-23	40	82	1264	16085	0	0	FBgn0020378, FBgn0004878, FBgn0037621, FBgn0036179, FBgn0004892, FBgn0086655, FBgn0002573, FBgn0261434, FBgn0027339, FBgn0267337, FBgn0001325, FBgn0261648, FBgn0040765, FBgn0001981, FBgn0005694, FBgn0042650, FBgn0000210, FBgn0003028, FBgn0264442, FBgn0266450, FBgn0263072, FBgn0003002, FBgn0005630, FBgn0002985, FBgn0261705, FBgn0004880, FBgn0043364, FBgn0031375, FBgn0028999, FBgn0004618, FBgn02670…
GO:0031326	regulation of cellular biosynthetic process	1.24025e-19	2.45108e-22	37	82	1070	16085	0	0	FBgn0020378, FBgn0004878, FBgn0004892, FBgn0086655, FBgn0002573, FBgn0261434, FBgn0027339, FBgn0267337, FBgn0001325, FBgn0261648, FBgn0040765, FBgn0001981, FBgn0005694, FBgn0042650, FBgn0000210, FBgn0003028, FBgn0264442, FBgn0266450, FBgn0003002, FBgn0005630, FBgn0002985, FBgn0261705, FBgn0004880, FBgn0043364, FBgn0031375, FBgn0028999, FBgn0004618, FBgn0267033, FBgn0000233, FBgn0040305, FBgn00011…
GO:0009889	regulation of biosynthetic process	1.28089e-19	2.53141e-22	37	82	1071	16085	0	0	FBgn0020378, FBgn0004878, FBgn0004892, FBgn0086655, FBgn0002573, FBgn0261434, FBgn0027339, FBgn0267337, FBgn0001325, FBgn0261648, FBgn0040765, FBgn0001981, FBgn0005694, FBgn0042650, FBgn0000210, FBgn0003028, FBgn0264442, FBgn0266450, FBgn0003002, FBgn0005630, FBgn0002985, FBgn0261705, FBgn0004880, FBgn0043364, FBgn0031375, FBgn0028999, FBgn0004618, FBgn0267033, FBgn0000233, FBgn0040305, FBgn00011…
GO:0019219	regulation of nucleobase-containing compound metabolic process	4.00125e-19	7.90761e-22	37	82	1107	16085	0	0	FBgn0020378, FBgn0004878, FBgn0004892, FBgn0086655, FBgn0002573, FBgn0261434, FBgn0027339, FBgn0267337, FBgn0001325, FBgn0261648, FBgn0040765, FBgn0001981, FBgn0005694, FBgn0042650, FBgn0000210, FBgn0003028, FBgn0264442, FBgn0266450, FBgn0003002, FBgn0005630, FBgn0002985, FBgn0261705, FBgn0004880, FBgn0043364, FBgn0031375, FBgn0028999, FBgn0004618, FBgn0267033, FBgn0000233, FBgn0040305, FBgn00011…
GO:0010468	regulation of gene expression	7.39001e-19	1.46048e-21	39	82	1292	16085	0	0	FBgn0020378, FBgn0004878, FBgn0004892, FBgn0086655, FBgn0002573, FBgn0261434, FBgn0027339, FBgn0267337, FBgn0001325, FBgn0261648, FBgn0040765, FBgn0001981, FBgn0005694, FBgn0042650, FBgn0000210, FBgn0003028, FBgn0264442, FBgn0266450, FBgn0035997, FBgn0003002, FBgn0005630, FBgn0002985, FBgn0261705, FBgn0004880, FBgn0043364, FBgn0031375, FBgn0028999, FBgn0039169, FBgn0004618, FBgn0267033, FBgn00002…
GO:0051171	regulation of nitrogen compound metabolic process	1.4357e-18	2.83735e-21	37	82	1149	16085	0	0	FBgn0020378, FBgn0004878, FBgn0004892, FBgn0086655, FBgn0002573, FBgn0261434, FBgn0027339, FBgn0267337, FBgn0001325, FBgn0261648, FBgn0040765, FBgn0001981, FBgn0005694, FBgn0042650, FBgn0000210, FBgn0003028, FBgn0264442, FBgn0266450, FBgn0003002, FBgn0005630, FBgn0002985, FBgn0261705, FBgn0004880, FBgn0043364, FBgn0031375, FBgn0028999, FBgn0004618, FBgn0267033, FBgn0000233, FBgn0040305, FBgn00011…
GO:0016070	RNA metabolic process	2.63383e-18	5.2052e-21	41	82	1519	16085	0	0	FBgn0020378, FBgn0004878, FBgn0037621, FBgn0036179, FBgn0004892, FBgn0263603, FBgn0086655, FBgn0002573, FBgn0261434, FBgn0027339, FBgn0267337, FBgn0001325, FBgn0261648, FBgn0040765, FBgn0001981, FBgn0005694, FBgn0042650, FBgn0000210, FBgn0003028, FBgn0264442, FBgn0266450, FBgn0263072, FBgn0003002, FBgn0005630, FBgn0002985, FBgn0261705, FBgn0004880, FBgn0043364, FBgn0031375, FBgn0028999, FBgn00046…
GO:0060255	regulation of macromolecule metabolic process	4.75107e-17	9.38946e-20	39	82	1452	16085	0	0	FBgn0020378, FBgn0004878, FBgn0004892, FBgn0086655, FBgn0002573, FBgn0261434, FBgn0027339, FBgn0267337, FBgn0001325, FBgn0261648, FBgn0040765, FBgn0001981, FBgn0005694, FBgn0042650, FBgn0000210, FBgn0003028, FBgn0264442, FBgn0266450, FBgn0035997, FBgn0003002, FBgn0005630, FBgn0002985, FBgn0261705, FBgn0004880, FBgn0043364, FBgn0031375, FBgn0028999, FBgn0039169, FBgn0004618, FBgn0267033, FBgn00002…
GO:0006357	regulation of transcription from RNA polymerase II promoter	6.36847e-17	1.25859e-19	25	82	449	16085	0	0	FBgn0005630, FBgn0004878, FBgn0002985, FBgn0004880, FBgn0086655, FBgn0043364, FBgn0002573, FBgn0261434, FBgn0028999, FBgn0267337, FBgn0001325, FBgn0001981, FBgn0004618, FBgn0267033, FBgn0000233, FBgn0040305, FBgn0005694, FBgn0001180, FBgn0035625, FBgn0263239, FBgn0000210, FBgn0003028, FBgn0264442, FBgn0003870, FBgn0003002
GO:0006366	transcription from RNA polymerase II promoter	7.56922e-17	1.49589e-19	26	82	506	16085	0	0	FBgn0005630, FBgn0004878, FBgn0002985, FBgn0037621, FBgn0004880, FBgn0086655, FBgn0043364, FBgn0002573, FBgn0261434, FBgn0028999, FBgn0267337, FBgn0001325, FBgn0001981, FBgn0004618, FBgn0267033, FBgn0000233, FBgn0040305, FBgn0005694, FBgn0001180, FBgn0035625, FBgn0263239, FBgn0000210, FBgn0003028, FBgn0264442, FBgn0003870, FBgn0003002
GO:0045892	negative regulation of transcription, DNA-templated	9.25962e-17	1.82997e-19	23	82	357	16085	0	0	FBgn0004878, FBgn0002985, FBgn0004880, FBgn0086655, FBgn0043364, FBgn0002573, FBgn0261434, FBgn0031375, FBgn0027339, FBgn0267337, FBgn0001325, FBgn0261648, FBgn0001981, FBgn0000233, FBgn0005694, FBgn0001180, FBgn0035625, FBgn0263239, FBgn0002521, FBgn0003028, FBgn0264442, FBgn0003870, FBgn0265276
GO:1902679	negative regulation of RNA biosynthetic process	9.25962e-17	1.82997e-19	23	82	357	16085	0	0	FBgn0004878, FBgn0002985, FBgn0004880, FBgn0086655, FBgn0043364, FBgn0002573, FBgn0261434, FBgn0031375, FBgn0027339, FBgn0267337, FBgn0001325, FBgn0261648, FBgn0001981, FBgn0000233, FBgn0005694, FBgn0001180, FBgn0035625, FBgn0263239, FBgn0002521, FBgn0003028, FBgn0264442, FBgn0003870, FBgn0265276
GO:1903507	negative regulation of nucleic acid-templated transcription	9.25962e-17	1.82997e-19	23	82	357	16085	0	0	FBgn0004878, FBgn0002985, FBgn0004880, FBgn0086655, FBgn0043364, FBgn0002573, FBgn0261434, FBgn0031375, FBgn0027339, FBgn0267337, FBgn0001325, FBgn0261648, FBgn0001981, FBgn0000233, FBgn0005694, FBgn0001180, FBgn0035625, FBgn0263239, FBgn0002521, FBgn0003028, FBgn0264442, FBgn0003870, FBgn0265276
GO:0019222	regulation of metabolic process	1.71424e-16	3.38782e-19	41	82	1700	16085	0	0	FBgn0020378, FBgn0004878, FBgn0037621, FBgn0004892, FBgn0086655, FBgn0002573, FBgn0261434, FBgn0027339, FBgn0267337, FBgn0001325, FBgn0261648, FBgn0040765, FBgn0001981, FBgn0005694, FBgn0042650, FBgn0000210, FBgn0003028, FBgn0264442, FBgn0266450, FBgn0035997, FBgn0003002, FBgn0005630, FBgn0038768, FBgn0002985, FBgn0261705, FBgn0004880, FBgn0043364, FBgn0031375, FBgn0028999, FBgn0039169, FBgn00046…
GO:0051253	negative regulation of RNA metabolic process	1.94338e-16	3.84067e-19	23	82	369	16085	0	0	FBgn0004878, FBgn0002985, FBgn0004880, FBgn0086655, FBgn0043364, FBgn0002573, FBgn0261434, FBgn0031375, FBgn0027339, FBgn0267337, FBgn0001325, FBgn0261648, FBgn0001981, FBgn0000233, FBgn0005694, FBgn0001180, FBgn0035625, FBgn0263239, FBgn0002521, FBgn0003028, FBgn0264442, FBgn0003870, FBgn0265276
GO:0031323	regulation of cellular metabolic process	3.60682e-16	7.1281e-19	39	82	1538	16085	0	0	FBgn0020378, FBgn0004878, FBgn0037621, FBgn0004892, FBgn0086655, FBgn0002573, FBgn0261434, FBgn0027339, FBgn0267337, FBgn0001325, FBgn0261648, FBgn0040765, FBgn0001981, FBgn0005694, FBgn0042650, FBgn0000210, FBgn0003028, FBgn0264442, FBgn0266450, FBgn0003002, FBgn0005630, FBgn0038768, FBgn0002985, FBgn0261705, FBgn0004880, FBgn0043364, FBgn0031375, FBgn0028999, FBgn0004618, FBgn0267033, FBgn00002…
GO:0045934	negative regulation of nucleobase-containing compound metabolic process	5.31597e-16	1.05059e-18	23	82	386	16085	0	0	FBgn0004878, FBgn0002985, FBgn0004880, FBgn0086655, FBgn0043364, FBgn0002573, FBgn0261434, FBgn0031375, FBgn0027339, FBgn0267337, FBgn0001325, FBgn0261648, FBgn0001981, FBgn0000233, FBgn0005694, FBgn0001180, FBgn0035625, FBgn0263239, FBgn0002521, FBgn0003028, FBgn0264442, FBgn0003870, FBgn0265276
GO:0051172	negative regulation of nitrogen compound metabolic process	6.68884e-16	1.3219e-18	23	82	390	16085	0	0	FBgn0004878, FBgn0002985, FBgn0004880, FBgn0086655, FBgn0043364, FBgn0002573, FBgn0261434, FBgn0031375, FBgn0027339, FBgn0267337, FBgn0001325, FBgn0261648, FBgn0001981, FBgn0000233, FBgn0005694, FBgn0001180, FBgn0035625, FBgn0263239, FBgn0002521, FBgn0003028, FBgn0264442, FBgn0003870, FBgn0265276
GO:0000122	negative regulation of transcription from RNA polymerase II promoter	1.04335e-15	2.06195e-18	17	82	155	16085	0	0	FBgn0002985, FBgn0004880, FBgn0086655, FBgn0043364, FBgn0002573, FBgn0261434, FBgn0267337, FBgn0001325, FBgn0001981, FBgn0000233, FBgn0005694, FBgn0001180, FBgn0035625, FBgn0263239, FBgn0003028, FBgn0003870, FBgn0264442
GO:0090304	nucleic acid metabolic process	1.77046e-15	3.49893e-18	41	82	1812	16085	0	0	FBgn0020378, FBgn0004878, FBgn0037621, FBgn0036179, FBgn0004892, FBgn0263603, FBgn0086655, FBgn0002573, FBgn0261434, FBgn0027339, FBgn0267337, FBgn0001325, FBgn0261648, FBgn0040765, FBgn0001981, FBgn0005694, FBgn0042650, FBgn0000210, FBgn0003028, FBgn0264442, FBgn0266450, FBgn0263072, FBgn0003002, FBgn0005630, FBgn0002985, FBgn0261705, FBgn0004880, FBgn0043364, FBgn0031375, FBgn0028999, FBgn00046…
GO:0010629	negative regulation of gene expression	1.87022e-15	3.69609e-18	26	82	576	16085	0	0	FBgn0004878, FBgn0002985, FBgn0004880, FBgn0086655, FBgn0043364, FBgn0002573, FBgn0261434, FBgn0031375, FBgn0027339, FBgn0039169, FBgn0267337, FBgn0001325, FBgn0261648, FBgn0001981, FBgn0000233, FBgn0005694, FBgn0001180, FBgn0035625, FBgn0263239, FBgn0002521, FBgn0000210, FBgn0003028, FBgn0264442, FBgn0003870, FBgn0035997, FBgn0265276
GO:0080090	regulation of primary metabolic process	2.10192e-15	4.154e-18	37	82	1426	16085	0	0	FBgn0020378, FBgn0004878, FBgn0004892, FBgn0086655, FBgn0002573, FBgn0261434, FBgn0027339, FBgn0267337, FBgn0001325, FBgn0261648, FBgn0040765, FBgn0001981, FBgn0005694, FBgn0042650, FBgn0000210, FBgn0003028, FBgn0264442, FBgn0266450, FBgn0003002, FBgn0005630, FBgn0002985, FBgn0261705, FBgn0004880, FBgn0043364, FBgn0031375, FBgn0028999, FBgn0004618, FBgn0267033, FBgn0000233, FBgn0040305, FBgn00011…
GO:0010558	negative regulation of macromolecule biosynthetic process	2.3882e-15	4.71976e-18	23	82	413	16085	0	0	FBgn0004878, FBgn0002985, FBgn0004880, FBgn0086655, FBgn0043364, FBgn0002573, FBgn0261434, FBgn0031375, FBgn0027339, FBgn0267337, FBgn0001325, FBgn0261648, FBgn0001981, FBgn0000233, FBgn0005694, FBgn0001180, FBgn0035625, FBgn0263239, FBgn0002521, FBgn0003028, FBgn0264442, FBgn0003870, FBgn0265276
GO:2000113	negative regulation of cellular macromolecule biosynthetic process	2.3882e-15	4.71976e-18	23	82	413	16085	0	0	FBgn0004878, FBgn0002985, FBgn0004880, FBgn0086655, FBgn0043364, FBgn0002573, FBgn0261434, FBgn0031375, FBgn0027339, FBgn0267337, FBgn0001325, FBgn0261648, FBgn0001981, FBgn0000233, FBgn0005694, FBgn0001180, FBgn0035625, FBgn0263239, FBgn0002521, FBgn0003028, FBgn0264442, FBgn0003870, FBgn0265276
GO:0009890	negative regulation of biosynthetic process	3.65122e-15	7.21585e-18	23	82	421	16085	0	0	FBgn0004878, FBgn0002985, FBgn0004880, FBgn0086655, FBgn0043364, FBgn0002573, FBgn0261434, FBgn0031375, FBgn0027339, FBgn0267337, FBgn0001325, FBgn0261648, FBgn0001981, FBgn0000233, FBgn0005694, FBgn0001180, FBgn0035625, FBgn0263239, FBgn0002521, FBgn0003028, FBgn0264442, FBgn0003870, FBgn0265276
GO:0031327	negative regulation of cellular biosynthetic process	3.65122e-15	7.21585e-18	23	82	421	16085	0	0	FBgn0004878, FBgn0002985, FBgn0004880, FBgn0086655, FBgn0043364, FBgn0002573, FBgn0261434, FBgn0031375, FBgn0027339, FBgn0267337, FBgn0001325, FBgn0261648, FBgn0001981, FBgn0000233, FBgn0005694, FBgn0001180, FBgn0035625, FBgn0263239, FBgn0002521, FBgn0003028, FBgn0264442, FBgn0003870, FBgn0265276
GO:0009892	negative regulation of metabolic process	6.44662e-15	1.27404e-17	27	82	670	16085	0	0	FBgn0038768, FBgn0004878, FBgn0002985, FBgn0004880, FBgn0086655, FBgn0043364, FBgn0002573, FBgn0261434, FBgn0031375, FBgn0027339, FBgn0039169, FBgn0267337, FBgn0001325, FBgn0261648, FBgn0001981, FBgn0000233, FBgn0005694, FBgn0001180, FBgn0035625, FBgn0263239, FBgn0002521, FBgn0000210, FBgn0003028, FBgn0264442, FBgn0003870, FBgn0035997, FBgn0265276
GO:0010605	negative regulation of macromolecule metabolic process	1.09028e-14	2.1547e-17	26	82	619	16085	0	0	FBgn0004878, FBgn0002985, FBgn0004880, FBgn0086655, FBgn0043364, FBgn0002573, FBgn0261434, FBgn0031375, FBgn0027339, FBgn0039169, FBgn0267337, FBgn0001325, FBgn0261648, FBgn0001981, FBgn0000233, FBgn0005694, FBgn0001180, FBgn0035625, FBgn0263239, FBgn0002521, FBgn0000210, FBgn0003028, FBgn0264442, FBgn0003870, FBgn0035997, FBgn0265276
GO:0034645	cellular macromolecule biosynthetic process	8.09914e-14	1.60062e-16	40	82	1905	16085	0	0	FBgn0020378, FBgn0004878, FBgn0037621, FBgn0036179, FBgn0004892, FBgn0086655, FBgn0002573, FBgn0261434, FBgn0027339, FBgn0267337, FBgn0001325, FBgn0261648, FBgn0040765, FBgn0001981, FBgn0005694, FBgn0042650, FBgn0000210, FBgn0003028, FBgn0264442, FBgn0266450, FBgn0263072, FBgn0003002, FBgn0005630, FBgn0002985, FBgn0261705, FBgn0004880, FBgn0043364, FBgn0031375, FBgn0028999, FBgn0004618, FBgn02670…
GO:0009059	macromolecule biosynthetic process	9.3758e-14	1.85293e-16	40	82	1913	16085	0	0	FBgn0020378, FBgn0004878, FBgn0037621, FBgn0036179, FBgn0004892, FBgn0086655, FBgn0002573, FBgn0261434, FBgn0027339, FBgn0267337, FBgn0001325, FBgn0261648, FBgn0040765, FBgn0001981, FBgn0005694, FBgn0042650, FBgn0000210, FBgn0003028, FBgn0264442, FBgn0266450, FBgn0263072, FBgn0003002, FBgn0005630, FBgn0002985, FBgn0261705, FBgn0004880, FBgn0043364, FBgn0031375, FBgn0028999, FBgn0004618, FBgn02670…
GO:0031324	negative regulation of cellular metabolic process	1.42814e-13	2.82242e-16	24	82	558	16085	0	0	FBgn0038768, FBgn0004878, FBgn0002985, FBgn0004880, FBgn0086655, FBgn0043364, FBgn0002573, FBgn0261434, FBgn0031375, FBgn0027339, FBgn0267337, FBgn0001325, FBgn0261648, FBgn0001981, FBgn0000233, FBgn0005694, FBgn0001180, FBgn0035625, FBgn0263239, FBgn0002521, FBgn0003028, FBgn0264442, FBgn0003870, FBgn0265276
GO:0010467	gene expression	2.95683e-13	5.84354e-16	43	82	2322	16085	0	0	FBgn0020378, FBgn0004878, FBgn0037621, FBgn0036179, FBgn0004892, FBgn0263603, FBgn0086655, FBgn0002573, FBgn0261434, FBgn0027339, FBgn0267337, FBgn0001325, FBgn0261648, FBgn0040765, FBgn0001981, FBgn0005694, FBgn0042650, FBgn0000210, FBgn0003028, FBgn0264442, FBgn0266450, FBgn0035997, FBgn0263072, FBgn0003002, FBgn0005630, FBgn0002985, FBgn0261705, FBgn0004880, FBgn0043364, FBgn0031375, FBgn00289…
GO:0006139	nucleobase-containing compound metabolic process	1.85682e-12	3.66959e-15	41	82	2201	16085	0	0	FBgn0020378, FBgn0004878, FBgn0037621, FBgn0036179, FBgn0004892, FBgn0263603, FBgn0086655, FBgn0002573, FBgn0261434, FBgn0027339, FBgn0267337, FBgn0001325, FBgn0261648, FBgn0040765, FBgn0001981, FBgn0005694, FBgn0042650, FBgn0000210, FBgn0003028, FBgn0264442, FBgn0266450, FBgn0263072, FBgn0003002, FBgn0005630, FBgn0002985, FBgn0261705, FBgn0004880, FBgn0043364, FBgn0031375, FBgn0028999, FBgn00046…
GO:0046483	heterocycle metabolic process	8.24218e-12	1.62889e-14	41	82	2297	16085	0	0	FBgn0020378, FBgn0004878, FBgn0037621, FBgn0036179, FBgn0004892, FBgn0263603, FBgn0086655, FBgn0002573, FBgn0261434, FBgn0027339, FBgn0267337, FBgn0001325, FBgn0261648, FBgn0040765, FBgn0001981, FBgn0005694, FBgn0042650, FBgn0000210, FBgn0003028, FBgn0264442, FBgn0266450, FBgn0263072, FBgn0003002, FBgn0005630, FBgn0002985, FBgn0261705, FBgn0004880, FBgn0043364, FBgn0031375, FBgn0028999, FBgn00046…
GO:0006725	cellular aromatic compound metabolic process	1.41338e-11	2.79325e-14	41	82	2333	16085	0	0	FBgn0020378, FBgn0004878, FBgn0037621, FBgn0036179, FBgn0004892, FBgn0263603, FBgn0086655, FBgn0002573, FBgn0261434, FBgn0027339, FBgn0267337, FBgn0001325, FBgn0261648, FBgn0040765, FBgn0001981, FBgn0005694, FBgn0042650, FBgn0000210, FBgn0003028, FBgn0264442, FBgn0266450, FBgn0263072, FBgn0003002, FBgn0005630, FBgn0002985, FBgn0261705, FBgn0004880, FBgn0043364, FBgn0031375, FBgn0028999, FBgn00046…
GO:0034641	cellular nitrogen compound metabolic process	2.19815e-11	4.34416e-14	41	82	2363	16085	0	0	FBgn0020378, FBgn0004878, FBgn0037621, FBgn0036179, FBgn0004892, FBgn0263603, FBgn0086655, FBgn0002573, FBgn0261434, FBgn0027339, FBgn0267337, FBgn0001325, FBgn0261648, FBgn0040765, FBgn0001981, FBgn0005694, FBgn0042650, FBgn0000210, FBgn0003028, FBgn0264442, FBgn0266450, FBgn0263072, FBgn0003002, FBgn0005630, FBgn0002985, FBgn0261705, FBgn0004880, FBgn0043364, FBgn0031375, FBgn0028999, FBgn00046…
GO:0048519	negative regulation of biological process	2.79078e-11	5.51537e-14	30	82	1201	16085	0	0	FBgn0038768, FBgn0004878, FBgn0002985, FBgn0037621, FBgn0004880, FBgn0086655, FBgn0043364, FBgn0002573, FBgn0261434, FBgn0031375, FBgn0027339, FBgn0039169, FBgn0267337, FBgn0001325, FBgn0261648, FBgn0001981, FBgn0000233, FBgn0005694, FBgn0035625, FBgn0001180, FBgn0263239, FBgn0013469, FBgn0002521, FBgn0000210, FBgn0003028, FBgn0264442, FBgn0003870, FBgn0266450, FBgn0035997, FBgn0265276
GO:1901360	organic cyclic compound metabolic process	3.86299e-11	7.63437e-14	41	82	2402	16085	0	0	FBgn0020378, FBgn0004878, FBgn0037621, FBgn0036179, FBgn0004892, FBgn0263603, FBgn0086655, FBgn0002573, FBgn0261434, FBgn0027339, FBgn0267337, FBgn0001325, FBgn0261648, FBgn0040765, FBgn0001981, FBgn0005694, FBgn0042650, FBgn0000210, FBgn0003028, FBgn0264442, FBgn0266450, FBgn0263072, FBgn0003002, FBgn0005630, FBgn0002985, FBgn0261705, FBgn0004880, FBgn0043364, FBgn0031375, FBgn0028999, FBgn00046…
GO:0044249	cellular biosynthetic process	7.31899e-11	1.44644e-13	40	82	2324	16085	0	0	FBgn0020378, FBgn0004878, FBgn0037621, FBgn0036179, FBgn0004892, FBgn0086655, FBgn0002573, FBgn0261434, FBgn0027339, FBgn0267337, FBgn0001325, FBgn0261648, FBgn0040765, FBgn0001981, FBgn0005694, FBgn0042650, FBgn0000210, FBgn0003028, FBgn0264442, FBgn0266450, FBgn0263072, FBgn0003002, FBgn0005630, FBgn0002985, FBgn0261705, FBgn0004880, FBgn0043364, FBgn0031375, FBgn0028999, FBgn0004618, FBgn02670…
GO:1901576	organic substance biosynthetic process	9.47346e-11	1.87222e-13	40	82	2342	16085	0	0	FBgn0020378, FBgn0004878, FBgn0037621, FBgn0036179, FBgn0004892, FBgn0086655, FBgn0002573, FBgn0261434, FBgn0027339, FBgn0267337, FBgn0001325, FBgn0261648, FBgn0040765, FBgn0001981, FBgn0005694, FBgn0042650, FBgn0000210, FBgn0003028, FBgn0264442, FBgn0266450, FBgn0263072, FBgn0003002, FBgn0005630, FBgn0002985, FBgn0261705, FBgn0004880, FBgn0043364, FBgn0031375, FBgn0028999, FBgn0004618, FBgn02670…
GO:0007552	metamorphosis	1.3459e-10	2.65988e-13	22	82	615	16085	0	0	FBgn0020378, FBgn0005630, FBgn0002985, FBgn0004892, FBgn0086655, FBgn0043364, FBgn0267337, FBgn0004652, FBgn0261648, FBgn0004893, FBgn0001981, FBgn0086758, FBgn0000233, FBgn0003028, FBgn0000210, FBgn0264442, FBgn0003870, FBgn0266450, FBgn0265276, FBgn0003002, FBgn0024244, FBgn0000289
GO:0009058	biosynthetic process	2.08138e-10	4.11339e-13	40	82	2398	16085	0	0	FBgn0020378, FBgn0004878, FBgn0037621, FBgn0036179, FBgn0004892, FBgn0086655, FBgn0002573, FBgn0261434, FBgn0027339, FBgn0267337, FBgn0001325, FBgn0261648, FBgn0040765, FBgn0001981, FBgn0005694, FBgn0042650, FBgn0000210, FBgn0003028, FBgn0264442, FBgn0266450, FBgn0263072, FBgn0003002, FBgn0005630, FBgn0002985, FBgn0261705, FBgn0004880, FBgn0043364, FBgn0031375, FBgn0028999, FBgn0004618, FBgn02670…
GO:0007560	imaginal disc morphogenesis	2.97159e-10	5.87271e-13	20	82	504	16085	0	0	FBgn0020378, FBgn0005630, FBgn0002985, FBgn0004892, FBgn0086655, FBgn0043364, FBgn0267337, FBgn0004652, FBgn0004893, FBgn0261648, FBgn0001981, FBgn0086758, FBgn0000233, FBgn0003028, FBgn0264442, FBgn0003870, FBgn0265276, FBgn0003002, FBgn0024244, FBgn0000289
GO:0048563	post-embryonic organ morphogenesis	2.97159e-10	5.87271e-13	20	82	504	16085	0	0	FBgn0020378, FBgn0005630, FBgn0002985, FBgn0004892, FBgn0086655, FBgn0043364, FBgn0267337, FBgn0004652, FBgn0004893, FBgn0261648, FBgn0001981, FBgn0086758, FBgn0000233, FBgn0003028, FBgn0264442, FBgn0003870, FBgn0265276, FBgn0003002, FBgn0024244, FBgn0000289
GO:0048523	negative regulation of cellular process	4.34556e-10	8.58806e-13	27	82	1055	16085	0	0	FBgn0038768, FBgn0004878, FBgn0002985, FBgn0037621, FBgn0004880, FBgn0086655, FBgn0043364, FBgn0002573, FBgn0261434, FBgn0031375, FBgn0027339, FBgn0267337, FBgn0001325, FBgn0261648, FBgn0001981, FBgn0000233, FBgn0005694, FBgn0001180, FBgn0035625, FBgn0263239, FBgn0013469, FBgn0002521, FBgn0003028, FBgn0264442, FBgn0003870, FBgn0266450, FBgn0265276
GO:0048707	instar larval or pupal morphogenesis	5.55669e-10	1.09816e-12	21	82	589	16085	0	0	FBgn0020378, FBgn0005630, FBgn0002985, FBgn0004892, FBgn0086655, FBgn0043364, FBgn0267337, FBgn0004652, FBgn0261648, FBgn0004893, FBgn0001981, FBgn0086758, FBgn0000233, FBgn0003028, FBgn0000210, FBgn0264442, FBgn0003870, FBgn0265276, FBgn0003002, FBgn0024244, FBgn0000289
GO:0009887	organ morphogenesis	7.61008e-10	1.50397e-12	26	82	992	16085	0	0	FBgn0020378, FBgn0005630, FBgn0002985, FBgn0004892, FBgn0086655, FBgn0043364, FBgn0002573, FBgn0267337, FBgn0001325, FBgn0004652, FBgn0261648, FBgn0004893, FBgn0001981, FBgn0086758, FBgn0004618, FBgn0000233, FBgn0013469, FBgn0000210, FBgn0003028, FBgn0264442, FBgn0003870, FBgn0266450, FBgn0265276, FBgn0024244, FBgn0003002, FBgn0000289
GO:0009886	post-embryonic morphogenesis	8.17387e-10	1.61539e-12	21	82	601	16085	0	0	FBgn0020378, FBgn0005630, FBgn0002985, FBgn0004892, FBgn0086655, FBgn0043364, FBgn0267337, FBgn0004652, FBgn0261648, FBgn0004893, FBgn0001981, FBgn0086758, FBgn0000233, FBgn0003028, FBgn0000210, FBgn0264442, FBgn0003870, FBgn0265276, FBgn0003002, FBgn0024244, FBgn0000289
GO:0006807	nitrogen compound metabolic process	9.43588e-10	1.8648e-12	41	82	2639	16085	0	0	FBgn0020378, FBgn0004878, FBgn0037621, FBgn0036179, FBgn0004892, FBgn0263603, FBgn0086655, FBgn0002573, FBgn0261434, FBgn0027339, FBgn0267337, FBgn0001325, FBgn0261648, FBgn0040765, FBgn0001981, FBgn0005694, FBgn0042650, FBgn0000210, FBgn0003028, FBgn0264442, FBgn0266450, FBgn0263072, FBgn0003002, FBgn0005630, FBgn0002985, FBgn0261705, FBgn0004880, FBgn0043364, FBgn0031375, FBgn0028999, FBgn00046…
GO:0048569	post-embryonic organ development	1.02245e-09	2.02066e-12	20	82	539	16085	0	0	FBgn0020378, FBgn0005630, FBgn0002985, FBgn0004892, FBgn0086655, FBgn0043364, FBgn0267337, FBgn0004652, FBgn0004893, FBgn0261648, FBgn0001981, FBgn0086758, FBgn0000233, FBgn0003028, FBgn0264442, FBgn0003870, FBgn0265276, FBgn0003002, FBgn0024244, FBgn0000289
GO:0007444	imaginal disc development	2.22261e-09	4.39252e-12	22	82	708	16085	0	0	FBgn0020378, FBgn0005630, FBgn0002985, FBgn0004892, FBgn0086655, FBgn0043364, FBgn0011236, FBgn0267337, FBgn0001325, FBgn0004652, FBgn0261648, FBgn0004893, FBgn0001981, FBgn0086758, FBgn0000233, FBgn0003028, FBgn0264442, FBgn0003870, FBgn0265276, FBgn0003002, FBgn0024244, FBgn0000289
GO:0009791	post-embryonic development	4.05613e-09	8.01607e-12	22	82	730	16085	0	0	FBgn0020378, FBgn0005630, FBgn0004878, FBgn0002985, FBgn0004892, FBgn0086655, FBgn0043364, FBgn0267337, FBgn0004652, FBgn0261648, FBgn0004893, FBgn0001981, FBgn0086758, FBgn0000233, FBgn0003028, FBgn0000210, FBgn0264442, FBgn0003870, FBgn0265276, FBgn0003002, FBgn0024244, FBgn0000289
GO:0048699	generation of neurons	7.85447e-09	1.55227e-11	24	82	921	16085	0	0	FBgn0005630, FBgn0004878, FBgn0004880, FBgn0086655, FBgn0002573, FBgn0261434, FBgn0031375, FBgn0027339, FBgn0028999, FBgn0001325, FBgn0004652, FBgn0261648, FBgn0001981, FBgn0086758, FBgn0004618, FBgn0001180, FBgn0263239, FBgn0013469, FBgn0002521, FBgn0003028, FBgn0000210, FBgn0264442, FBgn0003870, FBgn0266450
GO:0048513	organ development	8.14357e-09	1.6094e-11	31	82	1603	16085	0	0	FBgn0020378, FBgn0005630, FBgn0004878, FBgn0002985, FBgn0004892, FBgn0086655, FBgn0043364, FBgn0002573, FBgn0261434, FBgn0011236, FBgn0267337, FBgn0001325, FBgn0004652, FBgn0261648, FBgn0004893, FBgn0001981, FBgn0086758, FBgn0004618, FBgn0000233, FBgn0001180, FBgn0013469, FBgn0000210, FBgn0003028, FBgn0264442, FBgn0003870, FBgn0266450, FBgn0265276, FBgn0024244, FBgn0003002, FBgn0003499, FBgn00002…
GO:0048731	system development	1.10346e-08	2.18075e-11	40	82	2708	16085	0	0	FBgn0020378, FBgn0004878, FBgn0004892, FBgn0086655, FBgn0002573, FBgn0261434, FBgn0027339, FBgn0011236, FBgn0267337, FBgn0001325, FBgn0004652, FBgn0261648, FBgn0004893, FBgn0001981, FBgn0000210, FBgn0003028, FBgn0264442, FBgn0266450, FBgn0024244, FBgn0003002, FBgn0039816, FBgn0005630, FBgn0002985, FBgn0261705, FBgn0004880, FBgn0043364, FBgn0031375, FBgn0028999, FBgn0004618, FBgn0086758, FBgn00002…
GO:0002165	instar larval or pupal development	1.1141e-08	2.20177e-11	21	82	690	16085	0	0	FBgn0020378, FBgn0005630, FBgn0002985, FBgn0004892, FBgn0086655, FBgn0043364, FBgn0267337, FBgn0004652, FBgn0261648, FBgn0004893, FBgn0001981, FBgn0086758, FBgn0000233, FBgn0003028, FBgn0000210, FBgn0264442, FBgn0003870, FBgn0265276, FBgn0003002, FBgn0024244, FBgn0000289
GO:0050794	regulation of cellular process	1.82407e-08	3.60487e-11	42	82	3024	16085	0	0	FBgn0020378, FBgn0004878, FBgn0037621, FBgn0004892, FBgn0086655, FBgn0002573, FBgn0261434, FBgn0027339, FBgn0011236, FBgn0267337, FBgn0001325, FBgn0261648, FBgn0040765, FBgn0001981, FBgn0005694, FBgn0042650, FBgn0000210, FBgn0003028, FBgn0264442, FBgn0266450, FBgn0003002, FBgn0005630, FBgn0038768, FBgn0002985, FBgn0261705, FBgn0004880, FBgn0043364, FBgn0031375, FBgn0028999, FBgn0039169, FBgn00046…
GO:0035120	post-embryonic appendage morphogenesis	3.05815e-08	6.04377e-11	17	82	439	16085	0	0	FBgn0261648, FBgn0020378, FBgn0004893, FBgn0005630, FBgn0002985, FBgn0086758, FBgn0004892, FBgn0000233, FBgn0086655, FBgn0003028, FBgn0264442, FBgn0003870, FBgn0265276, FBgn0267337, FBgn0024244, FBgn0000289, FBgn0004652
GO:0035114	imaginal disc-derived appendage morphogenesis	4.19566e-08	8.29181e-11	17	82	448	16085	0	0	FBgn0261648, FBgn0020378, FBgn0004893, FBgn0005630, FBgn0002985, FBgn0086758, FBgn0004892, FBgn0000233, FBgn0086655, FBgn0003028, FBgn0264442, FBgn0003870, FBgn0265276, FBgn0267337, FBgn0024244, FBgn0000289, FBgn0004652
GO:0035107	appendage morphogenesis	4.65464e-08	9.19889e-11	17	82	451	16085	0	0	FBgn0261648, FBgn0020378, FBgn0004893, FBgn0005630, FBgn0002985, FBgn0086758, FBgn0004892, FBgn0000233, FBgn0086655, FBgn0003028, FBgn0264442, FBgn0003870, FBgn0265276, FBgn0267337, FBgn0024244, FBgn0000289, FBgn0004652
GO:0048737	imaginal disc-derived appendage development	4.81769e-08	9.52113e-11	17	82	452	16085	0	0	FBgn0261648, FBgn0020378, FBgn0004893, FBgn0005630, FBgn0002985, FBgn0086758, FBgn0004892, FBgn0000233, FBgn0086655, FBgn0003028, FBgn0264442, FBgn0003870, FBgn0265276, FBgn0267337, FBgn0024244, FBgn0000289, FBgn0004652
GO:0050789	regulation of biological process	4.99273e-08	9.86706e-11	43	82	3260	16085	0	0	FBgn0020378, FBgn0004878, FBgn0037621, FBgn0004892, FBgn0086655, FBgn0002573, FBgn0261434, FBgn0027339, FBgn0011236, FBgn0267337, FBgn0001325, FBgn0261648, FBgn0040765, FBgn0001981, FBgn0005694, FBgn0042650, FBgn0000210, FBgn0003028, FBgn0264442, FBgn0266450, FBgn0035997, FBgn0003002, FBgn0005630, FBgn0038768, FBgn0002985, FBgn0261705, FBgn0004880, FBgn0043364, FBgn0031375, FBgn0028999, FBgn00391…
GO:0048736	appendage development	5.33917e-08	1.05517e-10	17	82	455	16085	0	0	FBgn0261648, FBgn0020378, FBgn0004893, FBgn0005630, FBgn0002985, FBgn0086758, FBgn0004892, FBgn0000233, FBgn0086655, FBgn0003028, FBgn0264442, FBgn0003870, FBgn0265276, FBgn0267337, FBgn0024244, FBgn0000289, FBgn0004652
GO:0009653	anatomical structure morphogenesis	1.49151e-07	2.94765e-10	34	82	2154	16085	0	0	FBgn0020378, FBgn0005630, FBgn0002985, FBgn0004892, FBgn0004880, FBgn0086655, FBgn0043364, FBgn0002573, FBgn0261434, FBgn0027339, FBgn0028999, FBgn0267337, FBgn0001325, FBgn0004652, FBgn0261648, FBgn0004893, FBgn0001981, FBgn0086758, FBgn0004618, FBgn0000233, FBgn0001180, FBgn0263239, FBgn0013469, FBgn0002521, FBgn0000210, FBgn0003028, FBgn0264442, FBgn0003870, FBgn0266450, FBgn0265276, FBgn00242…
GO:0065007	biological regulation	2.04596e-07	4.0434e-10	44	82	3549	16085	0	0	FBgn0020378, FBgn0004878, FBgn0037621, FBgn0004892, FBgn0086655, FBgn0002573, FBgn0261434, FBgn0027339, FBgn0011236, FBgn0267337, FBgn0001325, FBgn0004652, FBgn0261648, FBgn0040765, FBgn0001981, FBgn0005694, FBgn0042650, FBgn0000210, FBgn0003028, FBgn0264442, FBgn0266450, FBgn0035997, FBgn0003002, FBgn0005630, FBgn0038768, FBgn0002985, FBgn0261705, FBgn0004880, FBgn0043364, FBgn0031375, FBgn00289…
GO:0007417	central nervous system development	4.4186e-07	8.73242e-10	13	82	267	16085	0	0	FBgn0005630, FBgn0004878, FBgn0001981, FBgn0086758, FBgn0086655, FBgn0001180, FBgn0261434, FBgn0000210, FBgn0264442, FBgn0003870, FBgn0001325, FBgn0003499, FBgn0004652
GO:0048813	dendrite morphogenesis	1.15724e-06	2.28703e-09	12	82	234	16085	0	0	FBgn0005630, FBgn0086758, FBgn0004880, FBgn0002573, FBgn0263239, FBgn0002521, FBgn0000210, FBgn0264442, FBgn0003870, FBgn0027339, FBgn0028999, FBgn0004652
GO:0016358	dendrite development	1.47044e-06	2.906e-09	12	82	239	16085	0	0	FBgn0005630, FBgn0086758, FBgn0004880, FBgn0002573, FBgn0263239, FBgn0002521, FBgn0000210, FBgn0264442, FBgn0003870, FBgn0027339, FBgn0028999, FBgn0004652
GO:0035218	leg disc development	1.65117e-06	3.26319e-09	9	82	106	16085	0	0	FBgn0020378, FBgn0004893, FBgn0002985, FBgn0004892, FBgn0000233, FBgn0086655, FBgn0003028, FBgn0267337, FBgn0024244
GO:0022008	neurogenesis	2.68167e-06	5.29974e-09	26	82	1439	16085	0	0	FBgn0005630, FBgn0004878, FBgn0261705, FBgn0004880, FBgn0086655, FBgn0002573, FBgn0261434, FBgn0031375, FBgn0027339, FBgn0028999, FBgn0001325, FBgn0004652, FBgn0261648, FBgn0001981, FBgn0086758, FBgn0004618, FBgn0001180, FBgn0263239, FBgn0013469, FBgn0002521, FBgn0003028, FBgn0000210, FBgn0264442, FBgn0003870, FBgn0266450, FBgn0039816
GO:0007275	multicellular organismal development	2.91617e-06	5.76317e-09	41	82	3387	16085	0	0	FBgn0020378, FBgn0004878, FBgn0004892, FBgn0086655, FBgn0002573, FBgn0261434, FBgn0027339, FBgn0011236, FBgn0267337, FBgn0001325, FBgn0004652, FBgn0261648, FBgn0004893, FBgn0040765, FBgn0001981, FBgn0000210, FBgn0003028, FBgn0264442, FBgn0266450, FBgn0024244, FBgn0003002, FBgn0039816, FBgn0005630, FBgn0002985, FBgn0261705, FBgn0004880, FBgn0043364, FBgn0031375, FBgn0028999, FBgn0086758, FBgn00046…
GO:0016348	imaginal disc-derived leg joint morphogenesis	6.43595e-06	1.27193e-08	5	82	16	16085	0	0	FBgn0004893, FBgn0003028, FBgn0002985, FBgn0004892, FBgn0024244
GO:0007480	imaginal disc-derived leg morphogenesis	6.87062e-06	1.35783e-08	8	82	87	16085	0	0	FBgn0020378, FBgn0004893, FBgn0003028, FBgn0002985, FBgn0004892, FBgn0000233, FBgn0267337, FBgn0024244
GO:0007478	leg disc morphogenesis	7.52675e-06	1.4875e-08	8	82	88	16085	0	0	FBgn0020378, FBgn0004893, FBgn0003028, FBgn0002985, FBgn0004892, FBgn0000233, FBgn0267337, FBgn0024244
GO:0044260	cellular macromolecule metabolic process	9.34431e-06	1.8467e-08	41	82	3519	16085	0	0	FBgn0020378, FBgn0004878, FBgn0037621, FBgn0036179, FBgn0004892, FBgn0263603, FBgn0086655, FBgn0002573, FBgn0261434, FBgn0027339, FBgn0267337, FBgn0001325, FBgn0261648, FBgn0040765, FBgn0001981, FBgn0005694, FBgn0042650, FBgn0000210, FBgn0003028, FBgn0264442, FBgn0266450, FBgn0263072, FBgn0003002, FBgn0005630, FBgn0002985, FBgn0261705, FBgn0004880, FBgn0043364, FBgn0031375, FBgn0028999, FBgn00046…
GO:0045893	positive regulation of transcription, DNA-templated	1.09772e-05	2.16941e-08	12	82	286	16085	0	0	FBgn0005630, FBgn0002985, FBgn0001981, FBgn0004618, FBgn0000233, FBgn0040305, FBgn0086655, FBgn0043364, FBgn0001180, FBgn0000210, FBgn0003028, FBgn0003870
GO:1902680	positive regulation of RNA biosynthetic process	1.09772e-05	2.16941e-08	12	82	286	16085	0	0	FBgn0005630, FBgn0002985, FBgn0001981, FBgn0004618, FBgn0000233, FBgn0040305, FBgn0086655, FBgn0043364, FBgn0001180, FBgn0000210, FBgn0003028, FBgn0003870
GO:1903508	positive regulation of nucleic acid-templated transcription	1.09772e-05	2.16941e-08	12	82	286	16085	0	0	FBgn0005630, FBgn0002985, FBgn0001981, FBgn0004618, FBgn0000233, FBgn0040305, FBgn0086655, FBgn0043364, FBgn0001180, FBgn0000210, FBgn0003028, FBgn0003870
GO:0045165	cell fate commitment	1.32496e-05	2.61849e-08	15	82	496	16085	0	0	FBgn0261648, FBgn0004893, FBgn0005630, FBgn0004878, FBgn0001981, FBgn0004618, FBgn0002573, FBgn0001180, FBgn0013469, FBgn0261434, FBgn0000210, FBgn0003870, FBgn0028999, FBgn0267337, FBgn0001325
GO:0051254	positive regulation of RNA metabolic process	1.48919e-05	2.94306e-08	12	82	294	16085	0	0	FBgn0005630, FBgn0002985, FBgn0001981, FBgn0004618, FBgn0000233, FBgn0040305, FBgn0086655, FBgn0043364, FBgn0001180, FBgn0000210, FBgn0003028, FBgn0003870
GO:0007399	nervous system development	1.56762e-05	3.09806e-08	27	82	1683	16085	0	0	FBgn0005630, FBgn0004878, FBgn0261705, FBgn0004880, FBgn0086655, FBgn0002573, FBgn0261434, FBgn0031375, FBgn0027339, FBgn0028999, FBgn0001325, FBgn0004652, FBgn0261648, FBgn0001981, FBgn0086758, FBgn0004618, FBgn0001180, FBgn0263239, FBgn0013469, FBgn0002521, FBgn0003028, FBgn0000210, FBgn0264442, FBgn0003870, FBgn0266450, FBgn0003499, FBgn0039816
GO:0010557	positive regulation of macromolecule biosynthetic process	2.4844e-05	4.90989e-08	12	82	308	16085	0	0	FBgn0005630, FBgn0002985, FBgn0001981, FBgn0004618, FBgn0000233, FBgn0040305, FBgn0086655, FBgn0043364, FBgn0001180, FBgn0000210, FBgn0003028, FBgn0003870
GO:0001709	cell fate determination	3.10073e-05	6.12793e-08	9	82	148	16085	0	0	FBgn0261648, FBgn0004878, FBgn0001981, FBgn0002573, FBgn0001180, FBgn0013469, FBgn0261434, FBgn0003870, FBgn0001325
GO:0035282	segmentation	3.77396e-05	7.45842e-08	12	82	320	16085	0	0	FBgn0261648, FBgn0004893, FBgn0002985, FBgn0004892, FBgn0000233, FBgn0086655, FBgn0001180, FBgn0261434, FBgn0003028, FBgn0001325, FBgn0003002, FBgn0024244
GO:0048856	anatomical structure development	4.77495e-05	9.43666e-08	41	82	3717	16085	0	0	FBgn0020378, FBgn0004878, FBgn0004892, FBgn0086655, FBgn0002573, FBgn0261434, FBgn0027339, FBgn0011236, FBgn0267337, FBgn0001325, FBgn0004652, FBgn0261648, FBgn0004893, FBgn0040765, FBgn0001981, FBgn0000210, FBgn0003028, FBgn0264442, FBgn0266450, FBgn0024244, FBgn0003002, FBgn0039816, FBgn0005630, FBgn0002985, FBgn0261705, FBgn0004880, FBgn0043364, FBgn0031375, FBgn0028999, FBgn0086758, FBgn00046…
GO:0045944	positive regulation of transcription from RNA polymerase II promoter	5.79797e-05	1.14584e-07	10	82	211	16085	0	0	FBgn0002985, FBgn0001981, FBgn0004618, FBgn0000233, FBgn0040305, FBgn0086655, FBgn0001180, FBgn0000210, FBgn0003028, FBgn0003870
GO:0045935	positive regulation of nucleobase-containing compound metabolic process	8.27348e-05	1.63508e-07	12	82	344	16085	0	0	FBgn0005630, FBgn0002985, FBgn0001981, FBgn0004618, FBgn0000233, FBgn0040305, FBgn0086655, FBgn0043364, FBgn0001180, FBgn0000210, FBgn0003028, FBgn0003870
GO:0003002	regionalization	8.53692e-05	1.68714e-07	15	82	572	16085	0	0	FBgn0261648, FBgn0004893, FBgn0002985, FBgn0004892, FBgn0000233, FBgn0086655, FBgn0043364, FBgn0002573, FBgn0001180, FBgn0013469, FBgn0261434, FBgn0003028, FBgn0024244, FBgn0001325, FBgn0003002
GO:0009891	positive regulation of biosynthetic process	9.66662e-05	1.9104e-07	12	82	349	16085	0	0	FBgn0005630, FBgn0002985, FBgn0001981, FBgn0004618, FBgn0000233, FBgn0040305, FBgn0086655, FBgn0043364, FBgn0001180, FBgn0000210, FBgn0003028, FBgn0003870
GO:0031328	positive regulation of cellular biosynthetic process	9.66662e-05	1.9104e-07	12	82	349	16085	0	0	FBgn0005630, FBgn0002985, FBgn0001981, FBgn0004618, FBgn0000233, FBgn0040305, FBgn0086655, FBgn0043364, FBgn0001180, FBgn0000210, FBgn0003028, FBgn0003870
GO:0030182	neuron differentiation	0.000111543	2.20441e-07	18	82	854	16085	0	0	FBgn0005630, FBgn0004880, FBgn0086655, FBgn0002573, FBgn0027339, FBgn0028999, FBgn0001325, FBgn0004652, FBgn0261648, FBgn0004618, FBgn0086758, FBgn0263239, FBgn0002521, FBgn0003028, FBgn0000210, FBgn0003870, FBgn0264442, FBgn0266450
GO:0010628	positive regulation of gene expression	0.000123346	2.43767e-07	12	82	357	16085	0	0	FBgn0005630, FBgn0002985, FBgn0001981, FBgn0004618, FBgn0000233, FBgn0040305, FBgn0086655, FBgn0043364, FBgn0001180, FBgn0000210, FBgn0003028, FBgn0003870
GO:0048667	cell morphogenesis involved in neuron differentiation	0.000133658	2.64146e-07	14	82	510	16085	0	0	FBgn0005630, FBgn0086758, FBgn0004880, FBgn0086655, FBgn0002573, FBgn0263239, FBgn0002521, FBgn0000210, FBgn0264442, FBgn0027339, FBgn0003870, FBgn0028999, FBgn0001325, FBgn0004652
GO:0035285	appendage segmentation	0.000138032	2.7279e-07	5	82	28	16085	0	0	FBgn0004893, FBgn0003028, FBgn0002985, FBgn0004892, FBgn0024244
GO:0036011	imaginal disc-derived leg segmentation	0.000138032	2.7279e-07	5	82	28	16085	0	0	FBgn0004893, FBgn0003028, FBgn0002985, FBgn0004892, FBgn0024244
GO:0051173	positive regulation of nitrogen compound metabolic process	0.000197166	3.89656e-07	12	82	373	16085	0	0	FBgn0005630, FBgn0002985, FBgn0001981, FBgn0004618, FBgn0000233, FBgn0040305, FBgn0086655, FBgn0043364, FBgn0001180, FBgn0000210, FBgn0003028, FBgn0003870
GO:0031175	neuron projection development	0.000198717	3.92721e-07	15	82	611	16085	0	0	FBgn0005630, FBgn0086758, FBgn0004880, FBgn0086655, FBgn0002573, FBgn0263239, FBgn0002521, FBgn0000210, FBgn0264442, FBgn0027339, FBgn0003870, FBgn0266450, FBgn0028999, FBgn0001325, FBgn0004652
GO:0043170	macromolecule metabolic process	0.000218098	4.31023e-07	43	82	4240	16085	0	0	FBgn0020378, FBgn0004878, FBgn0037621, FBgn0036179, FBgn0004892, FBgn0263603, FBgn0086655, FBgn0002573, FBgn0261434, FBgn0027339, FBgn0267337, FBgn0001325, FBgn0261648, FBgn0040765, FBgn0001981, FBgn0005694, FBgn0042650, FBgn0000210, FBgn0003028, FBgn0264442, FBgn0266450, FBgn0035997, FBgn0263072, FBgn0003002, FBgn0005630, FBgn0002985, FBgn0261705, FBgn0004880, FBgn0043364, FBgn0031375, FBgn00289…
GO:0007389	pattern specification process	0.00024422	4.82648e-07	15	82	621	16085	0	0	FBgn0261648, FBgn0004893, FBgn0002985, FBgn0004892, FBgn0000233, FBgn0086655, FBgn0043364, FBgn0002573, FBgn0001180, FBgn0013469, FBgn0261434, FBgn0003028, FBgn0024244, FBgn0001325, FBgn0003002
GO:0040034	regulation of development, heterochronic	0.000305634	6.0402e-07	4	82	14	16085	0	0	FBgn0004878, FBgn0000210, FBgn0001325, FBgn0001180
GO:0030030	cell projection organization	0.000333198	6.58494e-07	16	82	727	16085	0	0	FBgn0005630, FBgn0086758, FBgn0004880, FBgn0086655, FBgn0002573, FBgn0263239, FBgn0002521, FBgn0000210, FBgn0003028, FBgn0264442, FBgn0027339, FBgn0003870, FBgn0266450, FBgn0028999, FBgn0001325, FBgn0004652
GO:0000904	cell morphogenesis involved in differentiation	0.000361652	7.14727e-07	14	82	554	16085	0	0	FBgn0005630, FBgn0086758, FBgn0004880, FBgn0086655, FBgn0002573, FBgn0263239, FBgn0002521, FBgn0000210, FBgn0264442, FBgn0027339, FBgn0003870, FBgn0028999, FBgn0001325, FBgn0004652
GO:0048666	neuron development	0.000378303	7.47634e-07	16	82	734	16085	0	0	FBgn0005630, FBgn0086758, FBgn0004618, FBgn0004880, FBgn0086655, FBgn0002573, FBgn0263239, FBgn0002521, FBgn0000210, FBgn0264442, FBgn0027339, FBgn0003870, FBgn0266450, FBgn0028999, FBgn0001325, FBgn0004652
GO:0044767	single-organism developmental process	0.000545464	1.07799e-06	41	82	4046	16085	0	0	FBgn0020378, FBgn0004878, FBgn0004892, FBgn0086655, FBgn0002573, FBgn0261434, FBgn0027339, FBgn0011236, FBgn0267337, FBgn0001325, FBgn0004652, FBgn0261648, FBgn0004893, FBgn0040765, FBgn0001981, FBgn0000210, FBgn0003028, FBgn0264442, FBgn0266450, FBgn0024244, FBgn0003002, FBgn0039816, FBgn0005630, FBgn0002985, FBgn0261705, FBgn0004880, FBgn0043364, FBgn0031375, FBgn0028999, FBgn0086758, FBgn00046…
GO:0044707	single-multicellular organism process	0.000600824	1.1874e-06	41	82	4060	16085	0	0	FBgn0020378, FBgn0004878, FBgn0004892, FBgn0086655, FBgn0002573, FBgn0261434, FBgn0027339, FBgn0011236, FBgn0267337, FBgn0001325, FBgn0004652, FBgn0261648, FBgn0004893, FBgn0040765, FBgn0001981, FBgn0000210, FBgn0003028, FBgn0264442, FBgn0266450, FBgn0024244, FBgn0003002, FBgn0039816, FBgn0005630, FBgn0002985, FBgn0261705, FBgn0004880, FBgn0043364, FBgn0031375, FBgn0028999, FBgn0086758, FBgn00046…
GO:0010604	positive regulation of macromolecule metabolic process	0.000673087	1.33021e-06	12	82	419	16085	0	0	FBgn0005630, FBgn0002985, FBgn0001981, FBgn0004618, FBgn0000233, FBgn0040305, FBgn0086655, FBgn0043364, FBgn0001180, FBgn0000210, FBgn0003028, FBgn0003870
GO:0040011	locomotion	0.000722219	1.42731e-06	15	82	677	16085	0	0	FBgn0261648, FBgn0005630, FBgn0001981, FBgn0086655, FBgn0002573, FBgn0001180, FBgn0261434, FBgn0000210, FBgn0264442, FBgn0003870, FBgn0028999, FBgn0001325, FBgn0003002, FBgn0003499, FBgn0004652
GO:0032502	developmental process	0.000737769	1.45804e-06	41	82	4090	16085	0	0	FBgn0020378, FBgn0004878, FBgn0004892, FBgn0086655, FBgn0002573, FBgn0261434, FBgn0027339, FBgn0011236, FBgn0267337, FBgn0001325, FBgn0004652, FBgn0261648, FBgn0004893, FBgn0040765, FBgn0001981, FBgn0000210, FBgn0003028, FBgn0264442, FBgn0266450, FBgn0024244, FBgn0003002, FBgn0039816, FBgn0005630, FBgn0002985, FBgn0261705, FBgn0004880, FBgn0043364, FBgn0031375, FBgn0028999, FBgn0086758, FBgn00046…
GO:0048812	neuron projection morphogenesis	0.00091113	1.80065e-06	14	82	599	16085	0	0	FBgn0005630, FBgn0086758, FBgn0004880, FBgn0086655, FBgn0002573, FBgn0263239, FBgn0002521, FBgn0000210, FBgn0264442, FBgn0027339, FBgn0003870, FBgn0028999, FBgn0001325, FBgn0004652
GO:0035220	wing disc development	0.000936271	1.85034e-06	13	82	514	16085	0	0	FBgn0261648, FBgn0004893, FBgn0005630, FBgn0001981, FBgn0086758, FBgn0086655, FBgn0043364, FBgn0264442, FBgn0003870, FBgn0265276, FBgn0001325, FBgn0000289, FBgn0004652
GO:0014016	neuroblast differentiation	0.00127339	2.51657e-06	5	82	43	16085	0	0	FBgn0261434, FBgn0004878, FBgn0001325, FBgn0001180, FBgn0013469
GO:0031325	positive regulation of cellular metabolic process	0.00174739	3.45333e-06	13	82	544	16085	0	0	FBgn0005630, FBgn0002985, FBgn0001981, FBgn0037621, FBgn0004618, FBgn0000233, FBgn0040305, FBgn0086655, FBgn0043364, FBgn0001180, FBgn0000210, FBgn0003028, FBgn0003870
GO:0048858	cell projection morphogenesis	0.00223274	4.41254e-06	14	82	647	16085	0	0	FBgn0005630, FBgn0086758, FBgn0004880, FBgn0086655, FBgn0002573, FBgn0263239, FBgn0002521, FBgn0000210, FBgn0264442, FBgn0027339, FBgn0003870, FBgn0028999, FBgn0001325, FBgn0004652
GO:0048863	stem cell differentiation	0.00234294	4.63032e-06	7	82	131	16085	0	0	FBgn0261434, FBgn0004878, FBgn0031375, FBgn0001981, FBgn0001325, FBgn0001180, FBgn0013469
GO:0032990	cell part morphogenesis	0.00243962	4.82137e-06	14	82	652	16085	0	0	FBgn0005630, FBgn0086758, FBgn0004880, FBgn0086655, FBgn0002573, FBgn0263239, FBgn0002521, FBgn0000210, FBgn0264442, FBgn0027339, FBgn0003870, FBgn0028999, FBgn0001325, FBgn0004652
GO:0009893	positive regulation of metabolic process	0.00263922	5.21585e-06	13	82	565	16085	0	0	FBgn0005630, FBgn0002985, FBgn0001981, FBgn0037621, FBgn0004618, FBgn0000233, FBgn0040305, FBgn0086655, FBgn0043364, FBgn0001180, FBgn0000210, FBgn0003028, FBgn0003870
GO:0044237	cellular metabolic process	0.00279838	5.53039e-06	43	82	4630	16085	0	0	FBgn0020378, FBgn0004878, FBgn0037621, FBgn0036179, FBgn0004892, FBgn0263603, FBgn0086655, FBgn0002573, FBgn0261434, FBgn0027339, FBgn0267337, FBgn0001325, FBgn0261648, FBgn0040765, FBgn0001981, FBgn0005694, FBgn0042650, FBgn0000210, FBgn0003028, FBgn0264442, FBgn0266450, FBgn0263072, FBgn0003002, FBgn0005630, FBgn0038768, FBgn0002985, FBgn0261705, FBgn0004880, FBgn0043364, FBgn0031375, FBgn00289…
GO:0030154	cell differentiation	0.00369314	7.2987e-06	29	82	2488	16085	0.0002	0.02	FBgn0005630, FBgn0004878, FBgn0261705, FBgn0004880, FBgn0086655, FBgn0043364, FBgn0002573, FBgn0261434, FBgn0031375, FBgn0027339, FBgn0028999, FBgn0267337, FBgn0001325, FBgn0004652, FBgn0261648, FBgn0004893, FBgn0001981, FBgn0086758, FBgn0004618, FBgn0001180, FBgn0263239, FBgn0013469, FBgn0002521, FBgn0003028, FBgn0000210, FBgn0264442, FBgn0003870, FBgn0266450, FBgn0039816
GO:0006928	cellular component movement	0.00394648	7.79937e-06	14	82	680	16085	0.0002	0.02	FBgn0261648, FBgn0005630, FBgn0001981, FBgn0086655, FBgn0002573, FBgn0001180, FBgn0261434, FBgn0264442, FBgn0003870, FBgn0028999, FBgn0001325, FBgn0003002, FBgn0003499, FBgn0004652
GO:0048468	cell development	0.00460868	9.10806e-06	23	82	1707	16085	0.0002	0.02	FBgn0005630, FBgn0004878, FBgn0004880, FBgn0086655, FBgn0043364, FBgn0002573, FBgn0031375, FBgn0027339, FBgn0028999, FBgn0001325, FBgn0004652, FBgn0261648, FBgn0001981, FBgn0086758, FBgn0004618, FBgn0263239, FBgn0013469, FBgn0002521, FBgn0003028, FBgn0000210, FBgn0264442, FBgn0003870, FBgn0266450
GO:0007402	ganglion mother cell fate determination	0.00530913	1.04923e-05	3	82	9	16085	0.0001	0.02	FBgn0004878, FBgn0001325, FBgn0001180
GO:0048869	cellular developmental process	0.00707255	1.39774e-05	29	82	2571	16085	0.0001	0.02	FBgn0005630, FBgn0004878, FBgn0261705, FBgn0004880, FBgn0086655, FBgn0043364, FBgn0002573, FBgn0261434, FBgn0031375, FBgn0027339, FBgn0028999, FBgn0267337, FBgn0001325, FBgn0004652, FBgn0261648, FBgn0004893, FBgn0001981, FBgn0086758, FBgn0004618, FBgn0001180, FBgn0263239, FBgn0013469, FBgn0002521, FBgn0003028, FBgn0000210, FBgn0264442, FBgn0003870, FBgn0266450, FBgn0039816
GO:0048867	stem cell fate determination	0.00899392	1.77745e-05	4	82	31	16085	0.0001	0.02	FBgn0261434, FBgn0004878, FBgn0001325, FBgn0001180

## Sheet: CONS-mol func
Date	Mon Nov 10 20:12:32 EST 2014
Email	snadimpa@princeton.edu
Aspect	F
P-value cutoff	0.01
Calculate FDR	Yes
Regulation links followed	Yes
Bonferroni correction	Yes
Uploaded gene list	cons2.txt
Annotation file	gene_association.fb
Evidence codes excluded	ISM (2329)
Evidence codes used	IEA (12302), IEP (1011), IGI (2898), IBA (1219), IGC (29), IPI (2653), ND (9549), IC (1198), ISS (17189), RCA (19), IMP (20965), IDA (14088), TAS (4691), NAS (10265), ISO (2), ISA (140)
Unknown identifiers (1)	FBgn0264817
GOID	TERM	CORRECTED_PVALUE	UNCORRECTED_PVALUE	NUM_LIST_ANNOTATIONS	LIST_SIZE	TOTAL_NUM_ANNOTATIONS	POPULATION_SIZE	FDR_RATE	EXPECTED_FALSE_POSITIVES	ANNOTATED_GENES
GO:0046872	metal ion binding	1.54942e-85	4.55712e-87	81	82	1347	16085	0	0	FBgn0037876, FBgn0041105, FBgn0037621, FBgn0036179, FBgn0086655, FBgn0052121, FBgn0036168, FBgn0030417, FBgn0030314, FBgn0001325, FBgn0004893, FBgn0040765, FBgn0035481, FBgn0005694, FBgn0038787, FBgn0042650, FBgn0000210, FBgn0003028, FBgn0266450, FBgn0035997, FBgn0039808, FBgn0005630, FBgn0002985, FBgn0261705, FBgn0051632, FBgn0004880, FBgn0043364, FBgn0035687, FBgn0031375, FBgn0035144, FBgn02670…
GO:0043169	cation binding	5.98295e-85	1.75969e-86	81	82	1369	16085	0	0	FBgn0037876, FBgn0041105, FBgn0037621, FBgn0036179, FBgn0086655, FBgn0052121, FBgn0036168, FBgn0030417, FBgn0030314, FBgn0001325, FBgn0004893, FBgn0040765, FBgn0035481, FBgn0005694, FBgn0038787, FBgn0042650, FBgn0000210, FBgn0003028, FBgn0266450, FBgn0035997, FBgn0039808, FBgn0005630, FBgn0002985, FBgn0261705, FBgn0051632, FBgn0004880, FBgn0043364, FBgn0035687, FBgn0031375, FBgn0035144, FBgn02670…
GO:0043167	ion binding	3.333e-66	9.80295e-68	81	82	2306	16085	0	0	FBgn0037876, FBgn0041105, FBgn0037621, FBgn0036179, FBgn0086655, FBgn0052121, FBgn0036168, FBgn0030417, FBgn0030314, FBgn0001325, FBgn0004893, FBgn0040765, FBgn0035481, FBgn0005694, FBgn0038787, FBgn0042650, FBgn0000210, FBgn0003028, FBgn0266450, FBgn0035997, FBgn0039808, FBgn0005630, FBgn0002985, FBgn0261705, FBgn0051632, FBgn0004880, FBgn0043364, FBgn0035687, FBgn0031375, FBgn0035144, FBgn02670…
GO:0003676	nucleic acid binding	4.38086e-59	1.28849e-60	74	82	1852	16085	0	0	FBgn0037876, FBgn0041105, FBgn0037621, FBgn0036179, FBgn0086655, FBgn0030314, FBgn0001325, FBgn0004893, FBgn0040765, FBgn0035481, FBgn0005694, FBgn0038787, FBgn0000210, FBgn0003028, FBgn0266450, FBgn0035997, FBgn0039808, FBgn0005630, FBgn0002985, FBgn0261705, FBgn0051632, FBgn0004880, FBgn0043364, FBgn0035687, FBgn0031375, FBgn0035144, FBgn0267033, FBgn0000233, FBgn0035625, FBgn0263239, FBgn00038…
GO:1901363	heterocyclic compound binding	1.51728e-45	4.46259e-47	74	82	2824	16085	0	0	FBgn0037876, FBgn0041105, FBgn0037621, FBgn0036179, FBgn0086655, FBgn0030314, FBgn0001325, FBgn0004893, FBgn0040765, FBgn0035481, FBgn0005694, FBgn0038787, FBgn0000210, FBgn0003028, FBgn0266450, FBgn0035997, FBgn0039808, FBgn0005630, FBgn0002985, FBgn0261705, FBgn0051632, FBgn0004880, FBgn0043364, FBgn0035687, FBgn0031375, FBgn0035144, FBgn0267033, FBgn0000233, FBgn0035625, FBgn0263239, FBgn00038…
GO:0097159	organic cyclic compound binding	2.29557e-45	6.75167e-47	74	82	2840	16085	0	0	FBgn0037876, FBgn0041105, FBgn0037621, FBgn0036179, FBgn0086655, FBgn0030314, FBgn0001325, FBgn0004893, FBgn0040765, FBgn0035481, FBgn0005694, FBgn0038787, FBgn0000210, FBgn0003028, FBgn0266450, FBgn0035997, FBgn0039808, FBgn0005630, FBgn0002985, FBgn0261705, FBgn0051632, FBgn0004880, FBgn0043364, FBgn0035687, FBgn0031375, FBgn0035144, FBgn0267033, FBgn0000233, FBgn0035625, FBgn0263239, FBgn00038…
GO:0001071	nucleic acid binding transcription factor activity	3.69826e-39	1.08772e-40	40	82	444	16085	0	0	FBgn0020378, FBgn0004878, FBgn0036179, FBgn0004892, FBgn0086655, FBgn0002573, FBgn0261434, FBgn0027339, FBgn0011236, FBgn0267337, FBgn0001325, FBgn0004652, FBgn0261648, FBgn0004893, FBgn0040765, FBgn0001981, FBgn0005694, FBgn0042650, FBgn0000210, FBgn0003028, FBgn0264442, FBgn0266450, FBgn0263072, FBgn0003002, FBgn0005630, FBgn0002985, FBgn0261705, FBgn0004880, FBgn0043364, FBgn0004618, FBgn00867…
GO:0003700	sequence-specific DNA binding transcription factor activity	3.69826e-39	1.08772e-40	40	82	444	16085	0	0	FBgn0020378, FBgn0004878, FBgn0036179, FBgn0004892, FBgn0086655, FBgn0002573, FBgn0261434, FBgn0027339, FBgn0011236, FBgn0267337, FBgn0001325, FBgn0004652, FBgn0261648, FBgn0004893, FBgn0040765, FBgn0001981, FBgn0005694, FBgn0042650, FBgn0000210, FBgn0003028, FBgn0264442, FBgn0266450, FBgn0263072, FBgn0003002, FBgn0005630, FBgn0002985, FBgn0261705, FBgn0004880, FBgn0043364, FBgn0004618, FBgn00867…
GO:0005488	binding	5.98925e-38	1.76154e-39	81	82	5113	16085	0	0	FBgn0037876, FBgn0041105, FBgn0037621, FBgn0036179, FBgn0086655, FBgn0052121, FBgn0036168, FBgn0030417, FBgn0030314, FBgn0001325, FBgn0004893, FBgn0040765, FBgn0035481, FBgn0005694, FBgn0038787, FBgn0042650, FBgn0000210, FBgn0003028, FBgn0266450, FBgn0035997, FBgn0039808, FBgn0005630, FBgn0002985, FBgn0261705, FBgn0051632, FBgn0004880, FBgn0043364, FBgn0035687, FBgn0031375, FBgn0035144, FBgn02670…
GO:0043565	sequence-specific DNA binding	4.66801e-18	1.37294e-19	22	82	308	16085	0	0	FBgn0020378, FBgn0261705, FBgn0037621, FBgn0043364, FBgn0002573, FBgn0261434, FBgn0039169, FBgn0001325, FBgn0040765, FBgn0267033, FBgn0000233, FBgn0040305, FBgn0001180, FBgn0263239, FBgn0002521, FBgn0003028, FBgn0000210, FBgn0003870, FBgn0025679, FBgn0034946, FBgn0035997, FBgn0003002
GO:0003677	DNA binding	5.27033e-16	1.5501e-17	30	82	887	16085	0	0	FBgn0020378, FBgn0050431, FBgn0037876, FBgn0004878, FBgn0261705, FBgn0037621, FBgn0043796, FBgn0043364, FBgn0002573, FBgn0261434, FBgn0030314, FBgn0037698, FBgn0039169, FBgn0001325, FBgn0040765, FBgn0001981, FBgn0004618, FBgn0267033, FBgn0000233, FBgn0040305, FBgn0001180, FBgn0263239, FBgn0002521, FBgn0000210, FBgn0003028, FBgn0003870, FBgn0025679, FBgn0034946, FBgn0035997, FBgn0003002
GO:0000981	sequence-specific DNA binding RNA polymerase II transcription factor activity	1.20717e-11	3.55049e-13	14	82	181	16085	0	0	FBgn0004893, FBgn0001981, FBgn0004618, FBgn0004892, FBgn0000233, FBgn0043364, FBgn0035625, FBgn0002573, FBgn0001180, FBgn0003028, FBgn0003870, FBgn0267337, FBgn0001325, FBgn0003002
GO:0003705	RNA polymerase II distal enhancer sequence-specific DNA binding transcription factor activity	2.39711e-06	7.05032e-08	7	82	71	16085	0	0	FBgn0004618, FBgn0000233, FBgn0267337, FBgn0003002, FBgn0002573, FBgn0001325, FBgn0001180
GO:0000976	transcription regulatory region sequence-specific DNA binding	5.0569e-06	1.48732e-07	7	82	79	16085	0	0	FBgn0002521, FBgn0000210, FBgn0003870, FBgn0037621, FBgn0040305, FBgn0003002, FBgn0001180
GO:0000977	RNA polymerase II regulatory region sequence-specific DNA binding	9.39893e-06	2.76439e-07	6	82	53	16085	0	0	FBgn0002521, FBgn0000210, FBgn0003870, FBgn0037621, FBgn0003002, FBgn0001180
GO:0001012	RNA polymerase II regulatory region DNA binding	1.62384e-05	4.776e-07	6	82	58	16085	0	0	FBgn0002521, FBgn0000210, FBgn0003870, FBgn0037621, FBgn0003002, FBgn0001180
GO:0044212	transcription regulatory region DNA binding	3.80733e-05	1.1198e-06	7	82	106	16085	0	0	FBgn0002521, FBgn0000210, FBgn0003870, FBgn0037621, FBgn0040305, FBgn0003002, FBgn0001180
GO:0000975	regulatory region DNA binding	4.05724e-05	1.19331e-06	7	82	107	16085	0	0	FBgn0002521, FBgn0000210, FBgn0003870, FBgn0037621, FBgn0040305, FBgn0003002, FBgn0001180
GO:0001067	regulatory region nucleic acid binding	4.05724e-05	1.19331e-06	7	82	107	16085	0	0	FBgn0002521, FBgn0000210, FBgn0003870, FBgn0037621, FBgn0040305, FBgn0003002, FBgn0001180
GO:0000980	RNA polymerase II distal enhancer sequence-specific DNA binding	0.000119497	3.51463e-06	4	82	21	16085	0	0	FBgn0002521, FBgn0003870, FBgn0003002, FBgn0001180
GO:0001158	enhancer sequence-specific DNA binding	0.000459726	1.35213e-05	4	82	29	16085	0	0	FBgn0002521, FBgn0003870, FBgn0003002, FBgn0001180
GO:0035326	enhancer binding	0.000459726	1.35213e-05	4	82	29	16085	0	0	FBgn0002521, FBgn0003870, FBgn0003002, FBgn0001180
GO:0008270	zinc ion binding	0.000618127	1.81802e-05	13	82	635	16085	0	0	FBgn0022699, FBgn0050431, FBgn0038768, FBgn0037876, FBgn0035690, FBgn0037621, FBgn0051632, FBgn0043796, FBgn0263603, FBgn0002573, FBgn0030314, FBgn0038549, FBgn0029895
GO:0001078	RNA polymerase II core promoter proximal region sequence-specific DNA binding transcription factor activity involved in negative regulation of transcription	0.00540421	0.000158947	3	82	21	16085	0.0125	0.3	FBgn0003870, FBgn0001981, FBgn0035625
GO:0001227	RNA polymerase II transcription regulatory region sequence-specific DNA binding transcription factor activity involved in negative regulation of transcription	0.00623453	0.000183369	3	82	22	16085	0.0128	0.32	FBgn0003870, FBgn0001981, FBgn0035625
GO:0046914	transition metal ion binding	0.00965187	0.000283878	13	82	833	16085	0.0162	0.42	FBgn0022699, FBgn0050431, FBgn0038768, FBgn0037876, FBgn0035690, FBgn0037621, FBgn0051632, FBgn0043796, FBgn0263603, FBgn0002573, FBgn0030314, FBgn0038549, FBgn0029895

## Sheet: CONS-cell comp
Date	Mon Nov 10 20:12:50 EST 2014
Email	snadimpa@princeton.edu
Aspect	C
P-value cutoff	0.01
Calculate FDR	Yes
Regulation links followed	Yes
Bonferroni correction	Yes
Uploaded gene list	cons2.txt
Annotation file	gene_association.fb
Evidence codes excluded	ISM (2329)
Evidence codes used	IEA (12302), IEP (1011), IGI (2898), IBA (1219), IGC (29), IPI (2653), ND (9549), IC (1198), ISS (17189), RCA (19), IMP (20965), IDA (14088), TAS (4691), NAS (10265), ISO (2), ISA (140)
Unknown identifiers (1)	FBgn0264817
GOID	TERM	CORRECTED_PVALUE	UNCORRECTED_PVALUE	NUM_LIST_ANNOTATIONS	LIST_SIZE	TOTAL_NUM_ANNOTATIONS	POPULATION_SIZE	FDR_RATE	EXPECTED_FALSE_POSITIVES	ANNOTATED_GENES
GO:0005634	nucleus	1.57437e-32	5.42886e-34	59	82	2137	16085	0	0	FBgn0020378, FBgn0037876, FBgn0004878, FBgn0037621, FBgn0036179, FBgn0004892, FBgn0263603, FBgn0086655, FBgn0002573, FBgn0261434, FBgn0030314, FBgn0027339, FBgn0011236, FBgn0029895, FBgn0267337, FBgn0001325, FBgn0004652, FBgn0261648, FBgn0004893, FBgn0040765, FBgn0035690, FBgn0001981, FBgn0005694, FBgn0042650, FBgn0000210, FBgn0003028, FBgn0264442, FBgn0025679, FBgn0266450, FBgn0038549, FBgn00359…
GO:0043231	intracellular membrane-bounded organelle	9.06167e-21	3.12471e-22	59	82	3498	16085	0	0	FBgn0020378, FBgn0037876, FBgn0004878, FBgn0037621, FBgn0036179, FBgn0004892, FBgn0263603, FBgn0086655, FBgn0002573, FBgn0261434, FBgn0030314, FBgn0027339, FBgn0011236, FBgn0029895, FBgn0267337, FBgn0001325, FBgn0004652, FBgn0261648, FBgn0004893, FBgn0040765, FBgn0035690, FBgn0001981, FBgn0005694, FBgn0042650, FBgn0000210, FBgn0003028, FBgn0264442, FBgn0025679, FBgn0266450, FBgn0038549, FBgn00359…
GO:0043227	membrane-bounded organelle	9.77766e-21	3.37161e-22	59	82	3503	16085	0	0	FBgn0020378, FBgn0037876, FBgn0004878, FBgn0037621, FBgn0036179, FBgn0004892, FBgn0263603, FBgn0086655, FBgn0002573, FBgn0261434, FBgn0030314, FBgn0027339, FBgn0011236, FBgn0029895, FBgn0267337, FBgn0001325, FBgn0004652, FBgn0261648, FBgn0004893, FBgn0040765, FBgn0035690, FBgn0001981, FBgn0005694, FBgn0042650, FBgn0000210, FBgn0003028, FBgn0264442, FBgn0025679, FBgn0266450, FBgn0038549, FBgn00359…
GO:0043229	intracellular organelle	1.40046e-16	4.82917e-18	59	82	4205	16085	0	0	FBgn0020378, FBgn0037876, FBgn0004878, FBgn0037621, FBgn0036179, FBgn0004892, FBgn0263603, FBgn0086655, FBgn0002573, FBgn0261434, FBgn0030314, FBgn0027339, FBgn0011236, FBgn0029895, FBgn0267337, FBgn0001325, FBgn0004652, FBgn0261648, FBgn0004893, FBgn0040765, FBgn0035690, FBgn0001981, FBgn0005694, FBgn0042650, FBgn0000210, FBgn0003028, FBgn0264442, FBgn0025679, FBgn0266450, FBgn0038549, FBgn00359…
GO:0043226	organelle	2.73109e-16	9.41756e-18	59	82	4260	16085	0	0	FBgn0020378, FBgn0037876, FBgn0004878, FBgn0037621, FBgn0036179, FBgn0004892, FBgn0263603, FBgn0086655, FBgn0002573, FBgn0261434, FBgn0030314, FBgn0027339, FBgn0011236, FBgn0029895, FBgn0267337, FBgn0001325, FBgn0004652, FBgn0261648, FBgn0004893, FBgn0040765, FBgn0035690, FBgn0001981, FBgn0005694, FBgn0042650, FBgn0000210, FBgn0003028, FBgn0264442, FBgn0025679, FBgn0266450, FBgn0038549, FBgn00359…
GO:0044424	intracellular part	8.11308e-12	2.79761e-13	59	82	5234	16085	0	0	FBgn0020378, FBgn0037876, FBgn0004878, FBgn0037621, FBgn0036179, FBgn0004892, FBgn0263603, FBgn0086655, FBgn0002573, FBgn0261434, FBgn0030314, FBgn0027339, FBgn0011236, FBgn0029895, FBgn0267337, FBgn0001325, FBgn0004652, FBgn0261648, FBgn0004893, FBgn0040765, FBgn0035690, FBgn0001981, FBgn0005694, FBgn0042650, FBgn0000210, FBgn0003028, FBgn0264442, FBgn0025679, FBgn0266450, FBgn0038549, FBgn00359…
GO:0005622	intracellular	1.81868e-11	6.2713e-13	59	82	5322	16085	0	0	FBgn0020378, FBgn0037876, FBgn0004878, FBgn0037621, FBgn0036179, FBgn0004892, FBgn0263603, FBgn0086655, FBgn0002573, FBgn0261434, FBgn0030314, FBgn0027339, FBgn0011236, FBgn0029895, FBgn0267337, FBgn0001325, FBgn0004652, FBgn0261648, FBgn0004893, FBgn0040765, FBgn0035690, FBgn0001981, FBgn0005694, FBgn0042650, FBgn0000210, FBgn0003028, FBgn0264442, FBgn0025679, FBgn0266450, FBgn0038549, FBgn00359…
GO:0005623	cell	9.81023e-09	3.38284e-10	59	82	6083	16085	0	0	FBgn0020378, FBgn0037876, FBgn0004878, FBgn0037621, FBgn0036179, FBgn0004892, FBgn0263603, FBgn0086655, FBgn0002573, FBgn0261434, FBgn0030314, FBgn0027339, FBgn0011236, FBgn0029895, FBgn0267337, FBgn0001325, FBgn0004652, FBgn0261648, FBgn0004893, FBgn0040765, FBgn0035690, FBgn0001981, FBgn0005694, FBgn0042650, FBgn0000210, FBgn0003028, FBgn0264442, FBgn0025679, FBgn0266450, FBgn0038549, FBgn00359…
GO:0044464	cell part	9.81023e-09	3.38284e-10	59	82	6083	16085	0	0	FBgn0020378, FBgn0037876, FBgn0004878, FBgn0037621, FBgn0036179, FBgn0004892, FBgn0263603, FBgn0086655, FBgn0002573, FBgn0261434, FBgn0030314, FBgn0027339, FBgn0011236, FBgn0029895, FBgn0267337, FBgn0001325, FBgn0004652, FBgn0261648, FBgn0004893, FBgn0040765, FBgn0035690, FBgn0001981, FBgn0005694, FBgn0042650, FBgn0000210, FBgn0003028, FBgn0264442, FBgn0025679, FBgn0266450, FBgn0038549, FBgn00359…

## Sheet: DIV-biol proc
Date	Mon Nov 10 20:44:01 EST 2014
Email	snadimpa@princeton.edu
Aspect	P
P-value cutoff	0.01
Calculate FDR	Yes
Regulation links followed	Yes
Bonferroni correction	Yes
Uploaded gene list	div4.txt
Annotation file	gene_association.fb
Evidence codes excluded	ISM (2329)
Evidence codes used	IEA (12302), IEP (1011), IGI (2898), IBA (1219), IGC (29), IPI (2653), ND (9549), IC (1198), ISS (17189), RCA (19), IMP (20965), IDA (14088), TAS (4691), NAS (10265), ISO (2), ISA (140)
Unknown identifiers (4)	FBgn0027866 FBgn0031023 FBgn0032473 FBgn0038741
GOID	TERM	CORRECTED_PVALUE	UNCORRECTED_PVALUE	NUM_LIST_ANNOTATIONS	LIST_SIZE	TOTAL_NUM_ANNOTATIONS	POPULATION_SIZE	FDR_RATE	EXPECTED_FALSE_POSITIVES	ANNOTATED_GENES
GO:XXXXXXX	unannotated	2.42915e-32	6.29314e-35	111	181	3166	16085	0	0	FBgn0030963, FBgn0038626, FBgn0037877, FBgn0035137, FBgn0029899, FBgn0030012, FBgn0033458, FBgn0036294, FBgn0030878, FBgn0035134, FBgn0035036, FBgn0034120, FBgn0031144, FBgn0033491, FBgn0034062, FBgn0038547, FBgn0029867, FBgn0051365, FBgn0033449, FBgn0030933, FBgn0028895, FBgn0035903, FBgn0034814, FBgn0033993, FBgn0037794, FBgn0036522, FBgn0039831, FBgn0037746, FBgn0032473, FBgn0032763, FBgn00315…
GO:0006351	transcription, DNA-templated	2.76811e-06	7.17126e-09	34	181	1009	16085	0	0	FBgn0004607, FBgn0003448, FBgn0032730, FBgn0035407, FBgn0003396, FBgn0014931, FBgn0000286, FBgn0028979, FBgn0004606, FBgn0033581, FBgn0038418, FBgn0015371, FBgn0039602, FBgn0003512, FBgn0033782, FBgn0015025, FBgn0039039, FBgn0000283, FBgn0000287, FBgn0003053, FBgn0005642, FBgn0035769, FBgn0003567, FBgn0020309, FBgn0001133, FBgn0045852, FBgn0035357, FBgn0259789, FBgn0010768, FBgn0001185, FBgn00251…
GO:0097659	nucleic acid-templated transcription	2.76811e-06	7.17126e-09	34	181	1009	16085	0	0	FBgn0004607, FBgn0003448, FBgn0032730, FBgn0035407, FBgn0003396, FBgn0014931, FBgn0000286, FBgn0028979, FBgn0004606, FBgn0033581, FBgn0038418, FBgn0015371, FBgn0039602, FBgn0003512, FBgn0033782, FBgn0015025, FBgn0039039, FBgn0000283, FBgn0000287, FBgn0003053, FBgn0005642, FBgn0035769, FBgn0003567, FBgn0020309, FBgn0001133, FBgn0045852, FBgn0035357, FBgn0259789, FBgn0010768, FBgn0001185, FBgn00251…
GO:0032774	RNA biosynthetic process	2.98199e-06	7.72535e-09	34	181	1012	16085	0	0	FBgn0004607, FBgn0003448, FBgn0032730, FBgn0035407, FBgn0003396, FBgn0014931, FBgn0000286, FBgn0028979, FBgn0004606, FBgn0033581, FBgn0038418, FBgn0015371, FBgn0039602, FBgn0003512, FBgn0033782, FBgn0015025, FBgn0039039, FBgn0000283, FBgn0000287, FBgn0003053, FBgn0005642, FBgn0035769, FBgn0003567, FBgn0020309, FBgn0001133, FBgn0045852, FBgn0035357, FBgn0259789, FBgn0010768, FBgn0001185, FBgn00251…
GO:0006355	regulation of transcription, DNA-templated	4.78271e-05	1.23904e-07	30	181	918	16085	0	0	FBgn0033782, FBgn0003512, FBgn0004607, FBgn0039039, FBgn0003053, FBgn0000287, FBgn0000283, FBgn0005642, FBgn0035769, FBgn0003448, FBgn0035407, FBgn0020309, FBgn0003567, FBgn0001133, FBgn0003396, FBgn0014931, FBgn0000286, FBgn0045852, FBgn0035357, FBgn0028979, FBgn0259789, FBgn0039946, FBgn0025185, FBgn0001185, FBgn0010768, FBgn0004606, FBgn0037751, FBgn0038418, FBgn0001990, FBgn0015371
GO:1903506	regulation of nucleic acid-templated transcription	4.78271e-05	1.23904e-07	30	181	918	16085	0	0	FBgn0033782, FBgn0003512, FBgn0004607, FBgn0039039, FBgn0003053, FBgn0000287, FBgn0000283, FBgn0005642, FBgn0035769, FBgn0003448, FBgn0035407, FBgn0020309, FBgn0003567, FBgn0001133, FBgn0003396, FBgn0014931, FBgn0000286, FBgn0045852, FBgn0035357, FBgn0028979, FBgn0259789, FBgn0039946, FBgn0025185, FBgn0001185, FBgn0010768, FBgn0004606, FBgn0037751, FBgn0038418, FBgn0001990, FBgn0015371
GO:2001141	regulation of RNA biosynthetic process	4.78271e-05	1.23904e-07	30	181	918	16085	0	0	FBgn0033782, FBgn0003512, FBgn0004607, FBgn0039039, FBgn0003053, FBgn0000287, FBgn0000283, FBgn0005642, FBgn0035769, FBgn0003448, FBgn0035407, FBgn0020309, FBgn0003567, FBgn0001133, FBgn0003396, FBgn0014931, FBgn0000286, FBgn0045852, FBgn0035357, FBgn0028979, FBgn0259789, FBgn0039946, FBgn0025185, FBgn0001185, FBgn0010768, FBgn0004606, FBgn0037751, FBgn0038418, FBgn0001990, FBgn0015371
GO:0034654	nucleobase-containing compound biosynthetic process	8.05595e-05	2.08703e-07	34	181	1159	16085	0	0	FBgn0004607, FBgn0003448, FBgn0032730, FBgn0035407, FBgn0003396, FBgn0014931, FBgn0000286, FBgn0028979, FBgn0004606, FBgn0033581, FBgn0038418, FBgn0015371, FBgn0039602, FBgn0003512, FBgn0033782, FBgn0015025, FBgn0039039, FBgn0000283, FBgn0000287, FBgn0003053, FBgn0005642, FBgn0035769, FBgn0003567, FBgn0020309, FBgn0001133, FBgn0045852, FBgn0035357, FBgn0259789, FBgn0010768, FBgn0001185, FBgn00251…
GO:1901362	organic cyclic compound biosynthetic process	0.000204421	5.29589e-07	35	181	1264	16085	0.0022	0.02	FBgn0004607, FBgn0263490, FBgn0003448, FBgn0032730, FBgn0035407, FBgn0003396, FBgn0014931, FBgn0000286, FBgn0028979, FBgn0004606, FBgn0033581, FBgn0038418, FBgn0015371, FBgn0039602, FBgn0003512, FBgn0033782, FBgn0015025, FBgn0039039, FBgn0000283, FBgn0000287, FBgn0003053, FBgn0005642, FBgn0035769, FBgn0003567, FBgn0020309, FBgn0001133, FBgn0045852, FBgn0035357, FBgn0259789, FBgn0010768, FBgn00011…
GO:0051252	regulation of RNA metabolic process	0.00027218	7.05129e-07	30	181	996	16085	0.002	0.02	FBgn0033782, FBgn0003512, FBgn0004607, FBgn0039039, FBgn0003053, FBgn0000287, FBgn0000283, FBgn0005642, FBgn0035769, FBgn0003448, FBgn0035407, FBgn0020309, FBgn0003567, FBgn0001133, FBgn0003396, FBgn0014931, FBgn0000286, FBgn0045852, FBgn0035357, FBgn0028979, FBgn0259789, FBgn0039946, FBgn0025185, FBgn0001185, FBgn0010768, FBgn0004606, FBgn0037751, FBgn0038418, FBgn0001990, FBgn0015371
GO:0019438	aromatic compound biosynthetic process	0.000301885	7.82084e-07	34	181	1227	16085	0.0018	0.02	FBgn0004607, FBgn0003448, FBgn0032730, FBgn0035407, FBgn0003396, FBgn0014931, FBgn0000286, FBgn0028979, FBgn0004606, FBgn0033581, FBgn0038418, FBgn0015371, FBgn0039602, FBgn0003512, FBgn0033782, FBgn0015025, FBgn0039039, FBgn0000283, FBgn0000287, FBgn0003053, FBgn0005642, FBgn0035769, FBgn0003567, FBgn0020309, FBgn0001133, FBgn0045852, FBgn0035357, FBgn0259789, FBgn0010768, FBgn0001185, FBgn00251…
GO:0018130	heterocycle biosynthetic process	0.000313307	8.11675e-07	34	181	1229	16085	0.0017	0.02	FBgn0004607, FBgn0003448, FBgn0032730, FBgn0035407, FBgn0003396, FBgn0014931, FBgn0000286, FBgn0028979, FBgn0004606, FBgn0033581, FBgn0038418, FBgn0015371, FBgn0039602, FBgn0003512, FBgn0033782, FBgn0015025, FBgn0039039, FBgn0000283, FBgn0000287, FBgn0003053, FBgn0005642, FBgn0035769, FBgn0003567, FBgn0020309, FBgn0001133, FBgn0045852, FBgn0035357, FBgn0259789, FBgn0010768, FBgn0001185, FBgn00251…
GO:2000112	regulation of cellular macromolecule biosynthetic process	0.000403318	1.04487e-06	30	181	1015	16085	0.0015	0.02	FBgn0033782, FBgn0003512, FBgn0004607, FBgn0039039, FBgn0003053, FBgn0000287, FBgn0000283, FBgn0005642, FBgn0035769, FBgn0003448, FBgn0035407, FBgn0020309, FBgn0003567, FBgn0001133, FBgn0003396, FBgn0014931, FBgn0000286, FBgn0045852, FBgn0035357, FBgn0028979, FBgn0259789, FBgn0039946, FBgn0025185, FBgn0001185, FBgn0010768, FBgn0004606, FBgn0037751, FBgn0038418, FBgn0001990, FBgn0015371
GO:0010556	regulation of macromolecule biosynthetic process	0.000411627	1.06639e-06	30	181	1016	16085	0.0014	0.02	FBgn0033782, FBgn0003512, FBgn0004607, FBgn0039039, FBgn0003053, FBgn0000287, FBgn0000283, FBgn0005642, FBgn0035769, FBgn0003448, FBgn0035407, FBgn0020309, FBgn0003567, FBgn0001133, FBgn0003396, FBgn0014931, FBgn0000286, FBgn0045852, FBgn0035357, FBgn0028979, FBgn0259789, FBgn0039946, FBgn0025185, FBgn0001185, FBgn0010768, FBgn0004606, FBgn0037751, FBgn0038418, FBgn0001990, FBgn0015371
GO:0044271	cellular nitrogen compound biosynthetic process	0.000512565	1.32789e-06	34	181	1256	16085	0.0013	0.02	FBgn0004607, FBgn0003448, FBgn0032730, FBgn0035407, FBgn0003396, FBgn0014931, FBgn0000286, FBgn0028979, FBgn0004606, FBgn0033581, FBgn0038418, FBgn0015371, FBgn0039602, FBgn0003512, FBgn0033782, FBgn0015025, FBgn0039039, FBgn0000283, FBgn0000287, FBgn0003053, FBgn0005642, FBgn0035769, FBgn0003567, FBgn0020309, FBgn0001133, FBgn0045852, FBgn0035357, FBgn0259789, FBgn0010768, FBgn0001185, FBgn00251…
GO:0031326	regulation of cellular biosynthetic process	0.00118524	3.07057e-06	30	181	1070	16085	0.0062	0.1	FBgn0033782, FBgn0003512, FBgn0004607, FBgn0039039, FBgn0003053, FBgn0000287, FBgn0000283, FBgn0005642, FBgn0035769, FBgn0003448, FBgn0035407, FBgn0020309, FBgn0003567, FBgn0001133, FBgn0003396, FBgn0014931, FBgn0000286, FBgn0045852, FBgn0035357, FBgn0028979, FBgn0259789, FBgn0039946, FBgn0025185, FBgn0001185, FBgn0010768, FBgn0004606, FBgn0037751, FBgn0038418, FBgn0001990, FBgn0015371
GO:0009889	regulation of biosynthetic process	0.00120774	3.12887e-06	30	181	1071	16085	0.0059	0.1	FBgn0033782, FBgn0003512, FBgn0004607, FBgn0039039, FBgn0003053, FBgn0000287, FBgn0000283, FBgn0005642, FBgn0035769, FBgn0003448, FBgn0035407, FBgn0020309, FBgn0003567, FBgn0001133, FBgn0003396, FBgn0014931, FBgn0000286, FBgn0045852, FBgn0035357, FBgn0028979, FBgn0259789, FBgn0039946, FBgn0025185, FBgn0001185, FBgn0010768, FBgn0004606, FBgn0037751, FBgn0038418, FBgn0001990, FBgn0015371
GO:0045893	positive regulation of transcription, DNA-templated	0.00173093	4.48428e-06	14	181	286	16085	0.0056	0.1	FBgn0000286, FBgn0033782, FBgn0003512, FBgn0039039, FBgn0259789, FBgn0039946, FBgn0001185, FBgn0003448, FBgn0037751, FBgn0035407, FBgn0003567, FBgn0001133, FBgn0003396, FBgn0015371
GO:1902680	positive regulation of RNA biosynthetic process	0.00173093	4.48428e-06	14	181	286	16085	0.0053	0.1	FBgn0000286, FBgn0033782, FBgn0003512, FBgn0039039, FBgn0259789, FBgn0039946, FBgn0001185, FBgn0003448, FBgn0037751, FBgn0035407, FBgn0003567, FBgn0001133, FBgn0003396, FBgn0015371
GO:1903508	positive regulation of nucleic acid-templated transcription	0.00173093	4.48428e-06	14	181	286	16085	0.005	0.1	FBgn0000286, FBgn0033782, FBgn0003512, FBgn0039039, FBgn0259789, FBgn0039946, FBgn0001185, FBgn0003448, FBgn0037751, FBgn0035407, FBgn0003567, FBgn0001133, FBgn0003396, FBgn0015371
GO:0019219	regulation of nucleobase-containing compound metabolic process	0.00233508	6.04944e-06	30	181	1107	16085	0.0048	0.1	FBgn0033782, FBgn0003512, FBgn0004607, FBgn0039039, FBgn0003053, FBgn0000287, FBgn0000283, FBgn0005642, FBgn0035769, FBgn0003448, FBgn0035407, FBgn0020309, FBgn0003567, FBgn0001133, FBgn0003396, FBgn0014931, FBgn0000286, FBgn0045852, FBgn0035357, FBgn0028979, FBgn0259789, FBgn0039946, FBgn0025185, FBgn0001185, FBgn0010768, FBgn0004606, FBgn0037751, FBgn0038418, FBgn0001990, FBgn0015371
GO:0051254	positive regulation of RNA metabolic process	0.00237675	6.15739e-06	14	181	294	16085	0.0045	0.1	FBgn0000286, FBgn0033782, FBgn0003512, FBgn0039039, FBgn0259789, FBgn0039946, FBgn0001185, FBgn0003448, FBgn0037751, FBgn0035407, FBgn0003567, FBgn0001133, FBgn0003396, FBgn0015371
GO:0010557	positive regulation of macromolecule biosynthetic process	0.00403445	1.04519e-05	14	181	308	16085	0.0043	0.1	FBgn0000286, FBgn0033782, FBgn0003512, FBgn0039039, FBgn0259789, FBgn0039946, FBgn0001185, FBgn0003448, FBgn0037751, FBgn0035407, FBgn0003567, FBgn0001133, FBgn0003396, FBgn0015371
GO:0051171	regulation of nitrogen compound metabolic process	0.00483335	1.25216e-05	30	181	1149	16085	0.005	0.12	FBgn0033782, FBgn0003512, FBgn0004607, FBgn0039039, FBgn0003053, FBgn0000287, FBgn0000283, FBgn0005642, FBgn0035769, FBgn0003448, FBgn0035407, FBgn0020309, FBgn0003567, FBgn0001133, FBgn0003396, FBgn0014931, FBgn0000286, FBgn0045852, FBgn0035357, FBgn0028979, FBgn0259789, FBgn0039946, FBgn0025185, FBgn0001185, FBgn0010768, FBgn0004606, FBgn0037751, FBgn0038418, FBgn0001990, FBgn0015371
GO:0006357	regulation of transcription from RNA polymerase II promoter	0.00503887	1.30541e-05	17	181	449	16085	0.0048	0.12	FBgn0033782, FBgn0003512, FBgn0039039, FBgn0003053, FBgn0003448, FBgn0035407, FBgn0020309, FBgn0001133, FBgn0003396, FBgn0000286, FBgn0035357, FBgn0028979, FBgn0039946, FBgn0001185, FBgn0004606, FBgn0038418, FBgn0015371

## Sheet: DIV-mol func
Date	Mon Nov 10 20:44:16 EST 2014
Email	snadimpa@princeton.edu
Aspect	F
P-value cutoff	0.01
Calculate FDR	Yes
Regulation links followed	Yes
Bonferroni correction	Yes
Uploaded gene list	div4.txt
Annotation file	gene_association.fb
Evidence codes excluded	ISM (2329)
Evidence codes used	IEA (12302), IEP (1011), IGI (2898), IBA (1219), IGC (29), IPI (2653), ND (9549), IC (1198), ISS (17189), RCA (19), IMP (20965), IDA (14088), TAS (4691), NAS (10265), ISO (2), ISA (140)
Unknown identifiers (4)	FBgn0027866 FBgn0031023 FBgn0032473 FBgn0038741
GOID	TERM	CORRECTED_PVALUE	UNCORRECTED_PVALUE	NUM_LIST_ANNOTATIONS	LIST_SIZE	TOTAL_NUM_ANNOTATIONS	POPULATION_SIZE	FDR_RATE	EXPECTED_FALSE_POSITIVES	ANNOTATED_GENES
GO:0046872	metal ion binding	5.75194e-177	1.51367e-178	173	181	1347	16085	0	0	FBgn0029899, FBgn0033458, FBgn0036294, FBgn0263490, FBgn0035036, FBgn0031144, FBgn0037446, FBgn0033491, FBgn0029867, FBgn0051365, FBgn0033449, FBgn0030933, FBgn0028895, FBgn0028979, FBgn0034814, FBgn0036522, FBgn0039831, FBgn0037746, FBgn0032763, FBgn0015371, FBgn0031597, FBgn0028647, FBgn0034425, FBgn0039740, FBgn0037717, FBgn0033185, FBgn0030316, FBgn0001133, FBgn0033569, FBgn0029173, FBgn00339…
GO:0043169	cation binding	1.13806e-175	2.9949e-177	173	181	1369	16085	0	0	FBgn0029899, FBgn0033458, FBgn0036294, FBgn0263490, FBgn0035036, FBgn0031144, FBgn0037446, FBgn0033491, FBgn0029867, FBgn0051365, FBgn0033449, FBgn0030933, FBgn0028895, FBgn0028979, FBgn0034814, FBgn0036522, FBgn0039831, FBgn0037746, FBgn0032763, FBgn0015371, FBgn0031597, FBgn0028647, FBgn0034425, FBgn0039740, FBgn0037717, FBgn0033185, FBgn0030316, FBgn0001133, FBgn0033569, FBgn0029173, FBgn00339…
GO:0043167	ion binding	1.15568e-134	3.04126e-136	173	181	2306	16085	0	0	FBgn0029899, FBgn0033458, FBgn0036294, FBgn0263490, FBgn0035036, FBgn0031144, FBgn0037446, FBgn0033491, FBgn0029867, FBgn0051365, FBgn0033449, FBgn0030933, FBgn0028895, FBgn0028979, FBgn0034814, FBgn0036522, FBgn0039831, FBgn0037746, FBgn0032763, FBgn0015371, FBgn0031597, FBgn0028647, FBgn0034425, FBgn0039740, FBgn0037717, FBgn0033185, FBgn0030316, FBgn0001133, FBgn0033569, FBgn0029173, FBgn00339…
GO:0003676	nucleic acid binding	2.19382e-107	5.77322e-109	149	181	1852	16085	0	0	FBgn0036294, FBgn0263490, FBgn0035036, FBgn0031144, FBgn0037446, FBgn0033491, FBgn0029867, FBgn0051365, FBgn0033449, FBgn0028895, FBgn0028979, FBgn0036522, FBgn0039831, FBgn0037746, FBgn0032763, FBgn0015371, FBgn0031597, FBgn0028647, FBgn0039740, FBgn0037717, FBgn0033185, FBgn0030646, FBgn0030316, FBgn0001133, FBgn0033569, FBgn0029173, FBgn0033934, FBgn0034379, FBgn0039946, FBgn0030787, FBgn00373…
GO:1901363	heterocyclic compound binding	3.9508e-80	1.03968e-81	149	181	2824	16085	0	0	FBgn0036294, FBgn0263490, FBgn0035036, FBgn0031144, FBgn0037446, FBgn0033491, FBgn0029867, FBgn0051365, FBgn0033449, FBgn0028895, FBgn0028979, FBgn0036522, FBgn0039831, FBgn0037746, FBgn0032763, FBgn0015371, FBgn0031597, FBgn0028647, FBgn0039740, FBgn0037717, FBgn0033185, FBgn0030646, FBgn0030316, FBgn0001133, FBgn0033569, FBgn0029173, FBgn0033934, FBgn0034379, FBgn0039946, FBgn0030787, FBgn00373…
GO:0097159	organic cyclic compound binding	9.02656e-80	2.37541e-81	149	181	2840	16085	0	0	FBgn0036294, FBgn0263490, FBgn0035036, FBgn0031144, FBgn0037446, FBgn0033491, FBgn0029867, FBgn0051365, FBgn0033449, FBgn0028895, FBgn0028979, FBgn0036522, FBgn0039831, FBgn0037746, FBgn0032763, FBgn0015371, FBgn0031597, FBgn0028647, FBgn0039740, FBgn0037717, FBgn0033185, FBgn0030646, FBgn0030316, FBgn0001133, FBgn0033569, FBgn0029173, FBgn0033934, FBgn0034379, FBgn0039946, FBgn0030787, FBgn00373…
GO:0005488	binding	1.03484e-75	2.72325e-77	174	181	5113	16085	0	0	FBgn0029899, FBgn0033458, FBgn0036294, FBgn0263490, FBgn0035036, FBgn0031144, FBgn0037446, FBgn0033491, FBgn0029867, FBgn0051365, FBgn0033449, FBgn0030933, FBgn0028895, FBgn0028979, FBgn0034814, FBgn0036522, FBgn0039831, FBgn0037746, FBgn0032763, FBgn0015371, FBgn0031597, FBgn0028647, FBgn0034425, FBgn0039740, FBgn0037717, FBgn0033185, FBgn0030646, FBgn0030316, FBgn0001133, FBgn0033569, FBgn00291…
GO:0008270	zinc ion binding	3.00557e-69	7.90939e-71	85	181	635	16085	0	0	FBgn0037877, FBgn0032276, FBgn0036294, FBgn0263490, FBgn0030878, FBgn0035134, FBgn0035036, FBgn0032730, FBgn0031144, FBgn0037446, FBgn0034062, FBgn0038547, FBgn0051365, FBgn0028895, FBgn0028979, FBgn0033993, FBgn0037794, FBgn0032763, FBgn0026575, FBgn0031597, FBgn0028647, FBgn0034114, FBgn0035024, FBgn0037931, FBgn0037717, FBgn0030316, FBgn0001133, FBgn0029173, FBgn0033569, FBgn0050020, FBgn00387…
GO:0046914	transition metal ion binding	3.93178e-59	1.03468e-60	85	181	833	16085	0	0	FBgn0037877, FBgn0032276, FBgn0036294, FBgn0263490, FBgn0030878, FBgn0035134, FBgn0035036, FBgn0032730, FBgn0031144, FBgn0037446, FBgn0034062, FBgn0038547, FBgn0051365, FBgn0028895, FBgn0028979, FBgn0033993, FBgn0037794, FBgn0032763, FBgn0026575, FBgn0031597, FBgn0028647, FBgn0034114, FBgn0035024, FBgn0037931, FBgn0037717, FBgn0030316, FBgn0001133, FBgn0029173, FBgn0033569, FBgn0050020, FBgn00387…
GO:0003677	DNA binding	2.46174e-11	6.47827e-13	38	181	887	16085	0	0	FBgn0259785, FBgn0004607, FBgn0038551, FBgn0003448, FBgn0037446, FBgn0034062, FBgn0000286, FBgn0028979, FBgn0052772, FBgn0004606, FBgn0033581, FBgn0037920, FBgn0038418, FBgn0015371, FBgn0034878, FBgn0034114, FBgn0003512, FBgn0039740, FBgn0000283, FBgn0005642, FBgn0037617, FBgn0030646, FBgn0035769, FBgn0038301, FBgn0003567, FBgn0039355, FBgn0001133, FBgn0000520, FBgn0264744, FBgn0050020, FBgn02597…
GO:0001071	nucleic acid binding transcription factor activity	1.96165e-10	5.16224e-12	26	181	444	16085	0	0	FBgn0039602, FBgn0022720, FBgn0003512, FBgn0039039, FBgn0015025, FBgn0003053, FBgn0000287, FBgn0035769, FBgn0003448, FBgn0032730, FBgn0001133, FBgn0003396, FBgn0029173, FBgn0000520, FBgn0014931, FBgn0000286, FBgn0025874, FBgn0045852, FBgn0028979, FBgn0001185, FBgn0010768, FBgn0025185, FBgn0004606, FBgn0033581, FBgn0001990, FBgn0015371
GO:0003700	sequence-specific DNA binding transcription factor activity	1.96165e-10	5.16224e-12	26	181	444	16085	0	0	FBgn0039602, FBgn0022720, FBgn0003512, FBgn0039039, FBgn0015025, FBgn0003053, FBgn0000287, FBgn0035769, FBgn0003448, FBgn0032730, FBgn0001133, FBgn0003396, FBgn0029173, FBgn0000520, FBgn0014931, FBgn0000286, FBgn0025874, FBgn0045852, FBgn0028979, FBgn0001185, FBgn0010768, FBgn0025185, FBgn0004606, FBgn0033581, FBgn0001990, FBgn0015371
GO:0043035	chromatin insulator sequence binding	0.000271892	7.15505e-06	4	181	12	16085	0	0	FBgn0035769, FBgn0000520, FBgn0003567, FBgn0000283
GO:0031490	chromatin DNA binding	0.00367918	9.68205e-05	4	181	22	16085	0.0014	0.02	FBgn0035769, FBgn0000520, FBgn0003567, FBgn0000283

## Sheet: DIV-cell comp
Date	Mon Nov 10 20:44:32 EST 2014
Email	snadimpa@princeton.edu
Aspect	C
P-value cutoff	0.01
Calculate FDR	Yes
Regulation links followed	Yes
Bonferroni correction	Yes
Uploaded gene list	div4.txt
Annotation file	gene_association.fb
Evidence codes excluded	ISM (2329)
Evidence codes used	IEA (12302), IEP (1011), IGI (2898), IBA (1219), IGC (29), IPI (2653), ND (9549), IC (1198), ISS (17189), RCA (19), IMP (20965), IDA (14088), TAS (4691), NAS (10265), ISO (2), ISA (140)
Unknown identifiers (4)	FBgn0027866 FBgn0031023 FBgn0032473 FBgn0038741
GOID	TERM	CORRECTED_PVALUE	UNCORRECTED_PVALUE	NUM_LIST_ANNOTATIONS	LIST_SIZE	TOTAL_NUM_ANNOTATIONS	POPULATION_SIZE	FDR_RATE	EXPECTED_FALSE_POSITIVES	ANNOTATED_GENES
GO:0005634	nucleus	2.21734e-43	5.54334e-45	104	181	2137	16085	0	0	FBgn0037877, FBgn0036294, FBgn0263490, FBgn0035134, FBgn0035036, FBgn0032730, FBgn0031144, FBgn0037446, FBgn0034062, FBgn0038547, FBgn0051365, FBgn0028895, FBgn0028979, FBgn0037794, FBgn0032763, FBgn0026575, FBgn0015371, FBgn0031597, FBgn0028647, FBgn0034114, FBgn0039039, FBgn0015025, FBgn0037931, FBgn0037717, FBgn0003567, FBgn0030316, FBgn0001133, FBgn0033569, FBgn0029173, FBgn0035357, FBgn00532…
GO:0043231	intracellular membrane-bounded organelle	4.38012e-24	1.09503e-25	104	181	3498	16085	0	0	FBgn0037877, FBgn0036294, FBgn0263490, FBgn0035134, FBgn0035036, FBgn0032730, FBgn0031144, FBgn0037446, FBgn0034062, FBgn0038547, FBgn0051365, FBgn0028895, FBgn0028979, FBgn0037794, FBgn0032763, FBgn0026575, FBgn0015371, FBgn0031597, FBgn0028647, FBgn0034114, FBgn0039039, FBgn0015025, FBgn0037931, FBgn0037717, FBgn0003567, FBgn0030316, FBgn0001133, FBgn0033569, FBgn0029173, FBgn0035357, FBgn00532…
GO:0043227	membrane-bounded organelle	4.9413e-24	1.23533e-25	104	181	3503	16085	0	0	FBgn0037877, FBgn0036294, FBgn0263490, FBgn0035134, FBgn0035036, FBgn0032730, FBgn0031144, FBgn0037446, FBgn0034062, FBgn0038547, FBgn0051365, FBgn0028895, FBgn0028979, FBgn0037794, FBgn0032763, FBgn0026575, FBgn0015371, FBgn0031597, FBgn0028647, FBgn0034114, FBgn0039039, FBgn0015025, FBgn0037931, FBgn0037717, FBgn0003567, FBgn0030316, FBgn0001133, FBgn0033569, FBgn0029173, FBgn0035357, FBgn00532…
GO:0043229	intracellular organelle	3.66702e-18	9.16755e-20	105	181	4205	16085	0	0	FBgn0037877, FBgn0036294, FBgn0263490, FBgn0035134, FBgn0035036, FBgn0032730, FBgn0031144, FBgn0037446, FBgn0034062, FBgn0038547, FBgn0051365, FBgn0028895, FBgn0028979, FBgn0037794, FBgn0032763, FBgn0026575, FBgn0015371, FBgn0031597, FBgn0028647, FBgn0034114, FBgn0039039, FBgn0015025, FBgn0037931, FBgn0037717, FBgn0030316, FBgn0003567, FBgn0001133, FBgn0033569, FBgn0029173, FBgn0035357, FBgn00532…
GO:0043226	organelle	1.0309e-17	2.57725e-19	105	181	4260	16085	0	0	FBgn0037877, FBgn0036294, FBgn0263490, FBgn0035134, FBgn0035036, FBgn0032730, FBgn0031144, FBgn0037446, FBgn0034062, FBgn0038547, FBgn0051365, FBgn0028895, FBgn0028979, FBgn0037794, FBgn0032763, FBgn0026575, FBgn0015371, FBgn0031597, FBgn0028647, FBgn0034114, FBgn0039039, FBgn0015025, FBgn0037931, FBgn0037717, FBgn0030316, FBgn0003567, FBgn0001133, FBgn0033569, FBgn0029173, FBgn0035357, FBgn00532…
GO:0044424	intracellular part	1.7471e-11	4.36775e-13	106	181	5234	16085	0	0	FBgn0037877, FBgn0036294, FBgn0263490, FBgn0035134, FBgn0035036, FBgn0032730, FBgn0031144, FBgn0037446, FBgn0034062, FBgn0038547, FBgn0051365, FBgn0028895, FBgn0028979, FBgn0037794, FBgn0032763, FBgn0026575, FBgn0015371, FBgn0031597, FBgn0028647, FBgn0034114, FBgn0039039, FBgn0015025, FBgn0037931, FBgn0037717, FBgn0030316, FBgn0003567, FBgn0001133, FBgn0033569, FBgn0029173, FBgn0035357, FBgn00532…
GO:0005622	intracellular	5.71319e-11	1.4283e-12	106	181	5322	16085	0	0	FBgn0037877, FBgn0036294, FBgn0263490, FBgn0035134, FBgn0035036, FBgn0032730, FBgn0031144, FBgn0037446, FBgn0034062, FBgn0038547, FBgn0051365, FBgn0028895, FBgn0028979, FBgn0037794, FBgn0032763, FBgn0026575, FBgn0015371, FBgn0031597, FBgn0028647, FBgn0034114, FBgn0039039, FBgn0015025, FBgn0037931, FBgn0037717, FBgn0030316, FBgn0003567, FBgn0001133, FBgn0033569, FBgn0029173, FBgn0035357, FBgn00532…
GO:0005623	cell	4.20548e-07	1.05137e-08	106	181	6083	16085	0	0	FBgn0037877, FBgn0036294, FBgn0263490, FBgn0035134, FBgn0035036, FBgn0032730, FBgn0031144, FBgn0037446, FBgn0034062, FBgn0038547, FBgn0051365, FBgn0028895, FBgn0028979, FBgn0037794, FBgn0032763, FBgn0026575, FBgn0015371, FBgn0031597, FBgn0028647, FBgn0034114, FBgn0039039, FBgn0015025, FBgn0037931, FBgn0037717, FBgn0030316, FBgn0003567, FBgn0001133, FBgn0033569, FBgn0029173, FBgn0035357, FBgn00532…
GO:0044464	cell part	4.20548e-07	1.05137e-08	106	181	6083	16085	0	0	FBgn0037877, FBgn0036294, FBgn0263490, FBgn0035134, FBgn0035036, FBgn0032730, FBgn0031144, FBgn0037446, FBgn0034062, FBgn0038547, FBgn0051365, FBgn0028895, FBgn0028979, FBgn0037794, FBgn0032763, FBgn0026575, FBgn0015371, FBgn0031597, FBgn0028647, FBgn0034114, FBgn0039039, FBgn0015025, FBgn0037931, FBgn0037717, FBgn0030316, FBgn0003567, FBgn0001133, FBgn0033569, FBgn0029173, FBgn0035357, FBgn00532…
