# Supplementary material for: Pervasive Variation of Transcription Factor Orthologs Contributes to Regulatory Network Evolution
Source: PLoS Genet. 2015 Mar 6;11(3):e1005011. doi: 10.1371/journal.pgen.1005011 (PMC4351887; doi:10.1371/journal.pgen.1005011)
Supplement: S5 Table — C2H2-ZF domains found using HMMER in each protein in each Drosophila species (Methods M1). Columns are as follows: Drosophila species, genome build, FlyBase protein ID, FlyBase gene ID, domain position within protein, total number of C2H2-ZF domains in protein, Pfam ID of HMM that matched this domain, e-value of HMM match as computed by HMMER, bit score of HMM match as computed by HMMER, index of domain position -1 within protein sequence, index of domain position 7 within protein sequence, protein subsequence of positions -1 through 7 of domain, presence of an alignment gap between the HMM and the protein sequence between positions -1 and 7 of the domain, index of the starting cysteine of the domain in the protein sequence, index of the ending cysteine or histidine of the domain in the protein sequence, and the protein subsequence containing the entire C2H2-ZF domain. (XLS) [file pgen.1005011.s012.xls]

## Sheet: Sheet1
#Species	Build	ProteinID	GeneID	DomainID	Total_Domains	HMM_ID	E-value	Bit_Score	Binding_Start	Binding_End	Binding_Residues	Gapped	Domain_Start	Domain_End	Domain_Residues
Drosophila melanogaster	r6.01	FBpp0070251	FBgn0000210	1	2	zf-C2H2	0.00019	15.7	721	728	TKLTLKRH	NOGAP	712	733	CDVCGKLLSTKLTLKRHKEQQH
Drosophila melanogaster	r6.01	FBpp0070251	FBgn0000210	2	2	zf-C2H2	6.2e-06	20.6	751	758	TLNSLNNH	NOGAP	742	763	CNLCHKVFRTLNSLNNHKSIYH
Drosophila melanogaster	r6.01	FBpp0070252	FBgn0000210	1	2	zf-C2H2	0.00026	15.2	644	651	SLTRLKRH	NOGAP	635	656	CNPCNKNLSSLTRLKRHIQNVH
Drosophila melanogaster	r6.01	FBpp0070252	FBgn0000210	2	2	zf-C2H2	0.00012	16.4	674	681	SLNSLRNH	NOGAP	665	686	CNICKRVYSSLNSLRNHKSIYH
Drosophila melanogaster	r6.01	FBpp0070253	FBgn0000210	1	2	zf-C2H2	0.00019	15.7	721	728	TKLTLKRH	NOGAP	712	733	CDVCGKLLSTKLTLKRHKEQQH
Drosophila melanogaster	r6.01	FBpp0070253	FBgn0000210	2	2	zf-C2H2	6.2e-06	20.6	751	758	TLNSLNNH	NOGAP	742	763	CNLCHKVFRTLNSLNNHKSIYH
Drosophila melanogaster	r6.01	FBpp0070255	FBgn0000210	1	2	zf-C2H2	0.02	9	598	605	CYYSLKRH	NOGAP	589	610	CPYCRRTFSCYYSLKRHFQDKH
Drosophila melanogaster	r6.01	FBpp0070255	FBgn0000210	2	2	zf-C2H2	8.1e-06	20.2	628	635	TKNSLTTH	NOGAP	619	640	CEFCHRRYRTKNSLTTHKSLQH
Drosophila melanogaster	r6.01	FBpp0070256	FBgn0000210	1	2	zf-C2H2	0.00026	15.2	583	590	SLTRLKRH	NOGAP	574	595	CNPCNKNLSSLTRLKRHIQNVH
Drosophila melanogaster	r6.01	FBpp0070256	FBgn0000210	2	2	zf-C2H2	0.00012	16.4	613	620	SLNSLRNH	NOGAP	604	625	CNICKRVYSSLNSLRNHKSIYH
Drosophila melanogaster	r6.01	FBpp0289656	FBgn0000210	1	2	zf-C2H2	0.00019	15.7	721	728	TKLTLKRH	NOGAP	712	733	CDVCGKLLSTKLTLKRHKEQQH
Drosophila melanogaster	r6.01	FBpp0289656	FBgn0000210	2	2	zf-C2H2	6.2e-06	20.6	751	758	TLNSLNNH	NOGAP	742	763	CNLCHKVFRTLNSLNNHKSIYH
Drosophila melanogaster	r6.01	FBpp0289657	FBgn0000210	1	2	zf-C2H2	0.00019	15.7	721	728	TKLTLKRH	NOGAP	712	733	CDVCGKLLSTKLTLKRHKEQQH
Drosophila melanogaster	r6.01	FBpp0289657	FBgn0000210	2	2	zf-C2H2	6.2e-06	20.6	751	758	TLNSLNNH	NOGAP	742	763	CNLCHKVFRTLNSLNNHKSIYH
Drosophila melanogaster	r6.01	FBpp0289658	FBgn0000210	1	2	zf-C2H2	2.4e-06	22	450	457	SKASLKRH	NOGAP	441	462	CQLCGKLLCSKASLKRHIADKH
Drosophila melanogaster	r6.01	FBpp0289658	FBgn0000210	2	2	zf-C2H2	9e-06	20.1	480	487	SRNSLMTH	NOGAP	471	492	CAICERVYCSRNSLMTHIYTYH
Drosophila melanogaster	r6.01	FBpp0292595	FBgn0000210	1	2	zf-C2H2	2.4e-06	22	450	457	SKASLKRH	NOGAP	441	462	CQLCGKLLCSKASLKRHIADKH
Drosophila melanogaster	r6.01	FBpp0292595	FBgn0000210	2	2	zf-C2H2	9e-06	20.1	480	487	SRNSLMTH	NOGAP	471	492	CAICERVYCSRNSLMTHIYTYH
Drosophila melanogaster	r6.01	FBpp0292596	FBgn0000210	1	2	zf-C2H2	0.00026	15.2	644	651	SLTRLKRH	NOGAP	635	656	CNPCNKNLSSLTRLKRHIQNVH
Drosophila melanogaster	r6.01	FBpp0292596	FBgn0000210	2	2	zf-C2H2	0.00012	16.4	674	681	SLNSLRNH	NOGAP	665	686	CNICKRVYSSLNSLRNHKSIYH
Drosophila melanogaster	r6.01	FBpp0292597	FBgn0000210	1	2	zf-C2H2	0.00026	15.2	644	651	SLTRLKRH	NOGAP	635	656	CNPCNKNLSSLTRLKRHIQNVH
Drosophila melanogaster	r6.01	FBpp0292597	FBgn0000210	2	2	zf-C2H2	0.00012	16.4	674	681	SLNSLRNH	NOGAP	665	686	CNICKRVYSSLNSLRNHKSIYH
Drosophila melanogaster	r6.01	FBpp0300638	FBgn0000210	1	2	zf-C2H2	0.00026	15.2	583	590	SLTRLKRH	NOGAP	574	595	CNPCNKNLSSLTRLKRHIQNVH
Drosophila melanogaster	r6.01	FBpp0300638	FBgn0000210	2	2	zf-C2H2	0.00012	16.4	613	620	SLNSLRNH	NOGAP	604	625	CNICKRVYSSLNSLRNHKSIYH
Drosophila melanogaster	r6.01	FBpp0303432	FBgn0000210	1	2	zf-C2H2	0.00019	15.7	721	728	TKLTLKRH	NOGAP	712	733	CDVCGKLLSTKLTLKRHKEQQH
Drosophila melanogaster	r6.01	FBpp0303432	FBgn0000210	2	2	zf-C2H2	6.2e-06	20.6	751	758	TLNSLNNH	NOGAP	742	763	CNLCHKVFRTLNSLNNHKSIYH
Drosophila melanogaster	r6.01	FBpp0304572	FBgn0000210	1	2	zf-C2H2	0.00019	15.7	721	728	TKLTLKRH	NOGAP	712	733	CDVCGKLLSTKLTLKRHKEQQH
Drosophila melanogaster	r6.01	FBpp0304572	FBgn0000210	2	2	zf-C2H2	6.2e-06	20.6	751	758	TLNSLNNH	NOGAP	742	763	CNLCHKVFRTLNSLNNHKSIYH
Drosophila melanogaster	r6.01	FBpp0071314	FBgn0000233	1	3	zf-C2H2	0.00018	15.8	346	353	KASHLKTH	NOGAP	335	357	CHIPGCERLYGKASHLKTHLRWH
Drosophila melanogaster	r6.01	FBpp0071314	FBgn0000233	2	3	zf-C2H2	1.7e-08	29.1	374	381	RSDELQRH	NOGAP	365	385	CLTCGKRFSRSDELQRHGRTH
Drosophila melanogaster	r6.01	FBpp0071314	FBgn0000233	3	3	zf-C2H2	2.8e-09	31.7	402	409	RSDHLSKH	NOGAP	393	413	CPICSKKFSRSDHLSKHKKTH
Drosophila melanogaster	r6.01	FBpp0074496	FBgn0000257	1	1	zf-C2H2	0.72	3.7	434	441	FKEKLLNH	NOGAP	425	448	CMQCHAASGFKEKLLNHYKRELVH
Drosophila melanogaster	r6.01	FBpp0074497	FBgn0000257	1	1	zf-C2H2	0.72	3.7	434	441	FKEKLLNH	NOGAP	425	448	CMQCHAASGFKEKLLNHYKRELVH
Drosophila melanogaster	r6.01	FBpp0303585	FBgn0000257	1	1	zf-C2H2	0.72	3.7	434	441	FKEKLLNH	NOGAP	425	448	CMQCHAASGFKEKLLNHYKRELVH
Drosophila melanogaster	r6.01	FBpp0082580	FBgn0000283	1	3	zf-H2C2_5	0.035	8.2	516	523	NNRELHFH	NOGAP	507	528	CEHCGWRSVNNRELHFHMYMEH
Drosophila melanogaster	r6.01	FBpp0082580	FBgn0000283	2	3	zf-C2H2	1e-05	19.9	549	556	TKGELEAH	NOGAP	540	561	CALCNQSYRTKGELEAHINEVH
Drosophila melanogaster	r6.01	FBpp0082580	FBgn0000283	3	3	zf-C2H2	0.00052	14.2	578	585	QELQLYRH	NOGAP	569	590	CIYCNKVFEQELQLYRHMKSYH
Drosophila melanogaster	r6.01	FBpp0082581	FBgn0000283	1	3	zf-H2C2_5	0.035	8.2	516	523	NNRELHFH	NOGAP	507	528	CEHCGWRSVNNRELHFHMYMEH
Drosophila melanogaster	r6.01	FBpp0082581	FBgn0000283	2	3	zf-C2H2	1e-05	19.9	549	556	TKGELEAH	NOGAP	540	561	CALCNQSYRTKGELEAHINEVH
Drosophila melanogaster	r6.01	FBpp0082581	FBgn0000283	3	3	zf-C2H2	0.00052	14.2	578	585	QELQLYRH	NOGAP	569	590	CIYCNKVFEQELQLYRHMKSYH
Drosophila melanogaster	r6.01	FBpp0088592	FBgn0000286	1	7	zf-C2H2_2	2.2e-05	19.4	85	92	RPQHVADH	NOGAP	76	97	CPMCHQQFERPQHVADHMQLCH
Drosophila melanogaster	r6.01	FBpp0088592	FBgn0000286	2	7	zf-C2H2_2	0.00041	14.6	136	143	NAVDLDEH	NOGAP	127	148	CFNCDEKFGNAVDLDEHHRLAH
Drosophila melanogaster	r6.01	FBpp0088592	FBgn0000286	3	7	zf-C2H2	5.2e-09	30.8	377	384	TPGTLAMH	NOGAP	368	388	CPDCPKTFKTPGTLAMHRKIH
Drosophila melanogaster	r6.01	FBpp0088592	FBgn0000286	4	7	zf-C2H2	2.1e-09	32.2	412	419	QSNTLKQH	NOGAP	403	423	CSYCGKSFTQSNTLKQHTRIH
Drosophila melanogaster	r6.01	FBpp0088592	FBgn0000286	5	7	zf-C2H2	9.8e-09	29.9	440	447	VKDYLNKH	NOGAP	431	451	CGYCGRAFTVKDYLNKHLTTH
Drosophila melanogaster	r6.01	FBpp0088592	FBgn0000286	6	7	zf-C2H2	3.7e-09	31.3	468	475	VKDYLTKH	NOGAP	459	479	CGYCEKSFSVKDYLTKHIRTH
Drosophila melanogaster	r6.01	FBpp0088592	FBgn0000286	7	7	zf-C2H2	5.4e-09	30.8	496	503	QRSALTVH	NOGAP	487	508	CPYCDKRFTQRSALTVHTTKLH
Drosophila melanogaster	r6.01	FBpp0088590	FBgn0000286	1	6	zf-C2H2_2	2e-05	19.6	85	92	RPQHVADH	NOGAP	76	97	CPMCHQQFERPQHVADHMQLCH
Drosophila melanogaster	r6.01	FBpp0088590	FBgn0000286	2	6	zf-C2H2_2	0.00041	14.6	136	143	NAVDLDEH	NOGAP	127	148	CFNCDEKFGNAVDLDEHHRLAH
Drosophila melanogaster	r6.01	FBpp0088590	FBgn0000286	3	6	zf-C2H2	5.2e-09	30.8	377	384	TPGTLAMH	NOGAP	368	388	CPDCPKTFKTPGTLAMHRKIH
Drosophila melanogaster	r6.01	FBpp0088590	FBgn0000286	4	6	zf-C2H2	2.1e-09	32.2	412	419	QSNTLKQH	NOGAP	403	423	CSYCGKSFTQSNTLKQHTRIH
Drosophila melanogaster	r6.01	FBpp0088590	FBgn0000286	5	6	zf-C2H2	3.7e-09	31.3	440	447	VKDYLTKH	NOGAP	431	451	CGYCEKSFSVKDYLTKHIRTH
Drosophila melanogaster	r6.01	FBpp0088590	FBgn0000286	6	6	zf-C2H2	5.4e-09	30.8	468	475	QRSALTVH	NOGAP	459	480	CPYCDKRFTQRSALTVHTTKLH
Drosophila melanogaster	r6.01	FBpp0088591	FBgn0000286	1	6	zf-C2H2_2	2e-05	19.6	85	92	RPQHVADH	NOGAP	76	97	CPMCHQQFERPQHVADHMQLCH
Drosophila melanogaster	r6.01	FBpp0088591	FBgn0000286	2	6	zf-C2H2_2	0.00041	14.6	136	143	NAVDLDEH	NOGAP	127	148	CFNCDEKFGNAVDLDEHHRLAH
Drosophila melanogaster	r6.01	FBpp0088591	FBgn0000286	3	6	zf-C2H2	5.2e-09	30.8	377	384	TPGTLAMH	NOGAP	368	388	CPDCPKTFKTPGTLAMHRKIH
Drosophila melanogaster	r6.01	FBpp0088591	FBgn0000286	4	6	zf-C2H2	2.1e-09	32.2	412	419	QSNTLKQH	NOGAP	403	423	CSYCGKSFTQSNTLKQHTRIH
Drosophila melanogaster	r6.01	FBpp0088591	FBgn0000286	5	6	zf-C2H2	3.7e-09	31.3	440	447	VKDYLTKH	NOGAP	431	451	CGYCEKSFSVKDYLTKHIRTH
Drosophila melanogaster	r6.01	FBpp0088591	FBgn0000286	6	6	zf-C2H2	5.4e-09	30.8	468	475	QRSALTVH	NOGAP	459	480	CPYCDKRFTQRSALTVHTTKLH
Drosophila melanogaster	r6.01	FBpp0293426	FBgn0000286	1	6	zf-C2H2_2	2e-05	19.6	85	92	RPQHVADH	NOGAP	76	97	CPMCHQQFERPQHVADHMQLCH
Drosophila melanogaster	r6.01	FBpp0293426	FBgn0000286	2	6	zf-C2H2_2	0.00041	14.6	136	143	NAVDLDEH	NOGAP	127	148	CFNCDEKFGNAVDLDEHHRLAH
Drosophila melanogaster	r6.01	FBpp0293426	FBgn0000286	3	6	zf-C2H2	5.2e-09	30.8	377	384	TPGTLAMH	NOGAP	368	388	CPDCPKTFKTPGTLAMHRKIH
Drosophila melanogaster	r6.01	FBpp0293426	FBgn0000286	4	6	zf-C2H2	2.1e-09	32.2	412	419	QSNTLKQH	NOGAP	403	423	CSYCGKSFTQSNTLKQHTRIH
Drosophila melanogaster	r6.01	FBpp0293426	FBgn0000286	5	6	zf-C2H2	3.7e-09	31.3	440	447	VKDYLTKH	NOGAP	431	451	CGYCEKSFSVKDYLTKHIRTH
Drosophila melanogaster	r6.01	FBpp0293426	FBgn0000286	6	6	zf-C2H2	5.4e-09	30.8	468	475	QRSALTVH	NOGAP	459	480	CPYCDKRFTQRSALTVHTTKLH
Drosophila melanogaster	r6.01	FBpp0307799	FBgn0000286	1	6	zf-C2H2_2	1.7e-05	19.8	34	41	RPQHVADH	NOGAP	25	46	CPMCHQQFERPQHVADHMQLCH
Drosophila melanogaster	r6.01	FBpp0307799	FBgn0000286	2	6	zf-C2H2_2	0.00041	14.6	85	92	NAVDLDEH	NOGAP	76	97	CFNCDEKFGNAVDLDEHHRLAH
Drosophila melanogaster	r6.01	FBpp0307799	FBgn0000286	3	6	zf-C2H2	5.2e-09	30.8	326	333	TPGTLAMH	NOGAP	317	337	CPDCPKTFKTPGTLAMHRKIH
Drosophila melanogaster	r6.01	FBpp0307799	FBgn0000286	4	6	zf-C2H2	2.1e-09	32.2	361	368	QSNTLKQH	NOGAP	352	372	CSYCGKSFTQSNTLKQHTRIH
Drosophila melanogaster	r6.01	FBpp0307799	FBgn0000286	5	6	zf-C2H2	3.7e-09	31.3	389	396	VKDYLTKH	NOGAP	380	400	CGYCEKSFSVKDYLTKHIRTH
Drosophila melanogaster	r6.01	FBpp0307799	FBgn0000286	6	6	zf-C2H2	5.4e-09	30.8	417	424	QRSALTVH	NOGAP	408	429	CPYCDKRFTQRSALTVHTTKLH
Drosophila melanogaster	r6.01	FBpp0079822	FBgn0000287	1	8	zf-C2H2	7.4e-08	27	332	339	SYSALQIH	NOGAP	323	343	CKYCGKIFGSYSALQIHLRSH
Drosophila melanogaster	r6.01	FBpp0079822	FBgn0000287	2	8	zf-C2H2	1.7e-08	29.1	360	367	TKGNLKVH	NOGAP	351	371	CNVCGSKFTTKGNLKVHYQRH
Drosophila melanogaster	r6.01	FBpp0079822	FBgn0000287	3	8	zf-C2H2_2	7.7e-05	17.7	592	599	CRSSLQMH	NOGAP	583	603	CIFCQKVMSCRSSLQMHIRTH
Drosophila melanogaster	r6.01	FBpp0079822	FBgn0000287	4	8	zf-C2H2	5.2e-10	34.2	620	627	TKGNLKAH	NOGAP	611	631	CKICGRAFATKGNLKAHMSIH
Drosophila melanogaster	r6.01	FBpp0079822	FBgn0000287	5	8	zf-C2H2	9.9e-06	20	652	659	NGIILQQH	NOGAP	643	663	CPVCHQKFSNGIILQQHIRIH
Drosophila melanogaster	r6.01	FBpp0079822	FBgn0000287	6	8	zf-C2H2	0.00022	15.5	883	890	SLAALESH	NOGAP	874	895	CNLCFKMLPSLAALESHLQSEH
Drosophila melanogaster	r6.01	FBpp0079822	FBgn0000287	7	8	zf-C2H2	2.4e-07	25.3	1051	1058	SSSALQIH	NOGAP	1042	1062	CHVCRRNFSSSSALQIHMRTH
Drosophila melanogaster	r6.01	FBpp0079822	FBgn0000287	8	8	zf-C2H2	1.3e-09	32.9	1079	1086	TKGNLKVH	NOGAP	1070	1090	CNVCQKAFTTKGNLKVHMGTH
Drosophila melanogaster	r6.01	FBpp0079823	FBgn0000287	1	8	zf-C2H2	7.4e-08	27	332	339	SYSALQIH	NOGAP	323	343	CKYCGKIFGSYSALQIHLRSH
Drosophila melanogaster	r6.01	FBpp0079823	FBgn0000287	2	8	zf-C2H2	1.7e-08	29.1	360	367	TKGNLKVH	NOGAP	351	371	CNVCGSKFTTKGNLKVHYQRH
Drosophila melanogaster	r6.01	FBpp0079823	FBgn0000287	3	8	zf-C2H2_2	7.7e-05	17.7	592	599	CRSSLQMH	NOGAP	583	603	CIFCQKVMSCRSSLQMHIRTH
Drosophila melanogaster	r6.01	FBpp0079823	FBgn0000287	4	8	zf-C2H2	5.2e-10	34.2	620	627	TKGNLKAH	NOGAP	611	631	CKICGRAFATKGNLKAHMSIH
Drosophila melanogaster	r6.01	FBpp0079823	FBgn0000287	5	8	zf-C2H2	9.9e-06	20	652	659	NGIILQQH	NOGAP	643	663	CPVCHQKFSNGIILQQHIRIH
Drosophila melanogaster	r6.01	FBpp0079823	FBgn0000287	6	8	zf-C2H2	0.00022	15.5	883	890	SLAALESH	NOGAP	874	895	CNLCFKMLPSLAALESHLQSEH
Drosophila melanogaster	r6.01	FBpp0079823	FBgn0000287	7	8	zf-C2H2	2.4e-07	25.3	1051	1058	SSSALQIH	NOGAP	1042	1062	CHVCRRNFSSSSALQIHMRTH
Drosophila melanogaster	r6.01	FBpp0079823	FBgn0000287	8	8	zf-C2H2	1.3e-09	32.9	1079	1086	TKGNLKVH	NOGAP	1070	1090	CNVCQKAFTTKGNLKVHMGTH
Drosophila melanogaster	r6.01	FBpp0297936	FBgn0000287	1	8	zf-C2H2	7.4e-08	27	332	339	SYSALQIH	NOGAP	323	343	CKYCGKIFGSYSALQIHLRSH
Drosophila melanogaster	r6.01	FBpp0297936	FBgn0000287	2	8	zf-C2H2	1.7e-08	29.1	360	367	TKGNLKVH	NOGAP	351	371	CNVCGSKFTTKGNLKVHYQRH
Drosophila melanogaster	r6.01	FBpp0297936	FBgn0000287	3	8	zf-C2H2_2	7.7e-05	17.7	592	599	CRSSLQMH	NOGAP	583	603	CIFCQKVMSCRSSLQMHIRTH
Drosophila melanogaster	r6.01	FBpp0297936	FBgn0000287	4	8	zf-C2H2	5.2e-10	34.2	620	627	TKGNLKAH	NOGAP	611	631	CKICGRAFATKGNLKAHMSIH
Drosophila melanogaster	r6.01	FBpp0297936	FBgn0000287	5	8	zf-C2H2	9.9e-06	20	652	659	NGIILQQH	NOGAP	643	663	CPVCHQKFSNGIILQQHIRIH
Drosophila melanogaster	r6.01	FBpp0297936	FBgn0000287	6	8	zf-C2H2	0.00022	15.5	883	890	SLAALESH	NOGAP	874	895	CNLCFKMLPSLAALESHLQSEH
Drosophila melanogaster	r6.01	FBpp0297936	FBgn0000287	7	8	zf-C2H2	2.4e-07	25.3	1051	1058	SSSALQIH	NOGAP	1042	1062	CHVCRRNFSSSSALQIHMRTH
Drosophila melanogaster	r6.01	FBpp0297936	FBgn0000287	8	8	zf-C2H2	1.3e-09	32.9	1079	1086	TKGNLKVH	NOGAP	1070	1090	CNVCQKAFTTKGNLKVHMGTH
Drosophila melanogaster	r6.01	FBpp0086655	FBgn0000289	1	10	zf-C2H2	2.9e-07	25	190	197	LKHHLTTH	NOGAP	181	201	CDECGKSFLLKHHLTTHARVH
Drosophila melanogaster	r6.01	FBpp0086655	FBgn0000289	2	10	zf-C2H2	3.1e-05	18.3	218	225	HKHCLNTH	NOGAP	209	229	CTHCGKSFAHKHCLNTHLLLH
Drosophila melanogaster	r6.01	FBpp0086655	FBgn0000289	3	10	zf-C2H2	4.1e-08	27.9	246	253	LKHHLLTH	NOGAP	237	257	CQECKKSFTLKHHLLTHSRVH
Drosophila melanogaster	r6.01	FBpp0086655	FBgn0000289	4	10	zf-C2H2	3.3e-07	24.8	274	281	LKRHLVTH	NOGAP	265	285	CQECGRAFPLKRHLVTHSKFH
Drosophila melanogaster	r6.01	FBpp0086655	FBgn0000289	5	10	zf-C2H2	4e-07	24.6	302	309	QENHLIMH	NOGAP	293	313	CEECGESFAQENHLIMHSRFH
Drosophila melanogaster	r6.01	FBpp0086655	FBgn0000289	6	10	zf-C2H2	4.3e-08	27.8	330	337	RKFQLVNH	NOGAP	321	341	CAECGASFPRKFQLVNHGRIH
Drosophila melanogaster	r6.01	FBpp0086655	FBgn0000289	7	10	zf-C2H2	1.9e-07	25.7	357	364	QKRTLVSH	NOGAP	348	369	CTVCGKEFLQKRTLVSHMRRVH
Drosophila melanogaster	r6.01	FBpp0086655	FBgn0000289	8	10	zf-C2H2	8.2e-06	20.2	386	393	TKAELHQH	NOGAP	377	398	CVSCGEGFLTKAELHQHVRTAH
Drosophila melanogaster	r6.01	FBpp0086655	FBgn0000289	9	10	zf-C2H2	5.2e-07	24.2	471	478	SREALALH	NOGAP	462	482	CRECGSAFNSREALALHLRLH
Drosophila melanogaster	r6.01	FBpp0086655	FBgn0000289	10	10	zf-C2H2	1.6e-05	19.3	616	623	AKHGLMQH	NOGAP	607	627	CASCGKGFAAKHGLMQHNRRH
Drosophila melanogaster	r6.01	FBpp0086656	FBgn0000289	1	10	zf-C2H2	2.9e-07	25	291	298	LKHHLTTH	NOGAP	282	302	CDECGKSFLLKHHLTTHARVH
Drosophila melanogaster	r6.01	FBpp0086656	FBgn0000289	2	10	zf-C2H2	3.1e-05	18.3	319	326	HKHCLNTH	NOGAP	310	330	CTHCGKSFAHKHCLNTHLLLH
Drosophila melanogaster	r6.01	FBpp0086656	FBgn0000289	3	10	zf-C2H2	4.1e-08	27.9	347	354	LKHHLLTH	NOGAP	338	358	CQECKKSFTLKHHLLTHSRVH
Drosophila melanogaster	r6.01	FBpp0086656	FBgn0000289	4	10	zf-C2H2	3.3e-07	24.8	375	382	LKRHLVTH	NOGAP	366	386	CQECGRAFPLKRHLVTHSKFH
Drosophila melanogaster	r6.01	FBpp0086656	FBgn0000289	5	10	zf-C2H2	4e-07	24.6	403	410	QENHLIMH	NOGAP	394	414	CEECGESFAQENHLIMHSRFH
Drosophila melanogaster	r6.01	FBpp0086656	FBgn0000289	6	10	zf-C2H2	4.3e-08	27.8	431	438	RKFQLVNH	NOGAP	422	442	CAECGASFPRKFQLVNHGRIH
Drosophila melanogaster	r6.01	FBpp0086656	FBgn0000289	7	10	zf-C2H2	1.9e-07	25.7	458	465	QKRTLVSH	NOGAP	449	470	CTVCGKEFLQKRTLVSHMRRVH
Drosophila melanogaster	r6.01	FBpp0086656	FBgn0000289	8	10	zf-C2H2	8.2e-06	20.2	487	494	TKAELHQH	NOGAP	478	499	CVSCGEGFLTKAELHQHVRTAH
Drosophila melanogaster	r6.01	FBpp0086656	FBgn0000289	9	10	zf-C2H2	5.2e-07	24.2	572	579	SREALALH	NOGAP	563	583	CRECGSAFNSREALALHLRLH
Drosophila melanogaster	r6.01	FBpp0086656	FBgn0000289	10	10	zf-C2H2	1.6e-05	19.3	717	724	AKHGLMQH	NOGAP	708	728	CASCGKGFAAKHGLMQHNRRH
Drosophila melanogaster	r6.01	FBpp0086657	FBgn0000289	1	10	zf-C2H2	2.9e-07	25	148	155	LKHHLTTH	NOGAP	139	159	CDECGKSFLLKHHLTTHARVH
Drosophila melanogaster	r6.01	FBpp0086657	FBgn0000289	2	10	zf-C2H2	3.1e-05	18.3	176	183	HKHCLNTH	NOGAP	167	187	CTHCGKSFAHKHCLNTHLLLH
Drosophila melanogaster	r6.01	FBpp0086657	FBgn0000289	3	10	zf-C2H2	4.1e-08	27.9	204	211	LKHHLLTH	NOGAP	195	215	CQECKKSFTLKHHLLTHSRVH
Drosophila melanogaster	r6.01	FBpp0086657	FBgn0000289	4	10	zf-C2H2	3.3e-07	24.8	232	239	LKRHLVTH	NOGAP	223	243	CQECGRAFPLKRHLVTHSKFH
Drosophila melanogaster	r6.01	FBpp0086657	FBgn0000289	5	10	zf-C2H2	4e-07	24.6	260	267	QENHLIMH	NOGAP	251	271	CEECGESFAQENHLIMHSRFH
Drosophila melanogaster	r6.01	FBpp0086657	FBgn0000289	6	10	zf-C2H2	4.3e-08	27.8	288	295	RKFQLVNH	NOGAP	279	299	CAECGASFPRKFQLVNHGRIH
Drosophila melanogaster	r6.01	FBpp0086657	FBgn0000289	7	10	zf-C2H2	1.9e-07	25.7	315	322	QKRTLVSH	NOGAP	306	327	CTVCGKEFLQKRTLVSHMRRVH
Drosophila melanogaster	r6.01	FBpp0086657	FBgn0000289	8	10	zf-C2H2	8.2e-06	20.2	344	351	TKAELHQH	NOGAP	335	356	CVSCGEGFLTKAELHQHVRTAH
Drosophila melanogaster	r6.01	FBpp0086657	FBgn0000289	9	10	zf-C2H2	5.2e-07	24.2	429	436	SREALALH	NOGAP	420	440	CRECGSAFNSREALALHLRLH
Drosophila melanogaster	r6.01	FBpp0086657	FBgn0000289	10	10	zf-C2H2	1.6e-05	19.3	574	581	AKHGLMQH	NOGAP	565	585	CASCGKGFAAKHGLMQHNRRH
Drosophila melanogaster	r6.01	FBpp0086658	FBgn0000289	1	10	zf-C2H2	2.9e-07	25	190	197	LKHHLTTH	NOGAP	181	201	CDECGKSFLLKHHLTTHARVH
Drosophila melanogaster	r6.01	FBpp0086658	FBgn0000289	2	10	zf-C2H2	3.1e-05	18.3	218	225	HKHCLNTH	NOGAP	209	229	CTHCGKSFAHKHCLNTHLLLH
Drosophila melanogaster	r6.01	FBpp0086658	FBgn0000289	3	10	zf-C2H2	4.1e-08	27.9	246	253	LKHHLLTH	NOGAP	237	257	CQECKKSFTLKHHLLTHSRVH
Drosophila melanogaster	r6.01	FBpp0086658	FBgn0000289	4	10	zf-C2H2	3.3e-07	24.8	274	281	LKRHLVTH	NOGAP	265	285	CQECGRAFPLKRHLVTHSKFH
Drosophila melanogaster	r6.01	FBpp0086658	FBgn0000289	5	10	zf-C2H2	4e-07	24.6	302	309	QENHLIMH	NOGAP	293	313	CEECGESFAQENHLIMHSRFH
Drosophila melanogaster	r6.01	FBpp0086658	FBgn0000289	6	10	zf-C2H2	4.3e-08	27.8	330	337	RKFQLVNH	NOGAP	321	341	CAECGASFPRKFQLVNHGRIH
Drosophila melanogaster	r6.01	FBpp0086658	FBgn0000289	7	10	zf-C2H2	1.9e-07	25.7	357	364	QKRTLVSH	NOGAP	348	369	CTVCGKEFLQKRTLVSHMRRVH
Drosophila melanogaster	r6.01	FBpp0086658	FBgn0000289	8	10	zf-C2H2	8.2e-06	20.2	386	393	TKAELHQH	NOGAP	377	398	CVSCGEGFLTKAELHQHVRTAH
Drosophila melanogaster	r6.01	FBpp0086658	FBgn0000289	9	10	zf-C2H2	5.2e-07	24.2	471	478	SREALALH	NOGAP	462	482	CRECGSAFNSREALALHLRLH
Drosophila melanogaster	r6.01	FBpp0086658	FBgn0000289	10	10	zf-C2H2	1.6e-05	19.3	616	623	AKHGLMQH	NOGAP	607	627	CASCGKGFAAKHGLMQHNRRH
Drosophila melanogaster	r6.01	FBpp0111707	FBgn0000289	1	10	zf-C2H2	2.9e-07	25	283	290	LKHHLTTH	NOGAP	274	294	CDECGKSFLLKHHLTTHARVH
Drosophila melanogaster	r6.01	FBpp0111707	FBgn0000289	2	10	zf-C2H2	3.1e-05	18.3	311	318	HKHCLNTH	NOGAP	302	322	CTHCGKSFAHKHCLNTHLLLH
Drosophila melanogaster	r6.01	FBpp0111707	FBgn0000289	3	10	zf-C2H2	4.1e-08	27.9	339	346	LKHHLLTH	NOGAP	330	350	CQECKKSFTLKHHLLTHSRVH
Drosophila melanogaster	r6.01	FBpp0111707	FBgn0000289	4	10	zf-C2H2	3.3e-07	24.8	367	374	LKRHLVTH	NOGAP	358	378	CQECGRAFPLKRHLVTHSKFH
Drosophila melanogaster	r6.01	FBpp0111707	FBgn0000289	5	10	zf-C2H2	4e-07	24.6	395	402	QENHLIMH	NOGAP	386	406	CEECGESFAQENHLIMHSRFH
Drosophila melanogaster	r6.01	FBpp0111707	FBgn0000289	6	10	zf-C2H2	4.3e-08	27.8	423	430	RKFQLVNH	NOGAP	414	434	CAECGASFPRKFQLVNHGRIH
Drosophila melanogaster	r6.01	FBpp0111707	FBgn0000289	7	10	zf-C2H2	1.9e-07	25.7	450	457	QKRTLVSH	NOGAP	441	462	CTVCGKEFLQKRTLVSHMRRVH
Drosophila melanogaster	r6.01	FBpp0111707	FBgn0000289	8	10	zf-C2H2	8.2e-06	20.2	479	486	TKAELHQH	NOGAP	470	491	CVSCGEGFLTKAELHQHVRTAH
Drosophila melanogaster	r6.01	FBpp0111707	FBgn0000289	9	10	zf-C2H2	5.2e-07	24.2	564	571	SREALALH	NOGAP	555	575	CRECGSAFNSREALALHLRLH
Drosophila melanogaster	r6.01	FBpp0111707	FBgn0000289	10	10	zf-C2H2	1.6e-05	19.3	709	716	AKHGLMQH	NOGAP	700	720	CASCGKGFAAKHGLMQHNRRH
Drosophila melanogaster	r6.01	FBpp0288473	FBgn0000289	1	10	zf-C2H2	2.9e-07	25	291	298	LKHHLTTH	NOGAP	282	302	CDECGKSFLLKHHLTTHARVH
Drosophila melanogaster	r6.01	FBpp0288473	FBgn0000289	2	10	zf-C2H2	3.1e-05	18.3	319	326	HKHCLNTH	NOGAP	310	330	CTHCGKSFAHKHCLNTHLLLH
Drosophila melanogaster	r6.01	FBpp0288473	FBgn0000289	3	10	zf-C2H2	4.1e-08	27.9	347	354	LKHHLLTH	NOGAP	338	358	CQECKKSFTLKHHLLTHSRVH
Drosophila melanogaster	r6.01	FBpp0288473	FBgn0000289	4	10	zf-C2H2	3.3e-07	24.8	375	382	LKRHLVTH	NOGAP	366	386	CQECGRAFPLKRHLVTHSKFH
Drosophila melanogaster	r6.01	FBpp0288473	FBgn0000289	5	10	zf-C2H2	4e-07	24.6	403	410	QENHLIMH	NOGAP	394	414	CEECGESFAQENHLIMHSRFH
Drosophila melanogaster	r6.01	FBpp0288473	FBgn0000289	6	10	zf-C2H2	4.3e-08	27.8	431	438	RKFQLVNH	NOGAP	422	442	CAECGASFPRKFQLVNHGRIH
Drosophila melanogaster	r6.01	FBpp0288473	FBgn0000289	7	10	zf-C2H2	1.9e-07	25.7	458	465	QKRTLVSH	NOGAP	449	470	CTVCGKEFLQKRTLVSHMRRVH
Drosophila melanogaster	r6.01	FBpp0288473	FBgn0000289	8	10	zf-C2H2	8.2e-06	20.2	487	494	TKAELHQH	NOGAP	478	499	CVSCGEGFLTKAELHQHVRTAH
Drosophila melanogaster	r6.01	FBpp0288473	FBgn0000289	9	10	zf-C2H2	5.2e-07	24.2	573	580	SREALALH	NOGAP	564	584	CRECGSAFNSREALALHLRLH
Drosophila melanogaster	r6.01	FBpp0288473	FBgn0000289	10	10	zf-C2H2	1.6e-05	19.3	718	725	AKHGLMQH	NOGAP	709	729	CASCGKGFAAKHGLMQHNRRH
Drosophila melanogaster	r6.01	FBpp0288474	FBgn0000289	1	10	zf-C2H2	2.9e-07	25	291	298	LKHHLTTH	NOGAP	282	302	CDECGKSFLLKHHLTTHARVH
Drosophila melanogaster	r6.01	FBpp0288474	FBgn0000289	2	10	zf-C2H2	3.1e-05	18.3	319	326	HKHCLNTH	NOGAP	310	330	CTHCGKSFAHKHCLNTHLLLH
Drosophila melanogaster	r6.01	FBpp0288474	FBgn0000289	3	10	zf-C2H2	4.1e-08	27.9	347	354	LKHHLLTH	NOGAP	338	358	CQECKKSFTLKHHLLTHSRVH
Drosophila melanogaster	r6.01	FBpp0288474	FBgn0000289	4	10	zf-C2H2	3.3e-07	24.8	375	382	LKRHLVTH	NOGAP	366	386	CQECGRAFPLKRHLVTHSKFH
Drosophila melanogaster	r6.01	FBpp0288474	FBgn0000289	5	10	zf-C2H2	4e-07	24.6	403	410	QENHLIMH	NOGAP	394	414	CEECGESFAQENHLIMHSRFH
Drosophila melanogaster	r6.01	FBpp0288474	FBgn0000289	6	10	zf-C2H2	4.3e-08	27.8	431	438	RKFQLVNH	NOGAP	422	442	CAECGASFPRKFQLVNHGRIH
Drosophila melanogaster	r6.01	FBpp0288474	FBgn0000289	7	10	zf-C2H2	1.9e-07	25.7	458	465	QKRTLVSH	NOGAP	449	470	CTVCGKEFLQKRTLVSHMRRVH
Drosophila melanogaster	r6.01	FBpp0288474	FBgn0000289	8	10	zf-C2H2	8.2e-06	20.2	487	494	TKAELHQH	NOGAP	478	499	CVSCGEGFLTKAELHQHVRTAH
Drosophila melanogaster	r6.01	FBpp0288474	FBgn0000289	9	10	zf-C2H2	5.2e-07	24.2	572	579	SREALALH	NOGAP	563	583	CRECGSAFNSREALALHLRLH
Drosophila melanogaster	r6.01	FBpp0288474	FBgn0000289	10	10	zf-C2H2	1.6e-05	19.3	717	724	AKHGLMQH	NOGAP	708	728	CASCGKGFAAKHGLMQHNRRH
Drosophila melanogaster	r6.01	FBpp0308982	FBgn0000289	1	10	zf-C2H2	2.9e-07	25	182	189	LKHHLTTH	NOGAP	173	193	CDECGKSFLLKHHLTTHARVH
Drosophila melanogaster	r6.01	FBpp0308982	FBgn0000289	2	10	zf-C2H2	3.1e-05	18.3	211	218	HKHCLNTH	NOGAP	202	222	CTHCGKSFAHKHCLNTHLLLH
Drosophila melanogaster	r6.01	FBpp0308982	FBgn0000289	3	10	zf-C2H2	4.1e-08	27.9	239	246	LKHHLLTH	NOGAP	230	250	CQECKKSFTLKHHLLTHSRVH
Drosophila melanogaster	r6.01	FBpp0308982	FBgn0000289	4	10	zf-C2H2	3.3e-07	24.8	267	274	LKRHLVTH	NOGAP	258	278	CQECGRAFPLKRHLVTHSKFH
Drosophila melanogaster	r6.01	FBpp0308982	FBgn0000289	5	10	zf-C2H2	4e-07	24.6	295	302	QENHLIMH	NOGAP	286	306	CEECGESFAQENHLIMHSRFH
Drosophila melanogaster	r6.01	FBpp0308982	FBgn0000289	6	10	zf-C2H2	4.3e-08	27.8	323	330	RKFQLVNH	NOGAP	314	334	CAECGASFPRKFQLVNHGRIH
Drosophila melanogaster	r6.01	FBpp0308982	FBgn0000289	7	10	zf-C2H2	1.9e-07	25.7	350	357	QKRTLVSH	NOGAP	341	362	CTVCGKEFLQKRTLVSHMRRVH
Drosophila melanogaster	r6.01	FBpp0308982	FBgn0000289	8	10	zf-C2H2	8.2e-06	20.2	379	386	TKAELHQH	NOGAP	370	391	CVSCGEGFLTKAELHQHVRTAH
Drosophila melanogaster	r6.01	FBpp0308982	FBgn0000289	9	10	zf-C2H2	5.2e-07	24.2	465	472	SREALALH	NOGAP	456	476	CRECGSAFNSREALALHLRLH
Drosophila melanogaster	r6.01	FBpp0308982	FBgn0000289	10	10	zf-C2H2	1.6e-05	19.3	610	617	AKHGLMQH	NOGAP	601	621	CASCGKGFAAKHGLMQHNRRH
Drosophila melanogaster	r6.01	FBpp0308983	FBgn0000289	1	10	zf-C2H2	2.9e-07	25	303	310	LKHHLTTH	NOGAP	294	314	CDECGKSFLLKHHLTTHARVH
Drosophila melanogaster	r6.01	FBpp0308983	FBgn0000289	2	10	zf-C2H2	3.1e-05	18.3	331	338	HKHCLNTH	NOGAP	322	342	CTHCGKSFAHKHCLNTHLLLH
Drosophila melanogaster	r6.01	FBpp0308983	FBgn0000289	3	10	zf-C2H2	4.1e-08	27.9	359	366	LKHHLLTH	NOGAP	350	370	CQECKKSFTLKHHLLTHSRVH
Drosophila melanogaster	r6.01	FBpp0308983	FBgn0000289	4	10	zf-C2H2	3.3e-07	24.8	387	394	LKRHLVTH	NOGAP	378	398	CQECGRAFPLKRHLVTHSKFH
Drosophila melanogaster	r6.01	FBpp0308983	FBgn0000289	5	10	zf-C2H2	4e-07	24.6	415	422	QENHLIMH	NOGAP	406	426	CEECGESFAQENHLIMHSRFH
Drosophila melanogaster	r6.01	FBpp0308983	FBgn0000289	6	10	zf-C2H2	4.3e-08	27.8	443	450	RKFQLVNH	NOGAP	434	454	CAECGASFPRKFQLVNHGRIH
Drosophila melanogaster	r6.01	FBpp0308983	FBgn0000289	7	10	zf-C2H2	1.9e-07	25.7	470	477	QKRTLVSH	NOGAP	461	482	CTVCGKEFLQKRTLVSHMRRVH
Drosophila melanogaster	r6.01	FBpp0308983	FBgn0000289	8	10	zf-C2H2	8.2e-06	20.2	499	506	TKAELHQH	NOGAP	490	511	CVSCGEGFLTKAELHQHVRTAH
Drosophila melanogaster	r6.01	FBpp0308983	FBgn0000289	9	10	zf-C2H2	5.2e-07	24.2	584	591	SREALALH	NOGAP	575	595	CRECGSAFNSREALALHLRLH
Drosophila melanogaster	r6.01	FBpp0308983	FBgn0000289	10	10	zf-C2H2	1.6e-05	19.3	729	736	AKHGLMQH	NOGAP	720	740	CASCGKGFAAKHGLMQHNRRH
Drosophila melanogaster	r6.01	FBpp0308984	FBgn0000289	1	10	zf-C2H2	2.9e-07	25	298	305	LKHHLTTH	NOGAP	289	309	CDECGKSFLLKHHLTTHARVH
Drosophila melanogaster	r6.01	FBpp0308984	FBgn0000289	2	10	zf-C2H2	3.1e-05	18.3	326	333	HKHCLNTH	NOGAP	317	337	CTHCGKSFAHKHCLNTHLLLH
Drosophila melanogaster	r6.01	FBpp0308984	FBgn0000289	3	10	zf-C2H2	4.1e-08	27.9	354	361	LKHHLLTH	NOGAP	345	365	CQECKKSFTLKHHLLTHSRVH
Drosophila melanogaster	r6.01	FBpp0308984	FBgn0000289	4	10	zf-C2H2	3.3e-07	24.8	382	389	LKRHLVTH	NOGAP	373	393	CQECGRAFPLKRHLVTHSKFH
Drosophila melanogaster	r6.01	FBpp0308984	FBgn0000289	5	10	zf-C2H2	4e-07	24.6	410	417	QENHLIMH	NOGAP	401	421	CEECGESFAQENHLIMHSRFH
Drosophila melanogaster	r6.01	FBpp0308984	FBgn0000289	6	10	zf-C2H2	4.3e-08	27.8	438	445	RKFQLVNH	NOGAP	429	449	CAECGASFPRKFQLVNHGRIH
Drosophila melanogaster	r6.01	FBpp0308984	FBgn0000289	7	10	zf-C2H2	1.9e-07	25.7	465	472	QKRTLVSH	NOGAP	456	477	CTVCGKEFLQKRTLVSHMRRVH
Drosophila melanogaster	r6.01	FBpp0308984	FBgn0000289	8	10	zf-C2H2	8.2e-06	20.2	494	501	TKAELHQH	NOGAP	485	506	CVSCGEGFLTKAELHQHVRTAH
Drosophila melanogaster	r6.01	FBpp0308984	FBgn0000289	9	10	zf-C2H2	5.2e-07	24.2	580	587	SREALALH	NOGAP	571	591	CRECGSAFNSREALALHLRLH
Drosophila melanogaster	r6.01	FBpp0308984	FBgn0000289	10	10	zf-C2H2	1.6e-05	19.3	725	732	AKHGLMQH	NOGAP	716	736	CASCGKGFAAKHGLMQHNRRH
Drosophila melanogaster	r6.01	FBpp0073966	FBgn0000319	1	1	regex	0	0	1269	1276	LAQMCGLH	NOGAP	1258	1280	CFACVDAEEFRLAQMCGLHIVVH
Drosophila melanogaster	r6.01	FBpp0073967	FBgn0000319	1	1	regex	0	0	1269	1276	LAQMCGLH	NOGAP	1258	1280	CFACVDAEEFRLAQMCGLHIVVH
Drosophila melanogaster	r6.01	FBpp0089397	FBgn0000319	1	1	regex	0	0	1269	1276	LAQMCGLH	NOGAP	1258	1280	CFACVDAEEFRLAQMCGLHIVVH
Drosophila melanogaster	r6.01	FBpp0089398	FBgn0000319	1	1	regex	0	0	1269	1276	LAQMCGLH	NOGAP	1258	1280	CFACVDAEEFRLAQMCGLHIVVH
Drosophila melanogaster	r6.01	FBpp0111709	FBgn0000319	1	1	regex	0	0	1269	1276	LAQMCGLH	NOGAP	1258	1280	CFACVDAEEFRLAQMCGLHIVVH
Drosophila melanogaster	r6.01	FBpp0111710	FBgn0000319	1	1	regex	0	0	1269	1276	LAQMCGLH	NOGAP	1258	1280	CFACVDAEEFRLAQMCGLHIVVH
Drosophila melanogaster	r6.01	FBpp0308531	FBgn0000319	1	1	regex	0	0	1269	1276	LAQMCGLH	NOGAP	1258	1280	CFACVDAEEFRLAQMCGLHIVVH
Drosophila melanogaster	r6.01	FBpp0085075	FBgn0000416	1	1	regex	0	0	676	683	LEKRMGKH	NOGAP	666	691	CLICEELVKTLEKRMGKHPTRDSIKH
Drosophila melanogaster	r6.01	FBpp0085076	FBgn0000416	1	1	regex	0	0	599	606	LEKRMGKH	NOGAP	589	614	CLICEELVKTLEKRMGKHPTRDSIKH
Drosophila melanogaster	r6.01	FBpp0074028	FBgn0000459	1	1	zf-C2H2	4.5e-05	17.7	103	110	DKGALKIH	NOGAP	94	115	CSICFKTFCDKGALKIHFSAVH
Drosophila melanogaster	r6.01	FBpp0099796	FBgn0000459	1	1	zf-C2H2	4.5e-05	17.7	103	110	DKGALKIH	NOGAP	94	115	CSICFKTFCDKGALKIHFSAVH
Drosophila melanogaster	r6.01	FBpp0070259	FBgn0000482	1	1	regex	0	0	897	904	FFIFICGH	NOGAP	885	910	CEICEMMLLVKPFFIFICGHKFHSDC
Drosophila melanogaster	r6.01	FBpp0081256	FBgn0000504	1	1	regex	0	0	52	59	LKITLKGH	NOGAP	44	63	CARCRNHGLKITLKGHKRYC
Drosophila melanogaster	r6.01	FBpp0081257	FBgn0000504	1	1	regex	0	0	52	59	LKITLKGH	NOGAP	44	63	CARCRNHGLKITLKGHKRYC
Drosophila melanogaster	r6.01	FBpp0081258	FBgn0000504	1	1	regex	0	0	52	59	LKITLKGH	NOGAP	44	63	CARCRNHGLKITLKGHKRYC
Drosophila melanogaster	r6.01	FBpp0303106	FBgn0000504	1	1	regex	0	0	52	59	LKITLKGH	NOGAP	44	63	CARCRNHGLKITLKGHKRYC
Drosophila melanogaster	r6.01	FBpp0303107	FBgn0000504	1	1	regex	0	0	52	59	LKITLKGH	NOGAP	44	63	CARCRNHGLKITLKGHKRYC
Drosophila melanogaster	r6.01	FBpp0308767	FBgn0000504	1	1	regex	0	0	52	59	LKITLKGH	NOGAP	44	63	CARCRNHGLKITLKGHKRYC
Drosophila melanogaster	r6.01	FBpp0070465	FBgn0000520	1	8	zf-C2H2	2.6e-07	25.2	316	323	QQCRLNQH	NOGAP	307	327	CTVCQKAFRQQCRLNQHMRSH
Drosophila melanogaster	r6.01	FBpp0070465	FBgn0000520	2	8	zf-C2H2	3.1e-07	24.9	344	351	HLRNYKEH	NOGAP	335	355	CEECGKRLKHLRNYKEHMLTH
Drosophila melanogaster	r6.01	FBpp0070465	FBgn0000520	3	8	zf-C2H2	9.6e-08	26.6	372	379	TTSSLAVH	NOGAP	363	383	CSICGRFYRTTSSLAVHKRTH
Drosophila melanogaster	r6.01	FBpp0070465	FBgn0000520	4	8	zf-C2H2	7.6e-06	20.3	400	407	AFDHLRRH	NOGAP	391	411	CDQCGRGYAAFDHLRRHKLTH
Drosophila melanogaster	r6.01	FBpp0070465	FBgn0000520	5	8	zf-C2H2	7.5e-07	23.7	428	435	DSSSLRQH	NOGAP	419	439	CDLCDKAYYDSSSLRQHKISH
Drosophila melanogaster	r6.01	FBpp0070465	FBgn0000520	6	8	zf-C2H2	2e-06	22.3	456	463	QKSGYKKH	NOGAP	447	467	CEICGVGLSQKSGYKKHMMVH
Drosophila melanogaster	r6.01	FBpp0070465	FBgn0000520	7	8	zf-C2H2	4.6e-07	24.4	484	491	FTSNLNAH	NOGAP	475	495	CDVCGHAFTFTSNLNAHVRLH
Drosophila melanogaster	r6.01	FBpp0070465	FBgn0000520	8	8	zf-C2H2	9.7e-08	26.6	512	519	TKKRLASH	NOGAP	503	523	CEVCVKAFPTKKRLASHMRVH
Drosophila melanogaster	r6.01	FBpp0074914	FBgn0000568	1	1	regex	0	0	466	473	SGFHYGVH	NOGAP	458	478	CRVCGDKASGFHYGVHSCEGC
Drosophila melanogaster	r6.01	FBpp0074915	FBgn0000568	1	1	regex	0	0	253	260	SGFHYGVH	NOGAP	245	265	CRVCGDKASGFHYGVHSCEGC
Drosophila melanogaster	r6.01	FBpp0297725	FBgn0000568	1	1	regex	0	0	466	473	SGFHYGVH	NOGAP	458	478	CRVCGDKASGFHYGVHSCEGC
Drosophila melanogaster	r6.01	FBpp0297726	FBgn0000568	1	1	regex	0	0	466	473	SGFHYGVH	NOGAP	458	478	CRVCGDKASGFHYGVHSCEGC
Drosophila melanogaster	r6.01	FBpp0071477	FBgn0001133	1	9	regex	0	0	251	258	DFDGIREH	NOGAP	242	263	CELCIFLAEDFDGIREHFKDKH
Drosophila melanogaster	r6.01	FBpp0071477	FBgn0001133	2	9	zf-C2H2	2.1e-07	25.5	307	314	NSSVLRAH	NOGAP	298	318	CKDCGKVFANSSVLRAHWLVH
Drosophila melanogaster	r6.01	FBpp0071477	FBgn0001133	3	9	zf-C2H2	6.9e-09	30.4	338	345	RRNLLELH	NOGAP	329	349	CEDCGKRFSRRNLLELHKGSH
Drosophila melanogaster	r6.01	FBpp0071477	FBgn0001133	4	9	zf-C2H2	0.00014	16.1	370	377	TEYHMQVH	NOGAP	359	382	CPQCPKHNAFATEYHMQVHISMQH
Drosophila melanogaster	r6.01	FBpp0071477	FBgn0001133	5	9	zf-C2H2	4.8e-06	21	398	405	DKAVFEKH	NOGAP	389	409	CHVCGKKIKDKAVFEKHVRLH
Drosophila melanogaster	r6.01	FBpp0071477	FBgn0001133	6	9	zf-C2H2	0.00068	13.8	430	437	DEDNLKQH	NOGAP	419	441	CPRPDCESWLKDEDNLKQHLRRH
Drosophila melanogaster	r6.01	FBpp0071477	FBgn0001133	7	9	zf-C2H2	6.9e-06	20.5	459	466	NSRALIGH	NOGAP	450	471	CSECGKSCKNSRALIGHKRYSH
Drosophila melanogaster	r6.01	FBpp0071477	FBgn0001133	8	9	zf-C2H2	1.6e-07	25.9	487	494	KDISLKEH	NOGAP	478	498	CEQCGKTFKKDISLKEHMAQH
Drosophila melanogaster	r6.01	FBpp0071477	FBgn0001133	9	9	zf-C2H2	3.5e-07	24.8	515	522	SNANMHSH	NOGAP	506	527	CPFCPRTFNSNANMHSHKKKMH
Drosophila melanogaster	r6.01	FBpp0081304	FBgn0001138	1	1	regex	0	0	272	279	WRRDGTGH	NOGAP	261	285	CVNCGATSTPLWRRDGTGHYLCNAC
Drosophila melanogaster	r6.01	FBpp0289317	FBgn0001138	1	1	regex	0	0	485	492	WRRDGTGH	NOGAP	474	498	CVNCGATSTPLWRRDGTGHYLCNAC
Drosophila melanogaster	r6.01	FBpp0303221	FBgn0001138	1	1	regex	0	0	485	492	WRRDGTGH	NOGAP	474	498	CVNCGATSTPLWRRDGTGHYLCNAC
Drosophila melanogaster	r6.01	FBpp0081431	FBgn0001180	1	6	zf-C2H2	7.5e-05	17	251	258	TKVDFWAH	NOGAP	242	262	CKTCGVVAITKVDFWAHTRTH
Drosophila melanogaster	r6.01	FBpp0081431	FBgn0001180	2	6	zf-C2H2	1.9e-05	19	280	287	FKHHLEYH	NOGAP	271	291	CPKCPFVTEFKHHLEYHIRKH
Drosophila melanogaster	r6.01	FBpp0081431	FBgn0001180	3	6	zf-C2H2	3.8e-06	21.3	308	315	NKSMLNSH	NOGAP	299	319	CDKCSYTCVNKSMLNSHRKSH
Drosophila melanogaster	r6.01	FBpp0081431	FBgn0001180	4	6	zf-C2H2	0.00047	14.4	336	343	YCHSFKLH	NOGAP	327	349	CADCDYATKYCHSFKLHLRKYGH
Drosophila melanogaster	r6.01	FBpp0081431	FBgn0001180	5	6	zf-C2H2	8e-06	20.3	716	723	DAVLYTIH	NOGAP	707	727	CKYCDIFFKDAVLYTIHMGYH
Drosophila melanogaster	r6.01	FBpp0081431	FBgn0001180	6	6	zf-C2H2	0.00011	16.5	744	751	GPVGLFVH	NOGAP	735	757	CNMCGEKCDGPVGLFVHMARNAH
Drosophila melanogaster	r6.01	FBpp0081432	FBgn0001180	1	6	zf-C2H2	7.5e-05	17	251	258	TKVDFWAH	NOGAP	242	262	CKTCGVVAITKVDFWAHTRTH
Drosophila melanogaster	r6.01	FBpp0081432	FBgn0001180	2	6	zf-C2H2	1.9e-05	19	280	287	FKHHLEYH	NOGAP	271	291	CPKCPFVTEFKHHLEYHIRKH
Drosophila melanogaster	r6.01	FBpp0081432	FBgn0001180	3	6	zf-C2H2	3.8e-06	21.3	308	315	NKSMLNSH	NOGAP	299	319	CDKCSYTCVNKSMLNSHRKSH
Drosophila melanogaster	r6.01	FBpp0081432	FBgn0001180	4	6	zf-C2H2	0.00047	14.4	336	343	YCHSFKLH	NOGAP	327	349	CADCDYATKYCHSFKLHLRKYGH
Drosophila melanogaster	r6.01	FBpp0081432	FBgn0001180	5	6	zf-C2H2	8e-06	20.3	716	723	DAVLYTIH	NOGAP	707	727	CKYCDIFFKDAVLYTIHMGYH
Drosophila melanogaster	r6.01	FBpp0081432	FBgn0001180	6	6	zf-C2H2	0.00011	16.5	744	751	GPVGLFVH	NOGAP	735	757	CNMCGEKCDGPVGLFVHMARNAH
Drosophila melanogaster	r6.01	FBpp0080440	FBgn0001185	1	4	zf-C2H2	7.6e-06	20.3	34	41	RPYNLARH	NOGAP	23	45	CSVDRCPYRTNRPYNLARHEESH
Drosophila melanogaster	r6.01	FBpp0080440	FBgn0001185	2	4	zf-C2H2	4.8e-05	17.7	65	72	KASNLKRH	NOGAP	56	77	CPVCVYNTDKASNLKRHVSIKH
Drosophila melanogaster	r6.01	FBpp0080440	FBgn0001185	3	4	zf-C2H2	5.7e-05	17.4	109	116	RPYDLKRH	NOGAP	98	120	CLVMGCRYETNRPYDLKRHLMVH
Drosophila melanogaster	r6.01	FBpp0080440	FBgn0001185	4	4	zf-C2H2	5e-06	20.9	141	148	RKANLKRH	NOGAP	132	153	CSLCTYSSDRKANLKRHHELRH
Drosophila melanogaster	r6.01	FBpp0307137	FBgn0001185	1	4	zf-C2H2	7.6e-06	20.3	34	41	RPYNLARH	NOGAP	23	45	CSVDRCPYRTNRPYNLARHEESH
Drosophila melanogaster	r6.01	FBpp0307137	FBgn0001185	2	4	zf-C2H2	4.8e-05	17.7	65	72	KASNLKRH	NOGAP	56	77	CPVCVYNTDKASNLKRHVSIKH
Drosophila melanogaster	r6.01	FBpp0307137	FBgn0001185	3	4	zf-C2H2	5.7e-05	17.4	109	116	RPYDLKRH	NOGAP	98	120	CLVMGCRYETNRPYDLKRHLMVH
Drosophila melanogaster	r6.01	FBpp0307137	FBgn0001185	4	4	zf-C2H2	5e-06	20.9	141	148	RKANLKRH	NOGAP	132	153	CSLCTYSSDRKANLKRHHELRH
Drosophila melanogaster	r6.01	FBpp0076333	FBgn0001253	1	1	regex	0	0	122	129	GFLQFRKH	NOGAP	112	136	CLEGACRCVEGFLQFRKHTCLGPAH
Drosophila melanogaster	r6.01	FBpp0305271	FBgn0001253	1	1	regex	0	0	122	129	GFLQFRKH	NOGAP	112	136	CLEGACRCVEGFLQFRKHTCLGPAH
Drosophila melanogaster	r6.01	FBpp0072351	FBgn0001325	1	4	zf-C2H2	3.1e-07	25	233	240	YKHVLQNH	NOGAP	224	244	CKICSRSFGYKHVLQNHERTH
Drosophila melanogaster	r6.01	FBpp0072351	FBgn0001325	2	4	zf-C2H2	3.4e-08	28.1	261	268	RDHHLKTH	NOGAP	252	272	CPECHKRFTRDHHLKTHMRLH
Drosophila melanogaster	r6.01	FBpp0072351	FBgn0001325	3	4	zf-C2H2	1.9e-07	25.6	289	296	QVANLRRH	NOGAP	280	300	CSHCDRQFVQVANLRRHLRVH
Drosophila melanogaster	r6.01	FBpp0072351	FBgn0001325	4	4	zf-C2H2	1.2e-07	26.3	317	324	DSNQLKSH	NOGAP	308	328	CEICDGKFSDSNQLKSHMLVH
Drosophila melanogaster	r6.01	FBpp0305365	FBgn0001325	1	4	zf-C2H2	3.1e-07	25	233	240	YKHVLQNH	NOGAP	224	244	CKICSRSFGYKHVLQNHERTH
Drosophila melanogaster	r6.01	FBpp0305365	FBgn0001325	2	4	zf-C2H2	3.4e-08	28.1	261	268	RDHHLKTH	NOGAP	252	272	CPECHKRFTRDHHLKTHMRLH
Drosophila melanogaster	r6.01	FBpp0305365	FBgn0001325	3	4	zf-C2H2	1.9e-07	25.6	289	296	QVANLRRH	NOGAP	280	300	CSHCDRQFVQVANLRRHLRVH
Drosophila melanogaster	r6.01	FBpp0305365	FBgn0001325	4	4	zf-C2H2	1.2e-07	26.3	317	324	DSNQLKSH	NOGAP	308	328	CEICDGKFSDSNQLKSHMLVH
Drosophila melanogaster	r6.01	FBpp0070403	FBgn0001330	1	1	regex	0	0	653	660	ETSLTIPH	NOGAP	642	667	CRLCVVSTNVAETSLTIPHIKYVVDC
Drosophila melanogaster	r6.01	FBpp0309621	FBgn0001330	1	1	regex	0	0	653	660	ETSLTIPH	NOGAP	642	667	CRLCVVSTNVAETSLTIPHIKYVVDC
Drosophila melanogaster	r6.01	FBpp0288682	FBgn0001967	1	1	regex	0	0	143	150	EHSHCVAH	NOGAP	133	155	CRPVCQGGCPEHSHCVAHNECEC
Drosophila melanogaster	r6.01	FBpp0080265	FBgn0001978	1	5	regex	0	0	476	483	HACTLLCH	NOGAP	464	487	CGEVCCRIEGCSHACTLLCHPGPC
Drosophila melanogaster	r6.01	FBpp0080265	FBgn0001978	2	5	regex	0	0	530	537	HRCQAECH	NOGAP	517	541	CGEICDKLLNCGEHRCQAECHSGKC
Drosophila melanogaster	r6.01	FBpp0080265	FBgn0001978	3	5	regex	0	0	644	651	CGKPAHPH	NOGAP	634	657	CEGICSRTLRCGKPAHPHQCGSKC
Drosophila melanogaster	r6.01	FBpp0080265	FBgn0001978	4	5	regex	0	0	792	799	HPPQHNCH	NOGAP	780	804	CKLPCSRIHPCDHPPQHNCHSGPTC
Drosophila melanogaster	r6.01	FBpp0080265	FBgn0001978	5	5	regex	0	0	878	885	HKCAAACH	NOGAP	865	889	CRQSCTKPRPTCGHKCAAACHEGAC
Drosophila melanogaster	r6.01	FBpp0080266	FBgn0001978	1	5	regex	0	0	469	476	HACTLLCH	NOGAP	457	480	CGEVCCRIEGCSHACTLLCHPGPC
Drosophila melanogaster	r6.01	FBpp0080266	FBgn0001978	2	5	regex	0	0	523	530	HRCQAECH	NOGAP	510	534	CGEICDKLLNCGEHRCQAECHSGKC
Drosophila melanogaster	r6.01	FBpp0080266	FBgn0001978	3	5	regex	0	0	637	644	CGKPAHPH	NOGAP	627	650	CEGICSRTLRCGKPAHPHQCGSKC
Drosophila melanogaster	r6.01	FBpp0080266	FBgn0001978	4	5	regex	0	0	785	792	HPPQHNCH	NOGAP	773	797	CKLPCSRIHPCDHPPQHNCHSGPTC
Drosophila melanogaster	r6.01	FBpp0080266	FBgn0001978	5	5	regex	0	0	871	878	HKCAAACH	NOGAP	858	882	CRQSCTKPRPTCGHKCAAACHEGAC
Drosophila melanogaster	r6.01	FBpp0304749	FBgn0001978	1	5	regex	0	0	465	472	HACTLLCH	NOGAP	453	476	CGEVCCRIEGCSHACTLLCHPGPC
Drosophila melanogaster	r6.01	FBpp0304749	FBgn0001978	2	5	regex	0	0	519	526	HRCQAECH	NOGAP	506	530	CGEICDKLLNCGEHRCQAECHSGKC
Drosophila melanogaster	r6.01	FBpp0304749	FBgn0001978	3	5	regex	0	0	633	640	CGKPAHPH	NOGAP	623	646	CEGICSRTLRCGKPAHPHQCGSKC
Drosophila melanogaster	r6.01	FBpp0304749	FBgn0001978	4	5	regex	0	0	781	788	HPPQHNCH	NOGAP	769	793	CKLPCSRIHPCDHPPQHNCHSGPTC
Drosophila melanogaster	r6.01	FBpp0304749	FBgn0001978	5	5	regex	0	0	867	874	HKCAAACH	NOGAP	854	878	CRQSCTKPRPTCGHKCAAACHEGAC
Drosophila melanogaster	r6.01	FBpp0304750	FBgn0001978	1	5	regex	0	0	472	479	HACTLLCH	NOGAP	460	483	CGEVCCRIEGCSHACTLLCHPGPC
Drosophila melanogaster	r6.01	FBpp0304750	FBgn0001978	2	5	regex	0	0	526	533	HRCQAECH	NOGAP	513	537	CGEICDKLLNCGEHRCQAECHSGKC
Drosophila melanogaster	r6.01	FBpp0304750	FBgn0001978	3	5	regex	0	0	640	647	CGKPAHPH	NOGAP	630	653	CEGICSRTLRCGKPAHPHQCGSKC
Drosophila melanogaster	r6.01	FBpp0304750	FBgn0001978	4	5	regex	0	0	788	795	HPPQHNCH	NOGAP	776	800	CKLPCSRIHPCDHPPQHNCHSGPTC
Drosophila melanogaster	r6.01	FBpp0304750	FBgn0001978	5	5	regex	0	0	874	881	HKCAAACH	NOGAP	861	885	CRQSCTKPRPTCGHKCAAACHEGAC
Drosophila melanogaster	r6.01	FBpp0080293	FBgn0001981	1	5	zf-C2H2	3.9e-09	31.3	320	327	TFSGLTKH	NOGAP	311	331	CPDCQKSYSTFSGLTKHQQFH
Drosophila melanogaster	r6.01	FBpp0080293	FBgn0001981	2	5	zf-C2H2	1.9e-08	29	355	362	SLGALKMH	NOGAP	346	366	CKDCDKTYVSLGALKMHIRTH
Drosophila melanogaster	r6.01	FBpp0080293	FBgn0001981	3	5	zf-C2H2	2.8e-09	31.7	381	388	RPWLLQGH	NOGAP	372	392	CNLCGKAFSRPWLLQGHIRTH
Drosophila melanogaster	r6.01	FBpp0080293	FBgn0001981	4	5	zf-C2H2	1.7e-08	29.1	409	416	DRSNLRAH	NOGAP	400	420	CQHCHRAFADRSNLRAHLQTH
Drosophila melanogaster	r6.01	FBpp0080293	FBgn0001981	5	5	zf-C2H2	3.2e-07	24.9	437	444	RMSLLTKH	NOGAP	428	449	CTSCSKTFSRMSLLTKHSEGGC
Drosophila melanogaster	r6.01	FBpp0080299	FBgn0001983	1	6	zf-C2H2	5.6e-08	27.4	279	286	TYAGLVKH	NOGAP	270	290	CQQCNKCYATYAGLVKHQQTH
Drosophila melanogaster	r6.01	FBpp0080299	FBgn0001983	2	6	zf-C2H2	3e-08	28.3	356	363	TYSGLSKH	NOGAP	347	367	CQDCGKSYSTYSGLSKHQQFH
Drosophila melanogaster	r6.01	FBpp0080299	FBgn0001983	3	6	zf-C2H2	7.1e-08	27.1	391	398	SLGALKMH	NOGAP	382	402	CKNCDKTYVSLGALKMHIRTH
Drosophila melanogaster	r6.01	FBpp0080299	FBgn0001983	4	6	zf-C2H2	8.3e-10	33.5	417	424	RPWLLQGH	NOGAP	408	428	CPICGKAFSRPWLLQGHIRTH
Drosophila melanogaster	r6.01	FBpp0080299	FBgn0001983	5	6	zf-C2H2	1.9e-09	32.3	445	452	DRSNLRAH	NOGAP	436	456	CQHCNRAFADRSNLRAHMQTH
Drosophila melanogaster	r6.01	FBpp0080299	FBgn0001983	6	6	zf-C2H2	8.5e-10	33.5	473	480	RMSLLAKH	NOGAP	464	485	CPTCTKSFSRMSLLAKHLQSGC
Drosophila melanogaster	r6.01	FBpp0080323	FBgn0001990	1	6	zf-C2H2_6	4.6e-05	17.7	282	289	SFMALRRH	NOGAP	273	294	CKICNETFMSFMALRRHKHDMH
Drosophila melanogaster	r6.01	FBpp0080323	FBgn0001990	2	6	zf-C2H2	2.5e-06	21.9	311	318	TFTSLVEH	NOGAP	302	322	CDHCGKGLKTFTSLVEHQLVH
Drosophila melanogaster	r6.01	FBpp0080323	FBgn0001990	3	6	zf-C2H2	3.7e-05	18.1	339	346	NKARLRVH	NOGAP	330	350	CPVCNAGFKNKARLRVHSQTH
Drosophila melanogaster	r6.01	FBpp0080323	FBgn0001990	4	6	zf-C2H2	0.00053	14.2	366	373	TRAILNKH	NOGAP	357	377	CNVCGKKLQTRAILNKHKYVH
Drosophila melanogaster	r6.01	FBpp0080323	FBgn0001990	5	6	zf-C2H2	2.6e-05	18.6	394	401	NSTALKIH	NOGAP	385	405	CEVCGSGCKNSTALKIHLLGH
Drosophila melanogaster	r6.01	FBpp0080323	FBgn0001990	6	6	zf-C2H2	0.00024	15.4	422	429	SNTNCRSH	NOGAP	413	434	CKYCGKAFASNTNCRSHKWKKH
Drosophila melanogaster	r6.01	FBpp0303719	FBgn0001990	1	6	zf-C2H2_6	4.6e-05	17.7	282	289	SFMALRRH	NOGAP	273	294	CKICNETFMSFMALRRHKHDMH
Drosophila melanogaster	r6.01	FBpp0303719	FBgn0001990	2	6	zf-C2H2	2.5e-06	21.9	311	318	TFTSLVEH	NOGAP	302	322	CDHCGKGLKTFTSLVEHQLVH
Drosophila melanogaster	r6.01	FBpp0303719	FBgn0001990	3	6	zf-C2H2	3.7e-05	18.1	339	346	NKARLRVH	NOGAP	330	350	CPVCNAGFKNKARLRVHSQTH
Drosophila melanogaster	r6.01	FBpp0303719	FBgn0001990	4	6	zf-C2H2	0.00053	14.2	366	373	TRAILNKH	NOGAP	357	377	CNVCGKKLQTRAILNKHKYVH
Drosophila melanogaster	r6.01	FBpp0303719	FBgn0001990	5	6	zf-C2H2	2.6e-05	18.6	394	401	NSTALKIH	NOGAP	385	405	CEVCGSGCKNSTALKIHLLGH
Drosophila melanogaster	r6.01	FBpp0303719	FBgn0001990	6	6	zf-C2H2	0.00024	15.4	422	429	SNTNCRSH	NOGAP	413	434	CKYCGKAFASNTNCRSHKWKKH
Drosophila melanogaster	r6.01	FBpp0084545	FBgn0002441	1	2	regex	0	0	739	746	AADFLAPH	NOGAP	730	752	CQRCNFHGPAADFLAPHFCSVGC
Drosophila melanogaster	r6.01	FBpp0084545	FBgn0002441	2	2	regex	0	0	1154	1161	KRFNLNVH	NOGAP	1142	1166	CDVEGCRGFGNAKRFNLNVHALREC
Drosophila melanogaster	r6.01	FBpp0088268	FBgn0002521	1	4	zf-C2H2	7.9e-05	17	370	377	DSSAMRKH	NOGAP	359	381	CPHKGCNKHFRDSSAMRKHLHTH
Drosophila melanogaster	r6.01	FBpp0088268	FBgn0002521	2	4	zf-C2H2	5.8e-08	27.4	397	404	ESSKLKRH	NOGAP	388	408	CAECGKAFVESSKLKRHQLVH
Drosophila melanogaster	r6.01	FBpp0088268	FBgn0002521	3	4	zf-C2H2	3.7e-07	24.7	427	434	LDFNLRTH	NOGAP	416	438	CTFEGCGKRFSLDFNLRTHVRIH
Drosophila melanogaster	r6.01	FBpp0088268	FBgn0002521	4	4	zf-C2H2	1.4e-07	26.1	457	464	QSTNLKSH	NOGAP	446	468	CPFDACNKKFAQSTNLKSHILTH
Drosophila melanogaster	r6.01	FBpp0088269	FBgn0002521	1	4	zf-C2H2	7.9e-05	17	370	377	DSSAMRKH	NOGAP	359	381	CPHKGCNKHFRDSSAMRKHLHTH
Drosophila melanogaster	r6.01	FBpp0088269	FBgn0002521	2	4	zf-C2H2	5.8e-08	27.4	397	404	ESSKLKRH	NOGAP	388	408	CAECGKAFVESSKLKRHQLVH
Drosophila melanogaster	r6.01	FBpp0088269	FBgn0002521	3	4	zf-C2H2	3.7e-07	24.7	427	434	LDFNLRTH	NOGAP	416	438	CTFEGCGKRFSLDFNLRTHVRIH
Drosophila melanogaster	r6.01	FBpp0088269	FBgn0002521	4	4	zf-C2H2	1.4e-07	26.1	457	464	QSTNLKSH	NOGAP	446	468	CPFDACNKKFAQSTNLKSHILTH
Drosophila melanogaster	r6.01	FBpp0076722	FBgn0002526	1	2	regex	0	0	626	633	YPDCLPCH	NOGAP	616	637	CTLCTAGYYSYPDCLPCHCDSH
Drosophila melanogaster	r6.01	FBpp0076722	FBgn0002526	2	2	regex	0	0	2024	2031	NSTQCDPH	NOGAP	2014	2035	CRACDCGAASNSTQCDPHTGHC
Drosophila melanogaster	r6.01	FBpp0075596	FBgn0002573	1	4	zf-C2H2	8.3e-10	33.5	424	431	RSSTLSTH	NOGAP	415	435	CKQCGKSFKRSSTLSTHLLIH
Drosophila melanogaster	r6.01	FBpp0075596	FBgn0002573	2	4	zf-C2H2	3e-07	25	452	459	QKSDMKKH	NOGAP	443	463	CQYCGKRFHQKSDMKKHTYIH
Drosophila melanogaster	r6.01	FBpp0075596	FBgn0002573	3	4	zf-C2H2	7.2e-09	30.4	480	487	QSSNLITH	NOGAP	471	491	CTVCLKAFSQSSNLITHMRKH
Drosophila melanogaster	r6.01	FBpp0075596	FBgn0002573	4	4	zf-C2H2	1.5e-06	22.6	508	515	RKVDLRRH	NOGAP	499	520	CHLCDQSFQRKVDLRRHRESRH
Drosophila melanogaster	r6.01	FBpp0083473	FBgn0002781	1	1	regex	0	0	463	470	KSVTGGLH	NOGAP	451	475	CRSRCVLENGRLKSVTGGLHNHQPH
Drosophila melanogaster	r6.01	FBpp0081479	FBgn0002932	1	1	regex	0	0	629	636	SVLYMCGH	NOGAP	619	640	CTICYENPIDSVLYMCGHMCMC
Drosophila melanogaster	r6.01	FBpp0081480	FBgn0002932	1	1	regex	0	0	628	635	SVLYMCGH	NOGAP	618	639	CTICYENPIDSVLYMCGHMCMC
Drosophila melanogaster	r6.01	FBpp0081481	FBgn0002932	1	1	regex	0	0	711	718	SVLYMCGH	NOGAP	701	722	CTICYENPIDSVLYMCGHMCMC
Drosophila melanogaster	r6.01	FBpp0081482	FBgn0002932	1	1	regex	0	0	710	717	SVLYMCGH	NOGAP	700	721	CTICYENPIDSVLYMCGHMCMC
Drosophila melanogaster	r6.01	FBpp0289643	FBgn0002932	1	1	regex	0	0	629	636	SVLYMCGH	NOGAP	619	640	CTICYENPIDSVLYMCGHMCMC
Drosophila melanogaster	r6.01	FBpp0077246	FBgn0002985	1	4	zf-C2H2	2.4e-08	28.6	231	238	KSYNLLIH	NOGAP	222	242	CKYCNRQFTKSYNLLIHERTH
Drosophila melanogaster	r6.01	FBpp0077246	FBgn0002985	2	4	zf-C2H2	5.4e-09	30.8	259	266	RQDHLRDH	NOGAP	250	270	CDICGKAFRRQDHLRDHRYIH
Drosophila melanogaster	r6.01	FBpp0077246	FBgn0002985	3	4	zf-C2H2	4.7e-07	24.4	287	294	QSRTLAVH	NOGAP	278	298	CSDCGKGFCQSRTLAVHKVTH
Drosophila melanogaster	r6.01	FBpp0077246	FBgn0002985	4	4	zf-C2H2	3.8e-09	31.3	315	322	QRANLKSH	NOGAP	306	326	CPICQRSFNQRANLKSHLQSH
Drosophila melanogaster	r6.01	FBpp0078477	FBgn0003002	1	3	zf-C2H2	5.5e-05	17.5	274	281	AKYKLVNH	NOGAP	260	285	CFWVGCSRNGRPFKAKYKLVNHIRVH
Drosophila melanogaster	r6.01	FBpp0078477	FBgn0003002	2	3	zf-C2H2	3.9e-09	31.3	304	311	RSENLKIH	NOGAP	293	315	CPHPGCGKVFARSENLKIHKRTH
Drosophila melanogaster	r6.01	FBpp0078477	FBgn0003002	3	3	zf-C2H2	3.3e-08	28.2	364	371	HPSSLRKH	NOGAP	353	375	CRINGCDKSYTHPSSLRKHMKVH
Drosophila melanogaster	r6.01	FBpp0070706	FBgn0003028	1	4	zf-C2H2	0.00026	15.3	1208	1215	LQRLLNRH	NOGAP	1199	1219	CRVCMKTFSLQRLLNRHMKCH
Drosophila melanogaster	r6.01	FBpp0070706	FBgn0003028	2	4	zf-C2H2	1.8e-07	25.8	1236	1243	DTFDLKRH	NOGAP	1227	1247	CTFCGKGFNDTFDLKRHTRTH
Drosophila melanogaster	r6.01	FBpp0070706	FBgn0003028	3	4	zf-C2H2	2.8e-06	21.8	1264	1271	QRCSLESH	NOGAP	1255	1276	CNLCEKSFTQRCSLESHCQKVH
Drosophila melanogaster	r6.01	FBpp0070706	FBgn0003028	4	4	zf-C2H2	0.074	7.1	1303	1310	EPEVHYLH	NOGAP	1294	1315	CEECGHTTCEPEVHYLHLKNNH
Drosophila melanogaster	r6.01	FBpp0070707	FBgn0003028	1	4	zf-C2H2	0.00026	15.3	1079	1086	LQRLLNRH	NOGAP	1070	1090	CRVCMKTFSLQRLLNRHMKCH
Drosophila melanogaster	r6.01	FBpp0070707	FBgn0003028	2	4	zf-C2H2	1.8e-07	25.8	1107	1114	DTFDLKRH	NOGAP	1098	1118	CTFCGKGFNDTFDLKRHTRTH
Drosophila melanogaster	r6.01	FBpp0070707	FBgn0003028	3	4	zf-C2H2	2.8e-06	21.8	1135	1142	QRCSLESH	NOGAP	1126	1147	CNLCEKSFTQRCSLESHCQKVH
Drosophila melanogaster	r6.01	FBpp0070707	FBgn0003028	4	4	zf-C2H2	0.074	7.1	1174	1181	EPEVHYLH	NOGAP	1165	1186	CEECGHTTCEPEVHYLHLKNNH
Drosophila melanogaster	r6.01	FBpp0070708	FBgn0003028	1	4	zf-C2H2	0.00026	15.3	832	839	LQRLLNRH	NOGAP	823	843	CRVCMKTFSLQRLLNRHMKCH
Drosophila melanogaster	r6.01	FBpp0070708	FBgn0003028	2	4	zf-C2H2	1.8e-07	25.8	860	867	DTFDLKRH	NOGAP	851	871	CTFCGKGFNDTFDLKRHTRTH
Drosophila melanogaster	r6.01	FBpp0070708	FBgn0003028	3	4	zf-C2H2	2.8e-06	21.8	888	895	QRCSLESH	NOGAP	879	900	CNLCEKSFTQRCSLESHCQKVH
Drosophila melanogaster	r6.01	FBpp0070708	FBgn0003028	4	4	zf-C2H2	0.074	7.1	927	934	EPEVHYLH	NOGAP	918	939	CEECGHTTCEPEVHYLHLKNNH
Drosophila melanogaster	r6.01	FBpp0099822	FBgn0003028	1	4	zf-C2H2	0.00026	15.3	885	892	LQRLLNRH	NOGAP	876	896	CRVCMKTFSLQRLLNRHMKCH
Drosophila melanogaster	r6.01	FBpp0099822	FBgn0003028	2	4	zf-C2H2	1.8e-07	25.8	913	920	DTFDLKRH	NOGAP	904	924	CTFCGKGFNDTFDLKRHTRTH
Drosophila melanogaster	r6.01	FBpp0099822	FBgn0003028	3	4	zf-C2H2	2.8e-06	21.8	941	948	QRCSLESH	NOGAP	932	953	CNLCEKSFTQRCSLESHCQKVH
Drosophila melanogaster	r6.01	FBpp0099822	FBgn0003028	4	4	zf-C2H2	0.074	7.1	980	987	EPEVHYLH	NOGAP	971	992	CEECGHTTCEPEVHYLHLKNNH
Drosophila melanogaster	r6.01	FBpp0291128	FBgn0003028	1	4	zf-C2H2	0.00026	15.3	1208	1215	LQRLLNRH	NOGAP	1199	1219	CRVCMKTFSLQRLLNRHMKCH
Drosophila melanogaster	r6.01	FBpp0291128	FBgn0003028	2	4	zf-C2H2	1.8e-07	25.8	1236	1243	DTFDLKRH	NOGAP	1227	1247	CTFCGKGFNDTFDLKRHTRTH
Drosophila melanogaster	r6.01	FBpp0291128	FBgn0003028	3	4	zf-C2H2	2.8e-06	21.8	1264	1271	QRCSLESH	NOGAP	1255	1276	CNLCEKSFTQRCSLESHCQKVH
Drosophila melanogaster	r6.01	FBpp0291128	FBgn0003028	4	4	zf-C2H2	0.074	7.1	1303	1310	EPEVHYLH	NOGAP	1294	1315	CEECGHTTCEPEVHYLHLKNNH
Drosophila melanogaster	r6.01	FBpp0070648	FBgn0003053	1	13	zf-C2H2	0.0018	12.4	261	268	TPHEFTNH	NOGAP	252	272	CPICEVVSATPHEFTNHIRCH
Drosophila melanogaster	r6.01	FBpp0070648	FBgn0003053	2	13	zf-C2H2	1.1e-06	23.1	293	300	SASSLDRH	NOGAP	284	304	CRICSKVLSSASSLDRHVLVH
Drosophila melanogaster	r6.01	FBpp0070648	FBgn0003053	3	13	zf-C2H2	6.4e-07	23.9	321	328	TNGNMHRH	NOGAP	312	332	CRYCHLTFTTNGNMHRHMRTH
Drosophila melanogaster	r6.01	FBpp0070648	FBgn0003053	4	13	zf-C2H2	0.22	5.5	528	535	TLPALCVH	NOGAP	518	540	CPACGASDFETLPALCVHLDAMH
Drosophila melanogaster	r6.01	FBpp0070648	FBgn0003053	5	13	zf-C2H2	2.9e-05	18.4	720	727	NLRALKGH	NOGAP	711	731	CKLCTAVFPNLRALKGHNRVH
Drosophila melanogaster	r6.01	FBpp0070648	FBgn0003053	6	13	zf-C2H2	3e-07	25	752	759	DKAALVRH	NOGAP	743	763	CNMCPYAVCDKAALVRHMRTH
Drosophila melanogaster	r6.01	FBpp0070648	FBgn0003053	7	13	zf-C2H2	6.6e-07	23.9	780	787	TKANCERH	NOGAP	771	792	CAVCNYAFTTKANCERHLRNRH
Drosophila melanogaster	r6.01	FBpp0070648	FBgn0003053	8	13	zf-C2H2	7.9e-06	20.3	1070	1077	LRSNMERH	NOGAP	1061	1082	CEHCSARFTLRSNMERHVKQQH
Drosophila melanogaster	r6.01	FBpp0070648	FBgn0003053	9	13	zf-C2H2	9.9e-08	26.6	1462	1469	WSSSLRRH	NOGAP	1453	1473	CPYCQRMFPWSSSLRRHILTH
Drosophila melanogaster	r6.01	FBpp0070648	FBgn0003053	10	13	zf-H2C2_5	5.3e-06	20.9	1490	1497	TKSNCDRH	NOGAP	1481	1502	CSHCPLLFTTKSNCDRHLLRKH
Drosophila melanogaster	r6.01	FBpp0070648	FBgn0003053	11	13	zf-C2H2	0.015	9.4	1637	1644	ERLQCLEH	NOGAP	1628	1649	CHLCEGSFAERLQCLEHIKQAH
Drosophila melanogaster	r6.01	FBpp0070648	FBgn0003053	12	13	zf-C2H2	0.00012	16.4	1715	1722	STEDLRRH	NOGAP	1706	1726	CAFCLRRFWSTEDLRRHMRTH
Drosophila melanogaster	r6.01	FBpp0070648	FBgn0003053	13	13	zf-C2H2	1.6e-06	22.6	1743	1750	LKHSMLRH	NOGAP	1734	1754	CDICLRKFTLKHSMLRHMKKH
Drosophila melanogaster	r6.01	FBpp0099653	FBgn0003053	1	13	zf-C2H2	0.0018	12.4	261	268	TPHEFTNH	NOGAP	252	272	CPICEVVSATPHEFTNHIRCH
Drosophila melanogaster	r6.01	FBpp0099653	FBgn0003053	2	13	zf-C2H2	1.1e-06	23.1	293	300	SASSLDRH	NOGAP	284	304	CRICSKVLSSASSLDRHVLVH
Drosophila melanogaster	r6.01	FBpp0099653	FBgn0003053	3	13	zf-C2H2	6.4e-07	23.9	321	328	TNGNMHRH	NOGAP	312	332	CRYCHLTFTTNGNMHRHMRTH
Drosophila melanogaster	r6.01	FBpp0099653	FBgn0003053	4	13	zf-C2H2	0.22	5.5	528	535	TLPALCVH	NOGAP	518	540	CPACGASDFETLPALCVHLDAMH
Drosophila melanogaster	r6.01	FBpp0099653	FBgn0003053	5	13	zf-C2H2	2.9e-05	18.4	720	727	NLRALKGH	NOGAP	711	731	CKLCTAVFPNLRALKGHNRVH
Drosophila melanogaster	r6.01	FBpp0099653	FBgn0003053	6	13	zf-C2H2	3e-07	25	752	759	DKAALVRH	NOGAP	743	763	CNMCPYAVCDKAALVRHMRTH
Drosophila melanogaster	r6.01	FBpp0099653	FBgn0003053	7	13	zf-C2H2	6.6e-07	23.9	780	787	TKANCERH	NOGAP	771	792	CAVCNYAFTTKANCERHLRNRH
Drosophila melanogaster	r6.01	FBpp0099653	FBgn0003053	8	13	zf-C2H2	7.9e-06	20.3	1070	1077	LRSNMERH	NOGAP	1061	1082	CEHCSARFTLRSNMERHVKQQH
Drosophila melanogaster	r6.01	FBpp0099653	FBgn0003053	9	13	zf-C2H2	9.9e-08	26.6	1462	1469	WSSSLRRH	NOGAP	1453	1473	CPYCQRMFPWSSSLRRHILTH
Drosophila melanogaster	r6.01	FBpp0099653	FBgn0003053	10	13	zf-H2C2_5	5.3e-06	20.9	1490	1497	TKSNCDRH	NOGAP	1481	1502	CSHCPLLFTTKSNCDRHLLRKH
Drosophila melanogaster	r6.01	FBpp0099653	FBgn0003053	11	13	zf-C2H2	0.015	9.4	1637	1644	ERLQCLEH	NOGAP	1628	1649	CHLCEGSFAERLQCLEHIKQAH
Drosophila melanogaster	r6.01	FBpp0099653	FBgn0003053	12	13	zf-C2H2	0.00012	16.4	1715	1722	STEDLRRH	NOGAP	1706	1726	CAFCLRRFWSTEDLRRHMRTH
Drosophila melanogaster	r6.01	FBpp0099653	FBgn0003053	13	13	zf-C2H2	1.6e-06	22.6	1743	1750	LKHSMLRH	NOGAP	1734	1754	CDICLRKFTLKHSMLRHMKKH
Drosophila melanogaster	r6.01	FBpp0088113	FBgn0003090	1	1	regex	0	0	327	334	LVDLIYFH	NOGAP	317	341	CFACSVCRELLVDLIYFHRDGRMYC
Drosophila melanogaster	r6.01	FBpp0088114	FBgn0003090	1	1	regex	0	0	393	400	LVDLIYFH	NOGAP	383	407	CFACSVCRELLVDLIYFHRDGRMYC
Drosophila melanogaster	r6.01	FBpp0088115	FBgn0003090	1	1	regex	0	0	663	670	LVDLIYFH	NOGAP	653	677	CFACSVCRELLVDLIYFHRDGRMYC
Drosophila melanogaster	r6.01	FBpp0082674	FBgn0003117	1	1	regex	0	0	128	135	WRRDGTGH	NOGAP	117	141	CVNCGAISTPLWRRDGTGHYLCNAC
Drosophila melanogaster	r6.01	FBpp0082675	FBgn0003117	1	1	regex	0	0	180	187	WRRDGTGH	NOGAP	169	193	CVNCGAISTPLWRRDGTGHYLCNAC
Drosophila melanogaster	r6.01	FBpp0307408	FBgn0003117	1	1	regex	0	0	180	187	WRRDGTGH	NOGAP	169	193	CVNCGAISTPLWRRDGTGHYLCNAC
Drosophila melanogaster	r6.01	FBpp0307409	FBgn0003117	1	1	regex	0	0	128	135	WRRDGTGH	NOGAP	117	141	CVNCGAISTPLWRRDGTGHYLCNAC
Drosophila melanogaster	r6.01	FBpp0289566	FBgn0003137	1	1	regex	0	0	1438	1445	PDSQTPAH	NOGAP	1426	1452	CSGCTRERFGCCPDSQTPAHGPNKEGC
Drosophila melanogaster	r6.01	FBpp0291051	FBgn0003137	1	1	regex	0	0	1438	1445	PDSQTPAH	NOGAP	1426	1452	CSGCTRERFGCCPDSQTPAHGPNKEGC
Drosophila melanogaster	r6.01	FBpp0291052	FBgn0003137	1	1	regex	0	0	1438	1445	PDSQTPAH	NOGAP	1426	1452	CSGCTRERFGCCPDSQTPAHGPNKEGC
Drosophila melanogaster	r6.01	FBpp0291053	FBgn0003137	1	1	regex	0	0	1438	1445	PDSQTPAH	NOGAP	1426	1452	CSGCTRERFGCCPDSQTPAHGPNKEGC
Drosophila melanogaster	r6.01	FBpp0082436	FBgn0003169	1	1	regex	0	0	104	111	EPRQGNIH	NOGAP	94	115	CNQTECVTSAEPRQGNIHFCCC
Drosophila melanogaster	r6.01	FBpp0303260	FBgn0003169	1	1	regex	0	0	104	111	EPRQGNIH	NOGAP	94	115	CNQTECVTSAEPRQGNIHFCCC
Drosophila melanogaster	r6.01	FBpp0306147	FBgn0003169	1	1	regex	0	0	104	111	EPRQGNIH	NOGAP	94	115	CNQTECVTSAEPRQGNIHFCCC
Drosophila melanogaster	r6.01	FBpp0072078	FBgn0003353	1	1	regex	0	0	229	236	NADLFQTH	NOGAP	216	243	CDLLCSYDPLRKNNADLFQTHKGTSYEC
Drosophila melanogaster	r6.01	FBpp0072079	FBgn0003353	1	1	regex	0	0	229	236	NADLFQTH	NOGAP	216	243	CDLLCSYDPLRKNNADLFQTHKGTSYEC
Drosophila melanogaster	r6.01	FBpp0310000	FBgn0003353	1	1	regex	0	0	229	236	NADLFQTH	NOGAP	216	243	CDLLCSYDPLRKNNADLFQTHKGTSYEC
Drosophila melanogaster	r6.01	FBpp0309088	FBgn0003390	1	2	regex	0	0	272	279	KNGYCNEH	NOGAP	261	284	CAHRECSLKCGKNGYCNEHHICKC
Drosophila melanogaster	r6.01	FBpp0309088	FBgn0003390	2	2	regex	0	0	415	422	HPGFYGRH	NOGAP	401	430	CRNGTCVSHKHCKCHPGFYGRHCNGRKRRH
Drosophila melanogaster	r6.01	FBpp0070939	FBgn0003390	1	1	regex	0	0	432	439	HPGFYGRH	NOGAP	418	447	CRNGTCVSHKHCKCHPGFYGRHCNGRKRRH
Drosophila melanogaster	r6.01	FBpp0309087	FBgn0003390	1	1	regex	0	0	436	443	HPGFYGRH	NOGAP	422	451	CRNGTCVSHKHCKCHPGFYGRHCNGRKRRH
Drosophila melanogaster	r6.01	FBpp0309089	FBgn0003390	1	1	regex	0	0	419	426	HPGFYGRH	NOGAP	405	434	CRNGTCVSHKHCKCHPGFYGRHCNGRKRRH
Drosophila melanogaster	r6.01	FBpp0087200	FBgn0003396	1	8	zf-C2H2	3.4e-07	24.8	450	457	KPSVLEKH	NOGAP	441	461	CQYCNLICAKPSVLEKHIRAH
Drosophila melanogaster	r6.01	FBpp0087200	FBgn0003396	2	8	zf-C2H2	9.1e-08	26.7	478	485	TKSNLYKH	NOGAP	469	491	CDTCGIAFKTKSNLYKHCRSRSH
Drosophila melanogaster	r6.01	FBpp0087200	FBgn0003396	3	8	zf-C2H2	3.8e-05	18	1073	1080	SADDLKLH	NOGAP	1064	1085	CPICASEFRSADDLKLHNSTYC
Drosophila melanogaster	r6.01	FBpp0087200	FBgn0003396	4	8	zf-C2H2	6.1e-09	30.6	1782	1789	KPSMLKKH	NOGAP	1773	1793	CSECGIRCKKPSMLKKHIRTH
Drosophila melanogaster	r6.01	FBpp0087200	FBgn0003396	5	8	zf-C2H2	5.3e-08	27.5	1810	1817	TKGNLTKH	NOGAP	1801	1823	CSHCNFSFKTKGNLTKHMQSKTH
Drosophila melanogaster	r6.01	FBpp0087200	FBgn0003396	6	8	zf-C2H2	5.5e-05	17.5	2272	2279	RQHQLTLH	NOGAP	2263	2283	CTMCSKTFQRQHQLTLHMNIH
Drosophila melanogaster	r6.01	FBpp0087200	FBgn0003396	7	8	zf-C2H2_jaz	9e-09	30.1	2300	2307	TQGHLQKH	NOGAP	2291	2313	CEPCSISFRTQGHLQKHERSEAH
Drosophila melanogaster	r6.01	FBpp0087200	FBgn0003396	8	8	zf-C2H2	1e-06	23.2	2345	2352	IHGHLAKH	NOGAP	2336	2358	CTDCKIAFRIHGHLAKHLRSKTH
Drosophila melanogaster	r6.01	FBpp0087201	FBgn0003396	1	8	zf-C2H2	3.4e-07	24.8	450	457	KPSVLEKH	NOGAP	441	461	CQYCNLICAKPSVLEKHIRAH
Drosophila melanogaster	r6.01	FBpp0087201	FBgn0003396	2	8	zf-C2H2	9.1e-08	26.7	478	485	TKSNLYKH	NOGAP	469	491	CDTCGIAFKTKSNLYKHCRSRSH
Drosophila melanogaster	r6.01	FBpp0087201	FBgn0003396	3	8	zf-C2H2	3.8e-05	18	1073	1080	SADDLKLH	NOGAP	1064	1085	CPICASEFRSADDLKLHNSTYC
Drosophila melanogaster	r6.01	FBpp0087201	FBgn0003396	4	8	zf-C2H2	6.1e-09	30.6	1782	1789	KPSMLKKH	NOGAP	1773	1793	CSECGIRCKKPSMLKKHIRTH
Drosophila melanogaster	r6.01	FBpp0087201	FBgn0003396	5	8	zf-C2H2	5.3e-08	27.5	1810	1817	TKGNLTKH	NOGAP	1801	1823	CSHCNFSFKTKGNLTKHMQSKTH
Drosophila melanogaster	r6.01	FBpp0087201	FBgn0003396	6	8	zf-C2H2	5.5e-05	17.5	2272	2279	RQHQLTLH	NOGAP	2263	2283	CTMCSKTFQRQHQLTLHMNIH
Drosophila melanogaster	r6.01	FBpp0087201	FBgn0003396	7	8	zf-C2H2_jaz	9e-09	30.1	2300	2307	TQGHLQKH	NOGAP	2291	2313	CEPCSISFRTQGHLQKHERSEAH
Drosophila melanogaster	r6.01	FBpp0087201	FBgn0003396	8	8	zf-C2H2	1e-06	23.2	2345	2352	IHGHLAKH	NOGAP	2336	2358	CTDCKIAFRIHGHLAKHLRSKTH
Drosophila melanogaster	r6.01	FBpp0087202	FBgn0003396	1	8	zf-C2H2	3.4e-07	24.8	450	457	KPSVLEKH	NOGAP	441	461	CQYCNLICAKPSVLEKHIRAH
Drosophila melanogaster	r6.01	FBpp0087202	FBgn0003396	2	8	zf-C2H2	9.1e-08	26.7	478	485	TKSNLYKH	NOGAP	469	491	CDTCGIAFKTKSNLYKHCRSRSH
Drosophila melanogaster	r6.01	FBpp0087202	FBgn0003396	3	8	zf-C2H2	3.8e-05	18	1073	1080	SADDLKLH	NOGAP	1064	1085	CPICASEFRSADDLKLHNSTYC
Drosophila melanogaster	r6.01	FBpp0087202	FBgn0003396	4	8	zf-C2H2	6.1e-09	30.6	1782	1789	KPSMLKKH	NOGAP	1773	1793	CSECGIRCKKPSMLKKHIRTH
Drosophila melanogaster	r6.01	FBpp0087202	FBgn0003396	5	8	zf-C2H2	5.3e-08	27.5	1810	1817	TKGNLTKH	NOGAP	1801	1823	CSHCNFSFKTKGNLTKHMQSKTH
Drosophila melanogaster	r6.01	FBpp0087202	FBgn0003396	6	8	zf-C2H2	5.5e-05	17.5	2272	2279	RQHQLTLH	NOGAP	2263	2283	CTMCSKTFQRQHQLTLHMNIH
Drosophila melanogaster	r6.01	FBpp0087202	FBgn0003396	7	8	zf-C2H2_jaz	9e-09	30.1	2300	2307	TQGHLQKH	NOGAP	2291	2313	CEPCSISFRTQGHLQKHERSEAH
Drosophila melanogaster	r6.01	FBpp0087202	FBgn0003396	8	8	zf-C2H2	1e-06	23.2	2345	2352	IHGHLAKH	NOGAP	2336	2358	CTDCKIAFRIHGHLAKHLRSKTH
Drosophila melanogaster	r6.01	FBpp0089118	FBgn0003396	1	8	zf-C2H2	3.4e-07	24.8	495	502	KPSVLEKH	NOGAP	486	506	CQYCNLICAKPSVLEKHIRAH
Drosophila melanogaster	r6.01	FBpp0089118	FBgn0003396	2	8	zf-C2H2	9.1e-08	26.7	523	530	TKSNLYKH	NOGAP	514	536	CDTCGIAFKTKSNLYKHCRSRSH
Drosophila melanogaster	r6.01	FBpp0089118	FBgn0003396	3	8	zf-C2H2	3.8e-05	18	1118	1125	SADDLKLH	NOGAP	1109	1130	CPICASEFRSADDLKLHNSTYC
Drosophila melanogaster	r6.01	FBpp0089118	FBgn0003396	4	8	zf-C2H2	6.1e-09	30.6	1827	1834	KPSMLKKH	NOGAP	1818	1838	CSECGIRCKKPSMLKKHIRTH
Drosophila melanogaster	r6.01	FBpp0089118	FBgn0003396	5	8	zf-C2H2	5.3e-08	27.5	1855	1862	TKGNLTKH	NOGAP	1846	1868	CSHCNFSFKTKGNLTKHMQSKTH
Drosophila melanogaster	r6.01	FBpp0089118	FBgn0003396	6	8	zf-C2H2	5.5e-05	17.5	2317	2324	RQHQLTLH	NOGAP	2308	2328	CTMCSKTFQRQHQLTLHMNIH
Drosophila melanogaster	r6.01	FBpp0089118	FBgn0003396	7	8	zf-C2H2_jaz	9e-09	30.1	2345	2352	TQGHLQKH	NOGAP	2336	2358	CEPCSISFRTQGHLQKHERSEAH
Drosophila melanogaster	r6.01	FBpp0089118	FBgn0003396	8	8	zf-C2H2	1e-06	23.2	2390	2397	IHGHLAKH	NOGAP	2381	2403	CTDCKIAFRIHGHLAKHLRSKTH
Drosophila melanogaster	r6.01	FBpp0303469	FBgn0003396	1	8	zf-C2H2	3.4e-07	24.8	450	457	KPSVLEKH	NOGAP	441	461	CQYCNLICAKPSVLEKHIRAH
Drosophila melanogaster	r6.01	FBpp0303469	FBgn0003396	2	8	zf-C2H2	9.1e-08	26.7	478	485	TKSNLYKH	NOGAP	469	491	CDTCGIAFKTKSNLYKHCRSRSH
Drosophila melanogaster	r6.01	FBpp0303469	FBgn0003396	3	8	zf-C2H2	3.8e-05	18	1073	1080	SADDLKLH	NOGAP	1064	1085	CPICASEFRSADDLKLHNSTYC
Drosophila melanogaster	r6.01	FBpp0303469	FBgn0003396	4	8	zf-C2H2	6.1e-09	30.6	1782	1789	KPSMLKKH	NOGAP	1773	1793	CSECGIRCKKPSMLKKHIRTH
Drosophila melanogaster	r6.01	FBpp0303469	FBgn0003396	5	8	zf-C2H2	5.3e-08	27.5	1810	1817	TKGNLTKH	NOGAP	1801	1823	CSHCNFSFKTKGNLTKHMQSKTH
Drosophila melanogaster	r6.01	FBpp0303469	FBgn0003396	6	8	zf-C2H2	5.5e-05	17.5	2272	2279	RQHQLTLH	NOGAP	2263	2283	CTMCSKTFQRQHQLTLHMNIH
Drosophila melanogaster	r6.01	FBpp0303469	FBgn0003396	7	8	zf-C2H2_jaz	9e-09	30.1	2300	2307	TQGHLQKH	NOGAP	2291	2313	CEPCSISFRTQGHLQKHERSEAH
Drosophila melanogaster	r6.01	FBpp0303469	FBgn0003396	8	8	zf-C2H2	1e-06	23.2	2345	2352	IHGHLAKH	NOGAP	2336	2358	CTDCKIAFRIHGHLAKHLRSKTH
Drosophila melanogaster	r6.01	FBpp0303470	FBgn0003396	1	8	zf-C2H2	3.4e-07	24.8	495	502	KPSVLEKH	NOGAP	486	506	CQYCNLICAKPSVLEKHIRAH
Drosophila melanogaster	r6.01	FBpp0303470	FBgn0003396	2	8	zf-C2H2	9.1e-08	26.7	523	530	TKSNLYKH	NOGAP	514	536	CDTCGIAFKTKSNLYKHCRSRSH
Drosophila melanogaster	r6.01	FBpp0303470	FBgn0003396	3	8	zf-C2H2	3.8e-05	18	1118	1125	SADDLKLH	NOGAP	1109	1130	CPICASEFRSADDLKLHNSTYC
Drosophila melanogaster	r6.01	FBpp0303470	FBgn0003396	4	8	zf-C2H2	6.1e-09	30.6	1827	1834	KPSMLKKH	NOGAP	1818	1838	CSECGIRCKKPSMLKKHIRTH
Drosophila melanogaster	r6.01	FBpp0303470	FBgn0003396	5	8	zf-C2H2	5.3e-08	27.5	1855	1862	TKGNLTKH	NOGAP	1846	1868	CSHCNFSFKTKGNLTKHMQSKTH
Drosophila melanogaster	r6.01	FBpp0303470	FBgn0003396	6	8	zf-C2H2	5.5e-05	17.5	2317	2324	RQHQLTLH	NOGAP	2308	2328	CTMCSKTFQRQHQLTLHMNIH
Drosophila melanogaster	r6.01	FBpp0303470	FBgn0003396	7	8	zf-C2H2_jaz	9e-09	30.1	2345	2352	TQGHLQKH	NOGAP	2336	2358	CEPCSISFRTQGHLQKHERSEAH
Drosophila melanogaster	r6.01	FBpp0303470	FBgn0003396	8	8	zf-C2H2	1e-06	23.2	2390	2397	IHGHLAKH	NOGAP	2381	2403	CTDCKIAFRIHGHLAKHLRSKTH
Drosophila melanogaster	r6.01	FBpp0075091	FBgn0003410	1	1	zf-C2H2	2.4	1.6	173	180	PLDLVMQH	NOGAP	162	185	CPGASCKWQG-PLDLVMQHLMMSH
Drosophila melanogaster	r6.01	FBpp0075092	FBgn0003410	1	1	zf-C2H2	2.4	1.6	173	180	PLDLVMQH	NOGAP	162	185	CPGASCKWQG-PLDLVMQHLMMSH
Drosophila melanogaster	r6.01	FBpp0310636	FBgn0003410	1	1	zf-C2H2	2.4	1.6	173	180	PLDLVMQH	NOGAP	162	185	CPGASCKWQG-PLDLVMQHLMMSH
Drosophila melanogaster	r6.01	FBpp0080298	FBgn0003448	1	5	zf-C2H2	2.7e-06	21.8	256	263	TSMGLSKH	NOGAP	247	267	CDECQKMYSTSMGLSKHRQFH
Drosophila melanogaster	r6.01	FBpp0080298	FBgn0003448	2	5	zf-C2H2	5e-07	24.2	291	298	TIGALKMH	NOGAP	282	302	CEECGKLYTTIGALKMHIRTH
Drosophila melanogaster	r6.01	FBpp0080298	FBgn0003448	3	5	zf-C2H2	8.3e-10	33.5	317	324	RPWLLQGH	NOGAP	308	328	CPICGKAFSRPWLLQGHIRTH
Drosophila melanogaster	r6.01	FBpp0080298	FBgn0003448	4	5	zf-C2H2	5.8e-11	37.3	345	352	DRSNLRAH	NOGAP	336	356	CPDCPRSFADRSNLRAHQQTH
Drosophila melanogaster	r6.01	FBpp0080298	FBgn0003448	5	5	zf-C2H2	4.2e-08	27.8	373	380	RMSLLNKH	NOGAP	364	385	CQVCHKSFSRMSLLNKHSSSNC
Drosophila melanogaster	r6.01	FBpp0082637	FBgn0003483	1	1	zf-C2H2	0.28	5.1	1409	1416	SVPQLRLH	NOGAP	1400	1422	CKLCNQLLESVPQLRLHLLTILH
Drosophila melanogaster	r6.01	FBpp0082966	FBgn0003499	1	2	zf-C2H2	2e-09	32.2	1049	1056	RSDELTRH	NOGAP	1038	1060	CPVENCDRRFSRSDELTRHIRIH
Drosophila melanogaster	r6.01	FBpp0082966	FBgn0003499	2	2	zf-C2H2	8.7e-09	30.1	1077	1084	RSDHLTTH	NOGAP	1068	1088	CRICMRSFSRSDHLTTHIRTH
Drosophila melanogaster	r6.01	FBpp0082967	FBgn0003499	1	2	zf-C2H2	2e-09	32.2	769	776	RSDELTRH	NOGAP	758	780	CPVENCDRRFSRSDELTRHIRIH
Drosophila melanogaster	r6.01	FBpp0082967	FBgn0003499	2	2	zf-C2H2	8.7e-09	30.1	797	804	RSDHLTTH	NOGAP	788	808	CRICMRSFSRSDHLTTHIRTH
Drosophila melanogaster	r6.01	FBpp0290830	FBgn0003499	1	2	zf-C2H2	2e-09	32.2	580	587	RSDELTRH	NOGAP	569	591	CPVENCDRRFSRSDELTRHIRIH
Drosophila melanogaster	r6.01	FBpp0290830	FBgn0003499	2	2	zf-C2H2	8.7e-09	30.1	608	615	RSDHLTTH	NOGAP	599	619	CRICMRSFSRSDHLTTHIRTH
Drosophila melanogaster	r6.01	FBpp0303083	FBgn0003499	1	2	zf-C2H2	2e-09	32.2	1049	1056	RSDELTRH	NOGAP	1038	1060	CPVENCDRRFSRSDELTRHIRIH
Drosophila melanogaster	r6.01	FBpp0303083	FBgn0003499	2	2	zf-C2H2	8.7e-09	30.1	1077	1084	RSDHLTTH	NOGAP	1068	1088	CRICMRSFSRSDHLTTHIRTH
Drosophila melanogaster	r6.01	FBpp0310950	FBgn0003499	1	2	zf-C2H2	2e-09	32.2	769	776	RSDELTRH	NOGAP	758	780	CPVENCDRRFSRSDELTRHIRIH
Drosophila melanogaster	r6.01	FBpp0310950	FBgn0003499	2	2	zf-C2H2	8.7e-09	30.1	797	804	RSDHLTTH	NOGAP	788	808	CRICMRSFSRSDHLTTHIRTH
Drosophila melanogaster	r6.01	FBpp0084922	FBgn0003511	1	6	zf-C2H2	5.2e-07	24.2	182	189	SQEVLERH	NOGAP	173	195	CHICGEMFSSQEVLERHIKADTC
Drosophila melanogaster	r6.01	FBpp0084922	FBgn0003511	2	6	zf-C2H2	0.014	9.5	212	219	DDEVLDLH	NOGAP	203	223	CNVCGLKVKDDEVLDLHMNLH
Drosophila melanogaster	r6.01	FBpp0084922	FBgn0003511	3	6	zf-C2H2	1.8e-07	25.7	240	247	HKRNVLRH	NOGAP	231	251	CRYCDKKFSHKRNVLRHMEVH
Drosophila melanogaster	r6.01	FBpp0084922	FBgn0003511	4	6	zf-C2H2	1.5e-07	26	268	275	LSWLMYNH	NOGAP	259	279	CDKCGERFSLSWLMYNHLMRH
Drosophila melanogaster	r6.01	FBpp0084922	FBgn0003511	5	6	zf-C2H2	2.5e-05	18.6	297	304	TKRTYKHH	NOGAP	288	308	CEVCHQQFKTKRTYKHHLRTH
Drosophila melanogaster	r6.01	FBpp0084922	FBgn0003511	6	6	zf-C2H2	6.5e-10	33.8	326	333	DKYTLKVH	NOGAP	317	337	CPDCEKSFVDKYTLKVHKRVH
Drosophila melanogaster	r6.01	FBpp0084924	FBgn0003512	1	7	zf-C2H2	9.5e-08	26.7	205	212	SWYQLQKH	NOGAP	196	217	CTTCGKVYNSWYQLQKHISEEH
Drosophila melanogaster	r6.01	FBpp0084924	FBgn0003512	2	7	zf-C2H2	0.00011	16.4	234	241	DEEYLELH	NOGAP	225	245	CPICGVIRRDEEYLELHMNLH
Drosophila melanogaster	r6.01	FBpp0084924	FBgn0003512	3	7	zf-C2H2	1.4e-08	29.4	262	269	RPVNTLRH	NOGAP	253	273	CRYCPKSFSRPVNTLRHMRMH
Drosophila melanogaster	r6.01	FBpp0084924	FBgn0003512	4	7	zf-C2H2	2.6e-07	25.2	290	297	QDNLLYNH	NOGAP	281	301	CEKCGLRFSQDNLLYNHRLRH
Drosophila melanogaster	r6.01	FBpp0084924	FBgn0003512	5	7	zf-C2H2	0.00021	15.5	319	326	SRKTFNHH	NOGAP	310	330	CSICNVSFKSRKTFNHHTLIH
Drosophila melanogaster	r6.01	FBpp0084924	FBgn0003512	6	7	zf-C2H2	4.3e-08	27.8	348	355	ERYTLKMH	NOGAP	339	359	CSVCPKSFTERYTLKMHMKTH
Drosophila melanogaster	r6.01	FBpp0084924	FBgn0003512	7	7	zf-C2H2	0.0014	12.9	416	423	NKKELEHH	NOGAP	407	428	CLICNTNFENKKELEHHLQFDH
Drosophila melanogaster	r6.01	FBpp0082404	FBgn0003567	1	12	zf-C2H2	7.2e-06	20.4	231	238	RVQSLKKH	NOGAP	222	242	CGKCYKTFRRVQSLKKHLEFC
Drosophila melanogaster	r6.01	FBpp0082404	FBgn0003567	2	12	zf-C2H2	7.6e-08	27	301	308	TQTSYERH	NOGAP	292	313	CPDCPKSFKTQTSYERHIFITH
Drosophila melanogaster	r6.01	FBpp0082404	FBgn0003567	3	12	zf-C2H2	0.0055	10.8	330	337	SEALLALH	NOGAP	321	341	CSICNANLRSEALLALHEEQH
Drosophila melanogaster	r6.01	FBpp0082404	FBgn0003567	4	12	zf-C2H2	1.7e-08	29.1	359	366	RSYHLKRH	NOGAP	350	372	CKICGKDFTRSYHLKRHQKYSSC
Drosophila melanogaster	r6.01	FBpp0082404	FBgn0003567	5	12	zf-C2H2	1.4e-07	26	391	398	RLDNLRSH	NOGAP	382	402	CKVCDRVFYRLDNLRSHLKQH
Drosophila melanogaster	r6.01	FBpp0082404	FBgn0003567	6	12	zf-C2H2	2.3e-06	22	424	431	SLSTLNIH	NOGAP	415	435	CHTCKNCFYSLSTLNIHIRTH
Drosophila melanogaster	r6.01	FBpp0082404	FBgn0003567	7	12	zf-C2H2	3.5e-07	24.8	452	459	ALVALKKH	NOGAP	443	463	CDLCDKKFSALVALKKHRRYH
Drosophila melanogaster	r6.01	FBpp0082404	FBgn0003567	8	12	zf-C2H2	8.9e-08	26.7	480	487	VKEVLNRH	NOGAP	471	491	CTVCNQAFAVKEVLNRHMKRH
Drosophila melanogaster	r6.01	FBpp0082404	FBgn0003567	9	12	zf-C2H2	1.9e-07	25.7	508	515	QATQLRTH	NOGAP	499	519	CDECGKSFIQATQLRTHSKTH
Drosophila melanogaster	r6.01	FBpp0082404	FBgn0003567	10	12	zf-C2H2	9.1e-08	26.7	534	541	TEKQLERH	NOGAP	525	545	CEQCDEKFKTEKQLERHVKTH
Drosophila melanogaster	r6.01	FBpp0082404	FBgn0003567	11	12	zf-C2H2	1.7e-07	25.8	564	571	TPALLKEH	NOGAP	555	577	CAECKRNFRTPALLKEHMDEGKH
Drosophila melanogaster	r6.01	FBpp0082404	FBgn0003567	12	12	zf-C2H2	4.2e-07	24.5	607	614	SSDTLRRH	NOGAP	598	619	CAICDKNFDSSDTLRRHIRTVH
Drosophila melanogaster	r6.01	FBpp0082405	FBgn0003567	1	12	zf-C2H2	7.2e-06	20.4	231	238	RVQSLKKH	NOGAP	222	242	CGKCYKTFRRVQSLKKHLEFC
Drosophila melanogaster	r6.01	FBpp0082405	FBgn0003567	2	12	zf-C2H2	7.6e-08	27	301	308	TQTSYERH	NOGAP	292	313	CPDCPKSFKTQTSYERHIFITH
Drosophila melanogaster	r6.01	FBpp0082405	FBgn0003567	3	12	zf-C2H2	0.0055	10.8	330	337	SEALLALH	NOGAP	321	341	CSICNANLRSEALLALHEEQH
Drosophila melanogaster	r6.01	FBpp0082405	FBgn0003567	4	12	zf-C2H2	1.7e-08	29.1	359	366	RSYHLKRH	NOGAP	350	372	CKICGKDFTRSYHLKRHQKYSSC
Drosophila melanogaster	r6.01	FBpp0082405	FBgn0003567	5	12	zf-C2H2	1.4e-07	26	391	398	RLDNLRSH	NOGAP	382	402	CKVCDRVFYRLDNLRSHLKQH
Drosophila melanogaster	r6.01	FBpp0082405	FBgn0003567	6	12	zf-C2H2	2.3e-06	22	424	431	SLSTLNIH	NOGAP	415	435	CHTCKNCFYSLSTLNIHIRTH
Drosophila melanogaster	r6.01	FBpp0082405	FBgn0003567	7	12	zf-C2H2	3.5e-07	24.8	452	459	ALVALKKH	NOGAP	443	463	CDLCDKKFSALVALKKHRRYH
Drosophila melanogaster	r6.01	FBpp0082405	FBgn0003567	8	12	zf-C2H2	8.9e-08	26.7	480	487	VKEVLNRH	NOGAP	471	491	CTVCNQAFAVKEVLNRHMKRH
Drosophila melanogaster	r6.01	FBpp0082405	FBgn0003567	9	12	zf-C2H2	1.9e-07	25.7	508	515	QATQLRTH	NOGAP	499	519	CDECGKSFIQATQLRTHSKTH
Drosophila melanogaster	r6.01	FBpp0082405	FBgn0003567	10	12	zf-C2H2	9.1e-08	26.7	534	541	TEKQLERH	NOGAP	525	545	CEQCDEKFKTEKQLERHVKTH
Drosophila melanogaster	r6.01	FBpp0082405	FBgn0003567	11	12	zf-C2H2	1.7e-07	25.8	564	571	TPALLKEH	NOGAP	555	577	CAECKRNFRTPALLKEHMDEGKH
Drosophila melanogaster	r6.01	FBpp0082405	FBgn0003567	12	12	zf-C2H2	4.2e-07	24.5	607	614	SSDTLRRH	NOGAP	598	619	CAICDKNFDSSDTLRRHIRTVH
Drosophila melanogaster	r6.01	FBpp0301708	FBgn0003567	1	12	zf-C2H2	7.2e-06	20.4	231	238	RVQSLKKH	NOGAP	222	242	CGKCYKTFRRVQSLKKHLEFC
Drosophila melanogaster	r6.01	FBpp0301708	FBgn0003567	2	12	zf-C2H2	7.6e-08	27	301	308	TQTSYERH	NOGAP	292	313	CPDCPKSFKTQTSYERHIFITH
Drosophila melanogaster	r6.01	FBpp0301708	FBgn0003567	3	12	zf-C2H2	0.0055	10.8	330	337	SEALLALH	NOGAP	321	341	CSICNANLRSEALLALHEEQH
Drosophila melanogaster	r6.01	FBpp0301708	FBgn0003567	4	12	zf-C2H2	1.7e-08	29.1	359	366	RSYHLKRH	NOGAP	350	372	CKICGKDFTRSYHLKRHQKYSSC
Drosophila melanogaster	r6.01	FBpp0301708	FBgn0003567	5	12	zf-C2H2	1.4e-07	26	391	398	RLDNLRSH	NOGAP	382	402	CKVCDRVFYRLDNLRSHLKQH
Drosophila melanogaster	r6.01	FBpp0301708	FBgn0003567	6	12	zf-C2H2	2.3e-06	22	424	431	SLSTLNIH	NOGAP	415	435	CHTCKNCFYSLSTLNIHIRTH
Drosophila melanogaster	r6.01	FBpp0301708	FBgn0003567	7	12	zf-C2H2	3.5e-07	24.8	452	459	ALVALKKH	NOGAP	443	463	CDLCDKKFSALVALKKHRRYH
Drosophila melanogaster	r6.01	FBpp0301708	FBgn0003567	8	12	zf-C2H2	8.9e-08	26.7	480	487	VKEVLNRH	NOGAP	471	491	CTVCNQAFAVKEVLNRHMKRH
Drosophila melanogaster	r6.01	FBpp0301708	FBgn0003567	9	12	zf-C2H2	1.9e-07	25.7	508	515	QATQLRTH	NOGAP	499	519	CDECGKSFIQATQLRTHSKTH
Drosophila melanogaster	r6.01	FBpp0301708	FBgn0003567	10	12	zf-C2H2	9.1e-08	26.7	534	541	TEKQLERH	NOGAP	525	545	CEQCDEKFKTEKQLERHVKTH
Drosophila melanogaster	r6.01	FBpp0301708	FBgn0003567	11	12	zf-C2H2	1.7e-07	25.8	564	571	TPALLKEH	NOGAP	555	577	CAECKRNFRTPALLKEHMDEGKH
Drosophila melanogaster	r6.01	FBpp0301708	FBgn0003567	12	12	zf-C2H2	4.2e-07	24.5	607	614	SSDTLRRH	NOGAP	598	619	CAICDKNFDSSDTLRRHIRTVH
Drosophila melanogaster	r6.01	FBpp0082204	FBgn0003598	1	4	zf-U1	0.033	8.2	229	236	RSRHIQQH	NOGAP	217	242	CLYCNISINVNNRSRHIQQHNVSLSH
Drosophila melanogaster	r6.01	FBpp0082204	FBgn0003598	2	4	regex	0	0	433	440	AITSFLRH	NOGAP	425	446	CTLCNCTMAITSFLRHCKTRAH
Drosophila melanogaster	r6.01	FBpp0082204	FBgn0003598	3	4	regex	0	0	748	755	SSKWASKH	NOGAP	737	761	CKLCEVSLYLPSSKWASKHQRTSRH
Drosophila melanogaster	r6.01	FBpp0082204	FBgn0003598	4	4	regex	0	0	839	846	KVFYLRQH	NOGAP	829	852	CRVCDSRLPIKVFYLRQHDASRKH
Drosophila melanogaster	r6.01	FBpp0290871	FBgn0003598	1	4	zf-U1	0.033	8.2	229	236	RSRHIQQH	NOGAP	217	242	CLYCNISINVNNRSRHIQQHNVSLSH
Drosophila melanogaster	r6.01	FBpp0290871	FBgn0003598	2	4	regex	0	0	431	438	AITSFLRH	NOGAP	423	444	CTLCNCTMAITSFLRHCKTRAH
Drosophila melanogaster	r6.01	FBpp0290871	FBgn0003598	3	4	regex	0	0	746	753	SSKWASKH	NOGAP	735	759	CKLCEVSLYLPSSKWASKHQRTSRH
Drosophila melanogaster	r6.01	FBpp0290871	FBgn0003598	4	4	regex	0	0	837	844	KVFYLRQH	NOGAP	827	850	CRVCDSRLPIKVFYLRQHDASRKH
Drosophila melanogaster	r6.01	FBpp0074878	FBgn0003683	1	1	zf-C2H2	0.0031	11.7	334	341	RRSKLHIH	NOGAP	325	346	CRRCRTQFSRRSKLHIHQKLRC
Drosophila melanogaster	r6.01	FBpp0071570	FBgn0003731	1	2	regex	0	0	581	588	CNGAGADH	NOGAP	571	592	CKICHPECRTCNGAGADHCQEC
Drosophila melanogaster	r6.01	FBpp0071570	FBgn0003731	2	2	regex	0	0	697	704	LCTNYGYH	NOGAP	688	708	CRKCHPLCELCTNYGYHEQVC
Drosophila melanogaster	r6.01	FBpp0071571	FBgn0003731	1	2	regex	0	0	630	637	CNGAGADH	NOGAP	620	641	CKICHPECRTCNGAGADHCQEC
Drosophila melanogaster	r6.01	FBpp0071571	FBgn0003731	2	2	regex	0	0	746	753	LCTNYGYH	NOGAP	737	757	CRKCHPLCELCTNYGYHEQVC
Drosophila melanogaster	r6.01	FBpp0082406	FBgn0003862	1	1	zf-C2HC_2	0.00089	13.5	2272	2279	NYDAFQRH	NOGAP	2263	2283	CDRCQCTYRNYDAFQRHLPSC
Drosophila melanogaster	r6.01	FBpp0082407	FBgn0003862	1	1	zf-C2HC_2	0.00089	13.5	1904	1911	NYDAFQRH	NOGAP	1895	1915	CDRCQCTYRNYDAFQRHLPSC
Drosophila melanogaster	r6.01	FBpp0082408	FBgn0003862	1	1	zf-C2HC_2	0.00089	13.5	1904	1911	NYDAFQRH	NOGAP	1895	1915	CDRCQCTYRNYDAFQRHLPSC
Drosophila melanogaster	r6.01	FBpp0082409	FBgn0003862	1	1	zf-C2HC_2	0.00089	13.5	2272	2279	NYDAFQRH	NOGAP	2263	2283	CDRCQCTYRNYDAFQRHLPSC
Drosophila melanogaster	r6.01	FBpp0099668	FBgn0003862	1	1	zf-C2HC_2	0.00089	13.5	1904	1911	NYDAFQRH	NOGAP	1895	1915	CDRCQCTYRNYDAFQRHLPSC
Drosophila melanogaster	r6.01	FBpp0085261	FBgn0003866	1	3	zf-C2H2	5.4e-07	24.1	365	372	TLEALTTH	NOGAP	356	378	CVWCKQSFPTLEALTTHMKDSKH
Drosophila melanogaster	r6.01	FBpp0085261	FBgn0003866	2	3	zf-C2H2	2.3e-05	18.7	477	484	SLGEMTKH	NOGAP	468	490	CMRCGESFRSLGEMTKHMQETQH
Drosophila melanogaster	r6.01	FBpp0085261	FBgn0003866	3	3	zf-C2H2	2.9e-07	25	544	551	SLGDLSNH	NOGAP	535	557	CKVCDKAFNSLGDLSNHMAKNNH
Drosophila melanogaster	r6.01	FBpp0085187	FBgn0003870	1	2	zf-C2H2	3.7e-05	18	519	526	HISNFCRH	NOGAP	510	531	CKVCSRVYTHISNFCRHYVTSH
Drosophila melanogaster	r6.01	FBpp0085187	FBgn0003870	2	2	zf-C2H2	7.8e-08	26.9	549	556	RKDNMTAH	NOGAP	540	561	CPFCFKEFTRKDNMTAHVKIIH
Drosophila melanogaster	r6.01	FBpp0085189	FBgn0003870	1	2	zf-C2H2	3.7e-05	18	519	526	HISNFCRH	NOGAP	510	531	CKVCSRVYTHISNFCRHYVTSH
Drosophila melanogaster	r6.01	FBpp0085189	FBgn0003870	2	2	zf-C2H2	7.8e-08	26.9	549	556	RKDNMTAH	NOGAP	540	561	CPFCFKEFTRKDNMTAHVKIIH
Drosophila melanogaster	r6.01	FBpp0085191	FBgn0003870	1	2	zf-C2H2	3.7e-05	18	519	526	HISNFCRH	NOGAP	510	531	CKVCSRVYTHISNFCRHYVTSH
Drosophila melanogaster	r6.01	FBpp0085191	FBgn0003870	2	2	zf-C2H2	7.8e-08	26.9	549	556	RKDNMTAH	NOGAP	540	561	CPFCFKEFTRKDNMTAHVKIIH
Drosophila melanogaster	r6.01	FBpp0292320	FBgn0003870	1	2	zf-C2H2	3.7e-05	18	519	526	HISNFCRH	NOGAP	510	531	CKVCSRVYTHISNFCRHYVTSH
Drosophila melanogaster	r6.01	FBpp0292320	FBgn0003870	2	2	zf-C2H2	7.8e-08	26.9	549	556	RKDNMTAH	NOGAP	540	561	CPFCFKEFTRKDNMTAHVKIIH
Drosophila melanogaster	r6.01	FBpp0085186	FBgn0003870	1	1	zf-C2H2	4.1e-09	31.2	657	664	RPDKMKNH	NOGAP	648	669	CPVCSKEFSRPDKMKNHLKMTH
Drosophila melanogaster	r6.01	FBpp0085188	FBgn0003870	1	1	zf-C2H2	4.1e-09	31.2	657	664	RPDKMKNH	NOGAP	648	669	CPVCSKEFSRPDKMKNHLKMTH
Drosophila melanogaster	r6.01	FBpp0085190	FBgn0003870	1	1	zf-C2H2	4.1e-09	31.2	657	664	RPDKMKNH	NOGAP	648	669	CPVCSKEFSRPDKMKNHLKMTH
Drosophila melanogaster	r6.01	FBpp0292319	FBgn0003870	1	1	zf-C2H2	4.1e-09	31.2	657	664	RPDKMKNH	NOGAP	648	669	CPVCSKEFSRPDKMKNHLKMTH
Drosophila melanogaster	r6.01	FBpp0077723	FBgn0003963	1	9	zf-C2H2	5.6e-05	17.5	219	226	SPSTLEAH	NOGAP	210	231	CLPCGIAFSSPSTLEAHQAYYC
Drosophila melanogaster	r6.01	FBpp0077723	FBgn0003963	2	9	zf-C2H2	1.8e-05	19.1	290	297	KKVSLNRH	NOGAP	281	301	CTQCSYSADKKVSLNRHMRMH
Drosophila melanogaster	r6.01	FBpp0077723	FBgn0003963	3	9	zf-C2H2_6	8.4e-11	36.8	352	359	NIKTYRAH	NOGAP	343	364	CSHCDIRFNNIKTYRAHKQHYC
Drosophila melanogaster	r6.01	FBpp0077723	FBgn0003963	4	9	zf-C2H2_6	1.2e-09	33	737	744	KYENYLAH	NOGAP	728	749	CMECNIVFCKYENYLAHKQHYC
Drosophila melanogaster	r6.01	FBpp0077723	FBgn0003963	5	9	zf-C2H2_6	8.6e-09	30.1	808	815	SLDNLRAH	NOGAP	799	820	CAACGIKYTSLDNLRAHQNYYC
Drosophila melanogaster	r6.01	FBpp0077723	FBgn0003963	6	9	zf-C2H2	0.0011	13.1	893	900	TAALAKKH	NOGAP	884	904	CPVCGVVSPTAALAKKHMEMH
Drosophila melanogaster	r6.01	FBpp0077723	FBgn0003963	7	9	zf-C2H2	3e-05	18.3	921	928	TLRGMRTH	NOGAP	912	932	CSICQYKGNTLRGMRTHIRTH
Drosophila melanogaster	r6.01	FBpp0077723	FBgn0003963	8	9	zf-C2H2	9e-06	20.1	994	1001	YKGNVLRH	NOGAP	985	1006	CDYCNYVSTYKGNVLRHMKLMH
Drosophila melanogaster	r6.01	FBpp0077723	FBgn0003963	9	9	zf-C2H2_6	8.6e-09	30.1	1130	1137	YVKTYLAH	NOGAP	1121	1142	CSTCDISFNYVKTYLAHKQFYC
Drosophila melanogaster	r6.01	FBpp0301730	FBgn0003963	1	9	zf-C2H2	5.6e-05	17.5	226	233	SPSTLEAH	NOGAP	217	238	CLPCGIAFSSPSTLEAHQAYYC
Drosophila melanogaster	r6.01	FBpp0301730	FBgn0003963	2	9	zf-C2H2	1.8e-05	19.1	297	304	KKVSLNRH	NOGAP	288	308	CTQCSYSADKKVSLNRHMRMH
Drosophila melanogaster	r6.01	FBpp0301730	FBgn0003963	3	9	zf-C2H2_6	8.4e-11	36.8	359	366	NIKTYRAH	NOGAP	350	371	CSHCDIRFNNIKTYRAHKQHYC
Drosophila melanogaster	r6.01	FBpp0301730	FBgn0003963	4	9	zf-C2H2_6	1.2e-09	33	744	751	KYENYLAH	NOGAP	735	756	CMECNIVFCKYENYLAHKQHYC
Drosophila melanogaster	r6.01	FBpp0301730	FBgn0003963	5	9	zf-C2H2_6	8.6e-09	30.1	815	822	SLDNLRAH	NOGAP	806	827	CAACGIKYTSLDNLRAHQNYYC
Drosophila melanogaster	r6.01	FBpp0301730	FBgn0003963	6	9	zf-C2H2	0.0011	13.1	900	907	TAALAKKH	NOGAP	891	911	CPVCGVVSPTAALAKKHMEMH
Drosophila melanogaster	r6.01	FBpp0301730	FBgn0003963	7	9	zf-C2H2	3e-05	18.3	928	935	TLRGMRTH	NOGAP	919	939	CSICQYKGNTLRGMRTHIRTH
Drosophila melanogaster	r6.01	FBpp0301730	FBgn0003963	8	9	zf-C2H2	9e-06	20.1	1001	1008	YKGNVLRH	NOGAP	992	1013	CDYCNYVSTYKGNVLRHMKLMH
Drosophila melanogaster	r6.01	FBpp0301730	FBgn0003963	9	9	zf-C2H2_6	8.6e-09	30.1	1137	1144	YVKTYLAH	NOGAP	1128	1149	CSTCDISFNYVKTYLAHKQFYC
Drosophila melanogaster	r6.01	FBpp0302929	FBgn0003963	1	9	zf-C2H2	5.6e-05	17.5	219	226	SPSTLEAH	NOGAP	210	231	CLPCGIAFSSPSTLEAHQAYYC
Drosophila melanogaster	r6.01	FBpp0302929	FBgn0003963	2	9	zf-C2H2	1.8e-05	19.1	290	297	KKVSLNRH	NOGAP	281	301	CTQCSYSADKKVSLNRHMRMH
Drosophila melanogaster	r6.01	FBpp0302929	FBgn0003963	3	9	zf-C2H2_6	8.4e-11	36.8	352	359	NIKTYRAH	NOGAP	343	364	CSHCDIRFNNIKTYRAHKQHYC
Drosophila melanogaster	r6.01	FBpp0302929	FBgn0003963	4	9	zf-C2H2_6	1.2e-09	33	737	744	KYENYLAH	NOGAP	728	749	CMECNIVFCKYENYLAHKQHYC
Drosophila melanogaster	r6.01	FBpp0302929	FBgn0003963	5	9	zf-C2H2_6	8.6e-09	30.1	808	815	SLDNLRAH	NOGAP	799	820	CAACGIKYTSLDNLRAHQNYYC
Drosophila melanogaster	r6.01	FBpp0302929	FBgn0003963	6	9	zf-C2H2	0.0011	13.1	893	900	TAALAKKH	NOGAP	884	904	CPVCGVVSPTAALAKKHMEMH
Drosophila melanogaster	r6.01	FBpp0302929	FBgn0003963	7	9	zf-C2H2	3e-05	18.3	921	928	TLRGMRTH	NOGAP	912	932	CSICQYKGNTLRGMRTHIRTH
Drosophila melanogaster	r6.01	FBpp0302929	FBgn0003963	8	9	zf-C2H2	9e-06	20.1	994	1001	YKGNVLRH	NOGAP	985	1006	CDYCNYVSTYKGNVLRHMKLMH
Drosophila melanogaster	r6.01	FBpp0302929	FBgn0003963	9	9	zf-C2H2_6	8.6e-09	30.1	1130	1137	YVKTYLAH	NOGAP	1121	1142	CSTCDISFNYVKTYLAHKQFYC
Drosophila melanogaster	r6.01	FBpp0305227	FBgn0003963	1	9	zf-C2H2	5.6e-05	17.5	203	210	SPSTLEAH	NOGAP	194	215	CLPCGIAFSSPSTLEAHQAYYC
Drosophila melanogaster	r6.01	FBpp0305227	FBgn0003963	2	9	zf-C2H2	1.8e-05	19.1	274	281	KKVSLNRH	NOGAP	265	285	CTQCSYSADKKVSLNRHMRMH
Drosophila melanogaster	r6.01	FBpp0305227	FBgn0003963	3	9	zf-C2H2_6	8.4e-11	36.8	336	343	NIKTYRAH	NOGAP	327	348	CSHCDIRFNNIKTYRAHKQHYC
Drosophila melanogaster	r6.01	FBpp0305227	FBgn0003963	4	9	zf-C2H2_6	1.2e-09	33	721	728	KYENYLAH	NOGAP	712	733	CMECNIVFCKYENYLAHKQHYC
Drosophila melanogaster	r6.01	FBpp0305227	FBgn0003963	5	9	zf-C2H2_6	8.6e-09	30.1	792	799	SLDNLRAH	NOGAP	783	804	CAACGIKYTSLDNLRAHQNYYC
Drosophila melanogaster	r6.01	FBpp0305227	FBgn0003963	6	9	zf-C2H2	0.0011	13.1	877	884	TAALAKKH	NOGAP	868	888	CPVCGVVSPTAALAKKHMEMH
Drosophila melanogaster	r6.01	FBpp0305227	FBgn0003963	7	9	zf-C2H2	3e-05	18.3	905	912	TLRGMRTH	NOGAP	896	916	CSICQYKGNTLRGMRTHIRTH
Drosophila melanogaster	r6.01	FBpp0305227	FBgn0003963	8	9	zf-C2H2	9e-06	20.1	978	985	YKGNVLRH	NOGAP	969	990	CDYCNYVSTYKGNVLRHMKLMH
Drosophila melanogaster	r6.01	FBpp0305227	FBgn0003963	9	9	zf-C2H2_6	8.6e-09	30.1	1114	1121	YVKTYLAH	NOGAP	1105	1126	CSTCDISFNYVKTYLAHKQFYC
Drosophila melanogaster	r6.01	FBpp0305228	FBgn0003963	1	9	zf-C2H2	5.6e-05	17.5	226	233	SPSTLEAH	NOGAP	217	238	CLPCGIAFSSPSTLEAHQAYYC
Drosophila melanogaster	r6.01	FBpp0305228	FBgn0003963	2	9	zf-C2H2	1.8e-05	19.1	297	304	KKVSLNRH	NOGAP	288	308	CTQCSYSADKKVSLNRHMRMH
Drosophila melanogaster	r6.01	FBpp0305228	FBgn0003963	3	9	zf-C2H2_6	8.4e-11	36.8	359	366	NIKTYRAH	NOGAP	350	371	CSHCDIRFNNIKTYRAHKQHYC
Drosophila melanogaster	r6.01	FBpp0305228	FBgn0003963	4	9	zf-C2H2_6	1.2e-09	33	744	751	KYENYLAH	NOGAP	735	756	CMECNIVFCKYENYLAHKQHYC
Drosophila melanogaster	r6.01	FBpp0305228	FBgn0003963	5	9	zf-C2H2_6	8.6e-09	30.1	815	822	SLDNLRAH	NOGAP	806	827	CAACGIKYTSLDNLRAHQNYYC
Drosophila melanogaster	r6.01	FBpp0305228	FBgn0003963	6	9	zf-C2H2	0.0011	13.1	900	907	TAALAKKH	NOGAP	891	911	CPVCGVVSPTAALAKKHMEMH
Drosophila melanogaster	r6.01	FBpp0305228	FBgn0003963	7	9	zf-C2H2	3e-05	18.3	928	935	TLRGMRTH	NOGAP	919	939	CSICQYKGNTLRGMRTHIRTH
Drosophila melanogaster	r6.01	FBpp0305228	FBgn0003963	8	9	zf-C2H2	9e-06	20.1	1001	1008	YKGNVLRH	NOGAP	992	1013	CDYCNYVSTYKGNVLRHMKLMH
Drosophila melanogaster	r6.01	FBpp0305228	FBgn0003963	9	9	zf-C2H2_6	8.6e-09	30.1	1137	1144	YVKTYLAH	NOGAP	1128	1149	CSTCDISFNYVKTYLAHKQFYC
Drosophila melanogaster	r6.01	FBpp0074963	FBgn0004401	1	3	zf-met	1.2e-08	29.7	227	234	DANSFENH	NOGAP	218	240	CHLCKKHMWDANSFENHIKGRTH
Drosophila melanogaster	r6.01	FBpp0074963	FBgn0004401	2	3	zf-C2H2_jaz	2e-06	22.3	330	337	TRIDYDTH	NOGAP	321	343	CIECNKEFATRIDYDTHLLSAEH
Drosophila melanogaster	r6.01	FBpp0074963	FBgn0004401	3	3	zf-met	4.3e-05	17.8	500	507	TEVTAEIH	NOGAP	491	513	CSVCSKFFDTEVTAEIHSRTATH
Drosophila melanogaster	r6.01	FBpp0089253	FBgn0004401	1	3	zf-met	1.2e-08	29.7	204	211	DANSFENH	NOGAP	195	217	CHLCKKHMWDANSFENHIKGRTH
Drosophila melanogaster	r6.01	FBpp0089253	FBgn0004401	2	3	zf-C2H2_jaz	2e-06	22.3	307	314	TRIDYDTH	NOGAP	298	320	CIECNKEFATRIDYDTHLLSAEH
Drosophila melanogaster	r6.01	FBpp0089253	FBgn0004401	3	3	zf-met	4.3e-05	17.8	477	484	TEVTAEIH	NOGAP	468	490	CSVCSKFFDTEVTAEIHSRTATH
Drosophila melanogaster	r6.01	FBpp0293516	FBgn0004401	1	3	zf-met	1.2e-08	29.7	204	211	DANSFENH	NOGAP	195	217	CHLCKKHMWDANSFENHIKGRTH
Drosophila melanogaster	r6.01	FBpp0293516	FBgn0004401	2	3	zf-C2H2_jaz	2e-06	22.3	307	314	TRIDYDTH	NOGAP	298	320	CIECNKEFATRIDYDTHLLSAEH
Drosophila melanogaster	r6.01	FBpp0293516	FBgn0004401	3	3	zf-met	4.3e-05	17.8	477	484	TEVTAEIH	NOGAP	468	490	CSVCSKFFDTEVTAEIHSRTATH
Drosophila melanogaster	r6.01	FBpp0076719	FBgn0004513	1	1	regex	0	0	1112	1119	DPDEGTIH	NOGAP	1098	1127	CGKSTCVQLLQRYYDPDEGTIHIDHDDIQH
Drosophila melanogaster	r6.01	FBpp0074038	FBgn0004598	1	3	regex	0	0	985	992	TQCVACSH	NOGAP	974	999	CDSSGCYGRGPTQCVACSHYRLDNTC
Drosophila melanogaster	r6.01	FBpp0074038	FBgn0004598	2	3	regex	0	0	1081	1088	YCTSCDHH	NOGAP	1072	1092	CASCQDHPEYCTSCDHHLVMH
Drosophila melanogaster	r6.01	FBpp0074038	FBgn0004598	3	3	regex	0	0	1371	1378	ACTSCPPH	NOGAP	1361	1386	CKTCNDAGPLACTSCPPHSMLDGGLC
Drosophila melanogaster	r6.01	FBpp0074039	FBgn0004598	1	3	regex	0	0	982	989	TQCVACSH	NOGAP	971	996	CDSSGCYGRGPTQCVACSHYRLDNTC
Drosophila melanogaster	r6.01	FBpp0074039	FBgn0004598	2	3	regex	0	0	1078	1085	YCTSCDHH	NOGAP	1069	1089	CASCQDHPEYCTSCDHHLVMH
Drosophila melanogaster	r6.01	FBpp0074039	FBgn0004598	3	3	regex	0	0	1368	1375	ACTSCPPH	NOGAP	1358	1383	CKTCNDAGPLACTSCPPHSMLDGGLC
Drosophila melanogaster	r6.01	FBpp0074040	FBgn0004598	1	3	regex	0	0	985	992	TQCVACSH	NOGAP	974	999	CDSSGCYGRGPTQCVACSHYRLDNTC
Drosophila melanogaster	r6.01	FBpp0074040	FBgn0004598	2	3	regex	0	0	1081	1088	YCTSCDHH	NOGAP	1072	1092	CASCQDHPEYCTSCDHHLVMH
Drosophila melanogaster	r6.01	FBpp0074040	FBgn0004598	3	3	regex	0	0	1371	1378	ACTSCPPH	NOGAP	1361	1386	CKTCNDAGPLACTSCPPHSMLDGGLC
Drosophila melanogaster	r6.01	FBpp0074041	FBgn0004598	1	3	regex	0	0	982	989	TQCVACSH	NOGAP	971	996	CDSSGCYGRGPTQCVACSHYRLDNTC
Drosophila melanogaster	r6.01	FBpp0074041	FBgn0004598	2	3	regex	0	0	1078	1085	YCTSCDHH	NOGAP	1069	1089	CASCQDHPEYCTSCDHHLVMH
Drosophila melanogaster	r6.01	FBpp0074041	FBgn0004598	3	3	regex	0	0	1368	1375	ACTSCPPH	NOGAP	1358	1383	CKTCNDAGPLACTSCPPHSMLDGGLC
Drosophila melanogaster	r6.01	FBpp0074042	FBgn0004598	1	3	regex	0	0	985	992	TQCVACSH	NOGAP	974	999	CDSSGCYGRGPTQCVACSHYRLDNTC
Drosophila melanogaster	r6.01	FBpp0074042	FBgn0004598	2	3	regex	0	0	1081	1088	YCTSCDHH	NOGAP	1072	1092	CASCQDHPEYCTSCDHHLVMH
Drosophila melanogaster	r6.01	FBpp0074042	FBgn0004598	3	3	regex	0	0	1371	1378	ACTSCPPH	NOGAP	1361	1386	CKTCNDAGPLACTSCPPHSMLDGGLC
Drosophila melanogaster	r6.01	FBpp0074043	FBgn0004598	1	3	regex	0	0	982	989	TQCVACSH	NOGAP	971	996	CDSSGCYGRGPTQCVACSHYRLDNTC
Drosophila melanogaster	r6.01	FBpp0074043	FBgn0004598	2	3	regex	0	0	1078	1085	YCTSCDHH	NOGAP	1069	1089	CASCQDHPEYCTSCDHHLVMH
Drosophila melanogaster	r6.01	FBpp0074043	FBgn0004598	3	3	regex	0	0	1368	1375	ACTSCPPH	NOGAP	1358	1383	CKTCNDAGPLACTSCPPHSMLDGGLC
Drosophila melanogaster	r6.01	FBpp0089399	FBgn0004598	1	3	regex	0	0	982	989	TQCVACSH	NOGAP	971	996	CDSSGCYGRGPTQCVACSHYRLDNTC
Drosophila melanogaster	r6.01	FBpp0089399	FBgn0004598	2	3	regex	0	0	1078	1085	YCTSCDHH	NOGAP	1069	1089	CASCQDHPEYCTSCDHHLVMH
Drosophila melanogaster	r6.01	FBpp0089399	FBgn0004598	3	3	regex	0	0	1368	1375	ACTSCPPH	NOGAP	1358	1383	CKTCNDAGPLACTSCPPHSMLDGGLC
Drosophila melanogaster	r6.01	FBpp0290516	FBgn0004598	1	3	regex	0	0	958	965	TQCVACSH	NOGAP	947	972	CDSSGCYGRGPTQCVACSHYRLDNTC
Drosophila melanogaster	r6.01	FBpp0290516	FBgn0004598	2	3	regex	0	0	1054	1061	YCTSCDHH	NOGAP	1045	1065	CASCQDHPEYCTSCDHHLVMH
Drosophila melanogaster	r6.01	FBpp0290516	FBgn0004598	3	3	regex	0	0	1344	1351	ACTSCPPH	NOGAP	1334	1359	CKTCNDAGPLACTSCPPHSMLDGGLC
Drosophila melanogaster	r6.01	FBpp0085063	FBgn0004606	1	9	zf-C2H2	0.00016	15.9	85	92	EYQSLSEH	NOGAP	76	97	CTQCHKRFPEYQSLSEHIASEH
Drosophila melanogaster	r6.01	FBpp0085063	FBgn0004606	2	9	zf-C2H2	3.8e-06	21.3	300	307	SREQLEQH	NOGAP	291	311	CMQCTASFASREQLEQHEQLH
Drosophila melanogaster	r6.01	FBpp0085063	FBgn0004606	3	9	zf-C2H2	1.3e-05	19.5	335	342	NVYRLQRH	NOGAP	326	346	CRICHKAFANVYRLQRHMISH
Drosophila melanogaster	r6.01	FBpp0085063	FBgn0004606	4	9	zf-C2H2	2.2e-07	25.4	366	373	FKHHLKEH	NOGAP	357	377	CKECDKAFKFKHHLKEHVRIH
Drosophila melanogaster	r6.01	FBpp0085063	FBgn0004606	5	9	zf-C2H2	2e-05	18.9	394	401	HSGSFSSH	NOGAP	385	407	CDNCGKRFSHSGSFSSHMTSKKC
Drosophila melanogaster	r6.01	FBpp0085063	FBgn0004606	6	9	zf-C2H2	2.5e-05	18.6	639	646	HPTELVQH	NOGAP	630	651	CSRCSKQFNHPTELVQHEKVLC
Drosophila melanogaster	r6.01	FBpp0085063	FBgn0004606	7	9	zf-C2H2	9.5e-08	26.6	978	985	KQSSLARH	NOGAP	969	989	CDQCDKAFAKQSSLARHKYEH
Drosophila melanogaster	r6.01	FBpp0085063	FBgn0004606	8	9	zf-C2H2	4.8e-06	21	1006	1013	HKHHLTEH	NOGAP	997	1017	CIECPKAFKHKHHLTEHKRLH
Drosophila melanogaster	r6.01	FBpp0085063	FBgn0004606	9	9	zf-C2H2_6	0.0004	14.6	1037	1044	SYSQHMNH	NOGAP	1025	1049	CSKCLKRFSHSGSYSQHMNHRYSYC
Drosophila melanogaster	r6.01	FBpp0303607	FBgn0004606	1	9	zf-C2H2	0.00016	15.9	85	92	EYQSLSEH	NOGAP	76	97	CTQCHKRFPEYQSLSEHIASEH
Drosophila melanogaster	r6.01	FBpp0303607	FBgn0004606	2	9	zf-C2H2	3.8e-06	21.3	300	307	SREQLEQH	NOGAP	291	311	CMQCTASFASREQLEQHEQLH
Drosophila melanogaster	r6.01	FBpp0303607	FBgn0004606	3	9	zf-C2H2	1.3e-05	19.5	335	342	NVYRLQRH	NOGAP	326	346	CRICHKAFANVYRLQRHMISH
Drosophila melanogaster	r6.01	FBpp0303607	FBgn0004606	4	9	zf-C2H2	2.2e-07	25.4	366	373	FKHHLKEH	NOGAP	357	377	CKECDKAFKFKHHLKEHVRIH
Drosophila melanogaster	r6.01	FBpp0303607	FBgn0004606	5	9	zf-C2H2	2e-05	18.9	394	401	HSGSFSSH	NOGAP	385	407	CDNCGKRFSHSGSFSSHMTSKKC
Drosophila melanogaster	r6.01	FBpp0303607	FBgn0004606	6	9	zf-C2H2	2.5e-05	18.6	639	646	HPTELVQH	NOGAP	630	651	CSRCSKQFNHPTELVQHEKVLC
Drosophila melanogaster	r6.01	FBpp0303607	FBgn0004606	7	9	zf-C2H2	9.5e-08	26.6	978	985	KQSSLARH	NOGAP	969	989	CDQCDKAFAKQSSLARHKYEH
Drosophila melanogaster	r6.01	FBpp0303607	FBgn0004606	8	9	zf-C2H2	4.8e-06	21	1006	1013	HKHHLTEH	NOGAP	997	1017	CIECPKAFKHKHHLTEHKRLH
Drosophila melanogaster	r6.01	FBpp0303607	FBgn0004606	9	9	zf-C2H2_6	0.0004	14.6	1037	1044	SYSQHMNH	NOGAP	1025	1049	CSKCLKRFSHSGSYSQHMNHRYSYC
Drosophila melanogaster	r6.01	FBpp0085064	FBgn0004606	1	7	zf-C2H2	1.9e-05	19	28	35	NVYRLQRH	NOGAP	19	39	CRICHKAFANVYRLQRHMISH
Drosophila melanogaster	r6.01	FBpp0085064	FBgn0004606	2	7	zf-C2H2	2.2e-07	25.4	59	66	FKHHLKEH	NOGAP	50	70	CKECDKAFKFKHHLKEHVRIH
Drosophila melanogaster	r6.01	FBpp0085064	FBgn0004606	3	7	zf-C2H2	2e-05	18.9	87	94	HSGSFSSH	NOGAP	78	100	CDNCGKRFSHSGSFSSHMTSKKC
Drosophila melanogaster	r6.01	FBpp0085064	FBgn0004606	4	7	zf-C2H2	2.5e-05	18.6	332	339	HPTELVQH	NOGAP	323	344	CSRCSKQFNHPTELVQHEKVLC
Drosophila melanogaster	r6.01	FBpp0085064	FBgn0004606	5	7	zf-C2H2	9.5e-08	26.6	671	678	KQSSLARH	NOGAP	662	682	CDQCDKAFAKQSSLARHKYEH
Drosophila melanogaster	r6.01	FBpp0085064	FBgn0004606	6	7	zf-C2H2	4.8e-06	21	699	706	HKHHLTEH	NOGAP	690	710	CIECPKAFKHKHHLTEHKRLH
Drosophila melanogaster	r6.01	FBpp0085064	FBgn0004606	7	7	zf-C2H2_6	0.0004	14.6	730	737	SYSQHMNH	NOGAP	718	742	CSKCLKRFSHSGSYSQHMNHRYSYC
Drosophila melanogaster	r6.01	FBpp0088139	FBgn0004607	1	13	zf-C2H2	0.014	9.4	144	151	NVKSFSLH	NOGAP	135	156	CFICKLSFGNVKSFSLHANTEH
Drosophila melanogaster	r6.01	FBpp0088139	FBgn0004607	2	13	zf-C2H2	1.1e-06	23.1	570	577	YQETLEIH	NOGAP	561	582	CPQCNWHYKYQETLEIHMREKH
Drosophila melanogaster	r6.01	FBpp0088139	FBgn0004607	3	13	zf-met	3.3e-09	31.5	625	632	TKGNLSIH	NOGAP	616	638	CEICNYSTTTKGNLSIHMQSDKH
Drosophila melanogaster	r6.01	FBpp0088139	FBgn0004607	4	13	zf-C2H2	0.0001	16.6	743	750	VARNLRIH	NOGAP	734	756	CDICSYDTSVARNLRIHMTSEKH
Drosophila melanogaster	r6.01	FBpp0088139	FBgn0004607	5	13	zf-C2H2	0.00036	14.8	951	958	LKANFQLH	NOGAP	942	964	CRLCNYKTNLKANFQLHSKTDKH
Drosophila melanogaster	r6.01	FBpp0088139	FBgn0004607	6	13	zf-C2H2_jaz	0.0094	10.1	1085	1092	NIHEMVQH	NOGAP	1076	1098	CQLCNFTAQNIHEMVQHVKGIRH
Drosophila melanogaster	r6.01	FBpp0088139	FBgn0004607	7	13	zf-C2H2	0.00097	13.3	1221	1228	SKSEIAAH	NOGAP	1212	1233	CNLCEYFVQSKSEIAAHIETEH
Drosophila melanogaster	r6.01	FBpp0088139	FBgn0004607	8	13	zf-C2H2	0.0051	10.9	1353	1360	EKQYLEDH	NOGAP	1343	1365	CPLCLENHFREKQYLEDHLTSVH
Drosophila melanogaster	r6.01	FBpp0088139	FBgn0004607	9	13	zf-C2H2	0.00015	16.1	1449	1456	HEEQLLKH	NOGAP	1440	1462	CQQCEASFKHEEQLLKHAQQNQH
Drosophila melanogaster	r6.01	FBpp0088139	FBgn0004607	10	13	zf-C2H2	5.8e-07	24	1524	1531	TQEKLTTH	NOGAP	1515	1535	CKQCSLAFKTQEKLTTHMLYH
Drosophila melanogaster	r6.01	FBpp0088139	FBgn0004607	11	13	zf-C2H2_6	1.8e-05	19.1	1552	1559	STQALQKH	NOGAP	1543	1564	CSFCQRNFRSTQALQKHMEQAH
Drosophila melanogaster	r6.01	FBpp0088139	FBgn0004607	12	13	zf-C2H2	4.6e-07	24.4	2245	2252	RYYELIRH	NOGAP	2236	2256	CKKCNLVFQRYYELIRHQKNH
Drosophila melanogaster	r6.01	FBpp0088139	FBgn0004607	13	13	zf-C2H2	5.9e-05	17.4	2382	2389	QLEKLREH	NOGAP	2373	2393	CDKCELNFNQLEKLREHQLLH
Drosophila melanogaster	r6.01	FBpp0297996	FBgn0004607	1	13	zf-C2H2	0.014	9.4	144	151	NVKSFSLH	NOGAP	135	156	CFICKLSFGNVKSFSLHANTEH
Drosophila melanogaster	r6.01	FBpp0297996	FBgn0004607	2	13	zf-C2H2	1.1e-06	23.1	570	577	YQETLEIH	NOGAP	561	582	CPQCNWHYKYQETLEIHMREKH
Drosophila melanogaster	r6.01	FBpp0297996	FBgn0004607	3	13	zf-met	3.3e-09	31.5	625	632	TKGNLSIH	NOGAP	616	638	CEICNYSTTTKGNLSIHMQSDKH
Drosophila melanogaster	r6.01	FBpp0297996	FBgn0004607	4	13	zf-C2H2	0.0001	16.6	743	750	VARNLRIH	NOGAP	734	756	CDICSYDTSVARNLRIHMTSEKH
Drosophila melanogaster	r6.01	FBpp0297996	FBgn0004607	5	13	zf-C2H2	0.00036	14.8	951	958	LKANFQLH	NOGAP	942	964	CRLCNYKTNLKANFQLHSKTDKH
Drosophila melanogaster	r6.01	FBpp0297996	FBgn0004607	6	13	zf-C2H2_jaz	0.0094	10.1	1085	1092	NIHEMVQH	NOGAP	1076	1098	CQLCNFTAQNIHEMVQHVKGIRH
Drosophila melanogaster	r6.01	FBpp0297996	FBgn0004607	7	13	zf-C2H2	0.00097	13.3	1221	1228	SKSEIAAH	NOGAP	1212	1233	CNLCEYFVQSKSEIAAHIETEH
Drosophila melanogaster	r6.01	FBpp0297996	FBgn0004607	8	13	zf-C2H2	0.0051	10.9	1353	1360	EKQYLEDH	NOGAP	1343	1365	CPLCLENHFREKQYLEDHLTSVH
Drosophila melanogaster	r6.01	FBpp0297996	FBgn0004607	9	13	zf-C2H2	0.00015	16.1	1449	1456	HEEQLLKH	NOGAP	1440	1462	CQQCEASFKHEEQLLKHAQQNQH
Drosophila melanogaster	r6.01	FBpp0297996	FBgn0004607	10	13	zf-C2H2	5.8e-07	24	1524	1531	TQEKLTTH	NOGAP	1515	1535	CKQCSLAFKTQEKLTTHMLYH
Drosophila melanogaster	r6.01	FBpp0297996	FBgn0004607	11	13	zf-C2H2_6	1.8e-05	19.1	1552	1559	STQALQKH	NOGAP	1543	1564	CSFCQRNFRSTQALQKHMEQAH
Drosophila melanogaster	r6.01	FBpp0297996	FBgn0004607	12	13	zf-C2H2	4.6e-07	24.4	2243	2250	RYYELIRH	NOGAP	2234	2254	CKKCNLVFQRYYELIRHQKNH
Drosophila melanogaster	r6.01	FBpp0297996	FBgn0004607	13	13	zf-C2H2	5.9e-05	17.4	2380	2387	QLEKLREH	NOGAP	2371	2391	CDKCELNFNQLEKLREHQLLH
Drosophila melanogaster	r6.01	FBpp0305133	FBgn0004607	1	13	zf-C2H2	0.014	9.4	144	151	NVKSFSLH	NOGAP	135	156	CFICKLSFGNVKSFSLHANTEH
Drosophila melanogaster	r6.01	FBpp0305133	FBgn0004607	2	13	zf-C2H2	1.1e-06	23.1	570	577	YQETLEIH	NOGAP	561	582	CPQCNWHYKYQETLEIHMREKH
Drosophila melanogaster	r6.01	FBpp0305133	FBgn0004607	3	13	zf-met	3.3e-09	31.5	625	632	TKGNLSIH	NOGAP	616	638	CEICNYSTTTKGNLSIHMQSDKH
Drosophila melanogaster	r6.01	FBpp0305133	FBgn0004607	4	13	zf-C2H2	0.0001	16.6	743	750	VARNLRIH	NOGAP	734	756	CDICSYDTSVARNLRIHMTSEKH
Drosophila melanogaster	r6.01	FBpp0305133	FBgn0004607	5	13	zf-C2H2	0.00036	14.8	951	958	LKANFQLH	NOGAP	942	964	CRLCNYKTNLKANFQLHSKTDKH
Drosophila melanogaster	r6.01	FBpp0305133	FBgn0004607	6	13	zf-C2H2_jaz	0.0094	10.1	1085	1092	NIHEMVQH	NOGAP	1076	1098	CQLCNFTAQNIHEMVQHVKGIRH
Drosophila melanogaster	r6.01	FBpp0305133	FBgn0004607	7	13	zf-C2H2	0.00097	13.3	1221	1228	SKSEIAAH	NOGAP	1212	1233	CNLCEYFVQSKSEIAAHIETEH
Drosophila melanogaster	r6.01	FBpp0305133	FBgn0004607	8	13	zf-C2H2	0.0051	10.9	1353	1360	EKQYLEDH	NOGAP	1343	1365	CPLCLENHFREKQYLEDHLTSVH
Drosophila melanogaster	r6.01	FBpp0305133	FBgn0004607	9	13	zf-C2H2	0.00015	16.1	1449	1456	HEEQLLKH	NOGAP	1440	1462	CQQCEASFKHEEQLLKHAQQNQH
Drosophila melanogaster	r6.01	FBpp0305133	FBgn0004607	10	13	zf-C2H2	5.8e-07	24	1524	1531	TQEKLTTH	NOGAP	1515	1535	CKQCSLAFKTQEKLTTHMLYH
Drosophila melanogaster	r6.01	FBpp0305133	FBgn0004607	11	13	zf-C2H2_6	1.8e-05	19.1	1552	1559	STQALQKH	NOGAP	1543	1564	CSFCQRNFRSTQALQKHMEQAH
Drosophila melanogaster	r6.01	FBpp0305133	FBgn0004607	12	13	zf-C2H2	4.6e-07	24.4	2245	2252	RYYELIRH	NOGAP	2236	2256	CKKCNLVFQRYYELIRHQKNH
Drosophila melanogaster	r6.01	FBpp0305133	FBgn0004607	13	13	zf-C2H2	5.9e-05	17.4	2382	2389	QLEKLREH	NOGAP	2373	2393	CDKCELNFNQLEKLREHQLLH
Drosophila melanogaster	r6.01	FBpp0083005	FBgn0004618	1	5	zf-C2H2	3e-07	25	448	455	RPSTLKTH	NOGAP	439	459	CRLCGKTYARPSTLKTHLRTH
Drosophila melanogaster	r6.01	FBpp0083005	FBgn0004618	2	5	zf-C2H2	1.3e-11	39.5	476	483	QAANLTAH	NOGAP	467	487	CPDCNKSFSQAANLTAHVRTH
Drosophila melanogaster	r6.01	FBpp0083005	FBgn0004618	3	5	zf-C2H2	1.2e-09	32.9	504	511	QSSSVTTH	NOGAP	495	515	CPICDRRFSQSSSVTTHMRTH
Drosophila melanogaster	r6.01	FBpp0083005	FBgn0004618	4	5	zf-C2H2	5.8e-10	34	532	539	DSSTLTKH	NOGAP	523	543	CSSCKKSFSDSSTLTKHLRIH
Drosophila melanogaster	r6.01	FBpp0083005	FBgn0004618	5	5	zf-C2H2	4.1e-09	31.2	560	567	QSGNLNRH	NOGAP	551	571	CKLCLLRFSQSGNLNRHMRVH
Drosophila melanogaster	r6.01	FBpp0303075	FBgn0004618	1	5	zf-C2H2	3e-07	25	448	455	RPSTLKTH	NOGAP	439	459	CRLCGKTYARPSTLKTHLRTH
Drosophila melanogaster	r6.01	FBpp0303075	FBgn0004618	2	5	zf-C2H2	1.3e-11	39.5	476	483	QAANLTAH	NOGAP	467	487	CPDCNKSFSQAANLTAHVRTH
Drosophila melanogaster	r6.01	FBpp0303075	FBgn0004618	3	5	zf-C2H2	1.2e-09	32.9	504	511	QSSSVTTH	NOGAP	495	515	CPICDRRFSQSSSVTTHMRTH
Drosophila melanogaster	r6.01	FBpp0303075	FBgn0004618	4	5	zf-C2H2	5.8e-10	34	532	539	DSSTLTKH	NOGAP	523	543	CSSCKKSFSDSSTLTKHLRIH
Drosophila melanogaster	r6.01	FBpp0303075	FBgn0004618	5	5	zf-C2H2	4.1e-09	31.2	560	567	QSGNLNRH	NOGAP	551	571	CKLCLLRFSQSGNLNRHMRVH
Drosophila melanogaster	r6.01	FBpp0083006	FBgn0004618	1	4	zf-C2H2	3e-07	25	448	455	RPSTLKTH	NOGAP	439	459	CRLCGKTYARPSTLKTHLRTH
Drosophila melanogaster	r6.01	FBpp0083006	FBgn0004618	2	4	zf-C2H2	1.3e-11	39.5	476	483	QAANLTAH	NOGAP	467	487	CPDCNKSFSQAANLTAHVRTH
Drosophila melanogaster	r6.01	FBpp0083006	FBgn0004618	3	4	zf-C2H2	1.2e-09	32.9	504	511	QSSSVTTH	NOGAP	495	515	CPICDRRFSQSSSVTTHMRTH
Drosophila melanogaster	r6.01	FBpp0083006	FBgn0004618	4	4	zf-C2H2	5.8e-10	34	532	539	DSSTLTKH	NOGAP	523	543	CSSCKKSFSDSSTLTKHLRIH
Drosophila melanogaster	r6.01	FBpp0073714	FBgn0004649	1	1	regex	0	0	676	683	AEPEIGGH	NOGAP	664	687	CENATCSHLCLLAEPEIGGHSCAC
Drosophila melanogaster	r6.01	FBpp0073715	FBgn0004649	1	1	regex	0	0	676	683	AEPEIGGH	NOGAP	664	687	CENATCSHLCLLAEPEIGGHSCAC
Drosophila melanogaster	r6.01	FBpp0083060	FBgn0004652	1	2	regex	0	0	543	550	VVTHIRNH	NOGAP	532	554	CNLHRCKLCGKVVTHIRNHYHVH
Drosophila melanogaster	r6.01	FBpp0083060	FBgn0004652	2	2	zf-C2H2	1.5e-06	22.7	570	577	RSDNLRTH	NOGAP	561	582	CPLCRATYTRSDNLRTHCKFKH
Drosophila melanogaster	r6.01	FBpp0083062	FBgn0004652	1	2	regex	0	0	805	812	RWHHANIH	NOGAP	795	817	CVSCNKIVSNRWHHANIHRPQSH
Drosophila melanogaster	r6.01	FBpp0083062	FBgn0004652	2	2	zf-C2H2	1.8e-07	25.7	828	835	RRDNMKAH	NOGAP	819	840	CPVCGQKFTRRDNMKAHCKIKH
Drosophila melanogaster	r6.01	FBpp0083063	FBgn0004652	1	2	regex	0	0	906	913	RWHHANIH	NOGAP	896	918	CVSCNKIVSNRWHHANIHRPQSH
Drosophila melanogaster	r6.01	FBpp0083063	FBgn0004652	2	2	zf-C2H2	1.8e-07	25.7	929	936	RRDNMKAH	NOGAP	920	941	CPVCGQKFTRRDNMKAHCKIKH
Drosophila melanogaster	r6.01	FBpp0083065	FBgn0004652	1	2	regex	0	0	644	651	VVTHIRNH	NOGAP	633	655	CNLHRCKLCGKVVTHIRNHYHVH
Drosophila melanogaster	r6.01	FBpp0083065	FBgn0004652	2	2	zf-C2H2	1.5e-06	22.7	671	678	RSDNLRTH	NOGAP	662	683	CPLCRATYTRSDNLRTHCKFKH
Drosophila melanogaster	r6.01	FBpp0089355	FBgn0004652	1	2	regex	0	0	821	828	RWHHANIH	NOGAP	811	833	CVSCNKIVSNRWHHANIHRPQSH
Drosophila melanogaster	r6.01	FBpp0089355	FBgn0004652	2	2	zf-C2H2	1.8e-07	25.7	844	851	RRDNMKAH	NOGAP	835	856	CPVCGQKFTRRDNMKAHCKIKH
Drosophila melanogaster	r6.01	FBpp0089356	FBgn0004652	1	2	regex	0	0	857	864	RWHHANIH	NOGAP	847	869	CVSCNKIVSNRWHHANIHRPQSH
Drosophila melanogaster	r6.01	FBpp0089356	FBgn0004652	2	2	zf-C2H2	1.8e-07	25.7	880	887	RRDNMKAH	NOGAP	871	892	CPVCGQKFTRRDNMKAHCKIKH
Drosophila melanogaster	r6.01	FBpp0089357	FBgn0004652	1	2	regex	0	0	553	560	VVTHIRNH	NOGAP	542	564	CNLHRCKLCGKVVTHIRNHYHVH
Drosophila melanogaster	r6.01	FBpp0089357	FBgn0004652	2	2	zf-C2H2	1.5e-06	22.7	580	587	RSDNLRTH	NOGAP	571	592	CPLCRATYTRSDNLRTHCKFKH
Drosophila melanogaster	r6.01	FBpp0089358	FBgn0004652	1	2	regex	0	0	805	812	RWHHANIH	NOGAP	795	817	CVSCNKIVSNRWHHANIHRPQSH
Drosophila melanogaster	r6.01	FBpp0089358	FBgn0004652	2	2	zf-C2H2	1.8e-07	25.7	828	835	RRDNMKAH	NOGAP	819	840	CPVCGQKFTRRDNMKAHCKIKH
Drosophila melanogaster	r6.01	FBpp0089359	FBgn0004652	1	2	regex	0	0	805	812	RWHHANIH	NOGAP	795	817	CVSCNKIVSNRWHHANIHRPQSH
Drosophila melanogaster	r6.01	FBpp0089359	FBgn0004652	2	2	zf-C2H2	1.8e-07	25.7	828	835	RRDNMKAH	NOGAP	819	840	CPVCGQKFTRRDNMKAHCKIKH
Drosophila melanogaster	r6.01	FBpp0290499	FBgn0004652	1	2	regex	0	0	911	918	RWHHANIH	NOGAP	901	923	CVSCNKIVSNRWHHANIHRPQSH
Drosophila melanogaster	r6.01	FBpp0290499	FBgn0004652	2	2	zf-C2H2	1.8e-07	25.7	934	941	RRDNMKAH	NOGAP	925	946	CPVCGQKFTRRDNMKAHCKIKH
Drosophila melanogaster	r6.01	FBpp0303073	FBgn0004652	1	2	regex	0	0	543	550	VVTHIRNH	NOGAP	532	554	CNLHRCKLCGKVVTHIRNHYHVH
Drosophila melanogaster	r6.01	FBpp0303073	FBgn0004652	2	2	zf-C2H2	1.5e-06	22.7	570	577	RSDNLRTH	NOGAP	561	582	CPLCRATYTRSDNLRTHCKFKH
Drosophila melanogaster	r6.01	FBpp0083061	FBgn0004652	1	1	zf-C2H2	3.6e-06	21.4	766	773	RIDTLRSH	NOGAP	757	778	CPYCPATYSRIDTLRSHLRVKH
Drosophila melanogaster	r6.01	FBpp0083064	FBgn0004652	1	1	zf-C2H2	3.6e-06	21.4	665	672	RIDTLRSH	NOGAP	656	677	CPYCPATYSRIDTLRSHLRVKH
Drosophila melanogaster	r6.01	FBpp0071061	FBgn0004657	1	1	regex	0	0	612	619	QLCSGPDH	NOGAP	601	624	CDNFSCERNRNQLCSGPDHGTCEC
Drosophila melanogaster	r6.01	FBpp0309121	FBgn0004657	1	1	regex	0	0	612	619	QLCSGPDH	NOGAP	601	624	CDNFSCERNRNQLCSGPDHGTCEC
Drosophila melanogaster	r6.01	FBpp0309122	FBgn0004657	1	1	regex	0	0	612	619	QLCSGPDH	NOGAP	601	624	CDNFSCERNRNQLCSGPDHGTCEC
Drosophila melanogaster	r6.01	FBpp0309123	FBgn0004657	1	1	regex	0	0	612	619	QLCSGPDH	NOGAP	601	624	CDNFSCERNRNQLCSGPDHGTCEC
Drosophila melanogaster	r6.01	FBpp0088245	FBgn0004859	1	4	zf-C2H2	0.00017	15.8	464	471	TQDELVKH	NOGAP	453	476	CHWRSCRIEFITQDELVKHINNDH
Drosophila melanogaster	r6.01	FBpp0088245	FBgn0004859	2	4	zf-C2H2	3e-08	28.3	500	507	AQYMLVVH	NOGAP	486	511	CRWEDCTRGEKPFKAQYMLVVHMRRH
Drosophila melanogaster	r6.01	FBpp0088245	FBgn0004859	3	4	zf-C2H2	7.9e-07	23.6	530	537	RLENLKTH	NOGAP	519	541	CTFEGCFKAYSRLENLKTHLRSH
Drosophila melanogaster	r6.01	FBpp0088245	FBgn0004859	4	4	zf-C2H2	1.1e-07	26.4	591	598	DPSSLRKH	NOGAP	580	603	CKAPGCTKRYTDPSSLRKHVKTVH
Drosophila melanogaster	r6.01	FBpp0297298	FBgn0004859	1	4	zf-C2H2	0.00017	15.8	346	353	TQDELVKH	NOGAP	335	358	CHWRSCRIEFITQDELVKHINNDH
Drosophila melanogaster	r6.01	FBpp0297298	FBgn0004859	2	4	zf-C2H2	3e-08	28.3	382	389	AQYMLVVH	NOGAP	368	393	CRWEDCTRGEKPFKAQYMLVVHMRRH
Drosophila melanogaster	r6.01	FBpp0297298	FBgn0004859	3	4	zf-C2H2	7.9e-07	23.6	412	419	RLENLKTH	NOGAP	401	423	CTFEGCFKAYSRLENLKTHLRSH
Drosophila melanogaster	r6.01	FBpp0297298	FBgn0004859	4	4	zf-C2H2	1.1e-07	26.4	473	480	DPSSLRKH	NOGAP	462	485	CKAPGCTKRYTDPSSLRKHVKTVH
Drosophila melanogaster	r6.01	FBpp0300417	FBgn0004859	1	2	zf-C2H2	0.00017	15.8	464	471	TQDELVKH	NOGAP	453	476	CHWRSCRIEFITQDELVKHINNDH
Drosophila melanogaster	r6.01	FBpp0300417	FBgn0004859	2	2	zf-C2H2	3e-08	28.3	500	507	AQYMLVVH	NOGAP	486	511	CRWEDCTRGEKPFKAQYMLVVHMRRH
Drosophila melanogaster	r6.01	FBpp0078374	FBgn0004878	1	4	zf-C2H2	0.31	5	391	398	KKDDIIRH	NOGAP	379	402	CHEEPCQGKILSKKDDIIRHLKWH
Drosophila melanogaster	r6.01	FBpp0078374	FBgn0004878	2	4	zf-C2H2	0.00066	13.9	452	459	STSDVQMH	NOGAP	441	463	CVYEHCPKVYVSTSDVQMHANFH
Drosophila melanogaster	r6.01	FBpp0078374	FBgn0004878	3	4	zf-C2H2	0.018	9.1	511	518	NKADMDKH	NOGAP	501	522	CREGCTHTFKNKADMDKHKTYH
Drosophila melanogaster	r6.01	FBpp0078374	FBgn0004878	4	4	zf-C2H2	0.48	4.3	569	576	SSSQMISH	NOGAP	558	580	CVREGCDYILHSSSQMISHKRKH
Drosophila melanogaster	r6.01	FBpp0308601	FBgn0004878	1	4	zf-C2H2	0.31	5	289	296	KKDDIIRH	NOGAP	277	300	CHEEPCQGKILSKKDDIIRHLKWH
Drosophila melanogaster	r6.01	FBpp0308601	FBgn0004878	2	4	zf-C2H2	0.00066	13.9	350	357	STSDVQMH	NOGAP	339	361	CVYEHCPKVYVSTSDVQMHANFH
Drosophila melanogaster	r6.01	FBpp0308601	FBgn0004878	3	4	zf-C2H2	0.018	9.1	409	416	NKADMDKH	NOGAP	399	420	CREGCTHTFKNKADMDKHKTYH
Drosophila melanogaster	r6.01	FBpp0308601	FBgn0004878	4	4	zf-C2H2	0.48	4.3	467	474	SSSQMISH	NOGAP	456	478	CVREGCDYILHSSSQMISHKRKH
Drosophila melanogaster	r6.01	FBpp0073022	FBgn0004880	1	5	zf-C2H2	9.7e-09	29.9	478	485	TSSNLSRH	NOGAP	469	489	CSECGKQYATSSNLSRHKQTH
Drosophila melanogaster	r6.01	FBpp0073022	FBgn0004880	2	5	zf-C2H2	4.2e-05	17.9	509	516	SMPALAMH	NOGAP	500	520	CHTCGKAYVSMPALAMHLLTH
Drosophila melanogaster	r6.01	FBpp0073022	FBgn0004880	3	5	zf-C2H2	2.3e-08	28.7	535	542	RPWLLQGH	NOGAP	526	546	CGVCGKLFSRPWLLQGHLRSH
Drosophila melanogaster	r6.01	FBpp0073022	FBgn0004880	4	5	zf-C2H2	1.3e-09	32.9	563	570	DRSNLRAH	NOGAP	554	574	CAHCGKAFADRSNLRAHMQTH
Drosophila melanogaster	r6.01	FBpp0073022	FBgn0004880	5	5	zf-C2H2	2.7e-06	21.8	591	598	LKSYLNKH	NOGAP	582	603	CKRCHKTFALKSYLNKHLESAC
Drosophila melanogaster	r6.01	FBpp0305342	FBgn0004880	1	5	zf-C2H2	9.7e-09	29.9	478	485	TSSNLSRH	NOGAP	469	489	CSECGKQYATSSNLSRHKQTH
Drosophila melanogaster	r6.01	FBpp0305342	FBgn0004880	2	5	zf-C2H2	4.2e-05	17.9	509	516	SMPALAMH	NOGAP	500	520	CHTCGKAYVSMPALAMHLLTH
Drosophila melanogaster	r6.01	FBpp0305342	FBgn0004880	3	5	zf-C2H2	2.3e-08	28.7	535	542	RPWLLQGH	NOGAP	526	546	CGVCGKLFSRPWLLQGHLRSH
Drosophila melanogaster	r6.01	FBpp0305342	FBgn0004880	4	5	zf-C2H2	1.3e-09	32.9	563	570	DRSNLRAH	NOGAP	554	574	CAHCGKAFADRSNLRAHMQTH
Drosophila melanogaster	r6.01	FBpp0305342	FBgn0004880	5	5	zf-C2H2	2.7e-06	21.8	591	598	LKSYLNKH	NOGAP	582	603	CKRCHKTFALKSYLNKHLESAC
Drosophila melanogaster	r6.01	FBpp0084068	FBgn0004885	1	1	regex	0	0	1134	1141	GSYICMCH	NOGAP	1125	1147	CQHECRNTIGSYICMCHNGYSMH
Drosophila melanogaster	r6.01	FBpp0084069	FBgn0004885	1	1	regex	0	0	1134	1141	GSYICMCH	NOGAP	1125	1147	CQHECRNTIGSYICMCHNGYSMH
Drosophila melanogaster	r6.01	FBpp0308359	FBgn0004885	1	1	regex	0	0	1134	1141	GSYICMCH	NOGAP	1125	1147	CQHECRNTIGSYICMCHNGYSMH
Drosophila melanogaster	r6.01	FBpp0077247	FBgn0004892	1	5	zf-C2H2	1.1e-07	26.4	406	413	KSYNLLIH	NOGAP	397	417	CKFCNRQFTKSYNLLIHERTH
Drosophila melanogaster	r6.01	FBpp0077247	FBgn0004892	2	5	zf-C2H2	5.4e-09	30.8	434	441	RQDHLRDH	NOGAP	425	445	CDICGKAFRRQDHLRDHRYIH
Drosophila melanogaster	r6.01	FBpp0077247	FBgn0004892	3	5	zf-C2H2	2.5e-06	21.9	462	469	QSRTLAVH	NOGAP	453	473	CAECGKGFCQSRTLAVHKILH
Drosophila melanogaster	r6.01	FBpp0077247	FBgn0004892	4	5	zf-C2H2	2.7e-09	31.8	490	497	QRSNLKTH	NOGAP	481	501	CPVCNRSFNQRSNLKTHLLTH
Drosophila melanogaster	r6.01	FBpp0077247	FBgn0004892	5	5	zf-C2H2	3.8e-07	24.7	518	525	RNCDLRRH	NOGAP	509	529	CASCGKVFRRNCDLRRHSLTH
Drosophila melanogaster	r6.01	FBpp0077179	FBgn0004893	1	5	zf-C2H2	1.1e-07	26.4	249	256	KSYNLLIH	NOGAP	240	260	CKFCNRQFTKSYNLLIHERTH
Drosophila melanogaster	r6.01	FBpp0077179	FBgn0004893	2	5	zf-C2H2	5.4e-09	30.8	277	284	RQDHLRDH	NOGAP	268	288	CDICGKAFRRQDHLRDHRYIH
Drosophila melanogaster	r6.01	FBpp0077179	FBgn0004893	3	5	zf-C2H2	2.2e-06	22.1	305	312	QSRTLAVH	NOGAP	296	316	CTECGKGFCQSRTLAVHKILH
Drosophila melanogaster	r6.01	FBpp0077179	FBgn0004893	4	5	zf-C2H2	4.1e-09	31.2	333	340	QRSNLKTH	NOGAP	324	344	CPVCSRSFNQRSNLKTHLLTH
Drosophila melanogaster	r6.01	FBpp0077179	FBgn0004893	5	5	zf-C2H2	3.6e-08	28	361	368	RNCDLRRH	NOGAP	352	372	CSSCGKVFRRNCDLRRHALTH
Drosophila melanogaster	r6.01	FBpp0077180	FBgn0004893	1	5	zf-C2H2	1.1e-07	26.4	249	256	KSYNLLIH	NOGAP	240	260	CKFCNRQFTKSYNLLIHERTH
Drosophila melanogaster	r6.01	FBpp0077180	FBgn0004893	2	5	zf-C2H2	5.4e-09	30.8	277	284	RQDHLRDH	NOGAP	268	288	CDICGKAFRRQDHLRDHRYIH
Drosophila melanogaster	r6.01	FBpp0077180	FBgn0004893	3	5	zf-C2H2	2.2e-06	22.1	305	312	QSRTLAVH	NOGAP	296	316	CTECGKGFCQSRTLAVHKILH
Drosophila melanogaster	r6.01	FBpp0077180	FBgn0004893	4	5	zf-C2H2	4.1e-09	31.2	333	340	QRSNLKTH	NOGAP	324	344	CPVCSRSFNQRSNLKTHLLTH
Drosophila melanogaster	r6.01	FBpp0077180	FBgn0004893	5	5	zf-C2H2	3.6e-08	28	361	368	RNCDLRRH	NOGAP	352	372	CSSCGKVFRRNCDLRRHALTH
Drosophila melanogaster	r6.01	FBpp0077181	FBgn0004893	1	5	zf-C2H2	1.1e-07	26.4	249	256	KSYNLLIH	NOGAP	240	260	CKFCNRQFTKSYNLLIHERTH
Drosophila melanogaster	r6.01	FBpp0077181	FBgn0004893	2	5	zf-C2H2	5.4e-09	30.8	277	284	RQDHLRDH	NOGAP	268	288	CDICGKAFRRQDHLRDHRYIH
Drosophila melanogaster	r6.01	FBpp0077181	FBgn0004893	3	5	zf-C2H2	2.2e-06	22.1	305	312	QSRTLAVH	NOGAP	296	316	CTECGKGFCQSRTLAVHKILH
Drosophila melanogaster	r6.01	FBpp0077181	FBgn0004893	4	5	zf-C2H2	4.1e-09	31.2	333	340	QRSNLKTH	NOGAP	324	344	CPVCSRSFNQRSNLKTHLLTH
Drosophila melanogaster	r6.01	FBpp0077181	FBgn0004893	5	5	zf-C2H2	3.6e-08	28	361	368	RNCDLRRH	NOGAP	352	372	CSSCGKVFRRNCDLRRHALTH
Drosophila melanogaster	r6.01	FBpp0077182	FBgn0004893	1	5	zf-C2H2	1.1e-07	26.4	249	256	KSYNLLIH	NOGAP	240	260	CKFCNRQFTKSYNLLIHERTH
Drosophila melanogaster	r6.01	FBpp0077182	FBgn0004893	2	5	zf-C2H2	5.4e-09	30.8	277	284	RQDHLRDH	NOGAP	268	288	CDICGKAFRRQDHLRDHRYIH
Drosophila melanogaster	r6.01	FBpp0077182	FBgn0004893	3	5	zf-C2H2	2.2e-06	22.1	305	312	QSRTLAVH	NOGAP	296	316	CTECGKGFCQSRTLAVHKILH
Drosophila melanogaster	r6.01	FBpp0077182	FBgn0004893	4	5	zf-C2H2	4.1e-09	31.2	333	340	QRSNLKTH	NOGAP	324	344	CPVCSRSFNQRSNLKTHLLTH
Drosophila melanogaster	r6.01	FBpp0077182	FBgn0004893	5	5	zf-C2H2	3.6e-08	28	361	368	RNCDLRRH	NOGAP	352	372	CSSCGKVFRRNCDLRRHALTH
Drosophila melanogaster	r6.01	FBpp0297870	FBgn0004893	1	5	zf-C2H2	1.1e-07	26.4	249	256	KSYNLLIH	NOGAP	240	260	CKFCNRQFTKSYNLLIHERTH
Drosophila melanogaster	r6.01	FBpp0297870	FBgn0004893	2	5	zf-C2H2	5.4e-09	30.8	277	284	RQDHLRDH	NOGAP	268	288	CDICGKAFRRQDHLRDHRYIH
Drosophila melanogaster	r6.01	FBpp0297870	FBgn0004893	3	5	zf-C2H2	2.2e-06	22.1	305	312	QSRTLAVH	NOGAP	296	316	CTECGKGFCQSRTLAVHKILH
Drosophila melanogaster	r6.01	FBpp0297870	FBgn0004893	4	5	zf-C2H2	4.1e-09	31.2	333	340	QRSNLKTH	NOGAP	324	344	CPVCSRSFNQRSNLKTHLLTH
Drosophila melanogaster	r6.01	FBpp0297870	FBgn0004893	5	5	zf-C2H2	3.6e-08	28	361	368	RNCDLRRH	NOGAP	352	372	CSSCGKVFRRNCDLRRHALTH
Drosophila melanogaster	r6.01	FBpp0297871	FBgn0004893	1	5	zf-C2H2	1.1e-07	26.4	249	256	KSYNLLIH	NOGAP	240	260	CKFCNRQFTKSYNLLIHERTH
Drosophila melanogaster	r6.01	FBpp0297871	FBgn0004893	2	5	zf-C2H2	5.4e-09	30.8	277	284	RQDHLRDH	NOGAP	268	288	CDICGKAFRRQDHLRDHRYIH
Drosophila melanogaster	r6.01	FBpp0297871	FBgn0004893	3	5	zf-C2H2	2.2e-06	22.1	305	312	QSRTLAVH	NOGAP	296	316	CTECGKGFCQSRTLAVHKILH
Drosophila melanogaster	r6.01	FBpp0297871	FBgn0004893	4	5	zf-C2H2	4.1e-09	31.2	333	340	QRSNLKTH	NOGAP	324	344	CPVCSRSFNQRSNLKTHLLTH
Drosophila melanogaster	r6.01	FBpp0297871	FBgn0004893	5	5	zf-C2H2	3.6e-08	28	361	368	RNCDLRRH	NOGAP	352	372	CSSCGKVFRRNCDLRRHALTH
Drosophila melanogaster	r6.01	FBpp0297872	FBgn0004893	1	5	zf-C2H2	1.1e-07	26.4	249	256	KSYNLLIH	NOGAP	240	260	CKFCNRQFTKSYNLLIHERTH
Drosophila melanogaster	r6.01	FBpp0297872	FBgn0004893	2	5	zf-C2H2	5.4e-09	30.8	277	284	RQDHLRDH	NOGAP	268	288	CDICGKAFRRQDHLRDHRYIH
Drosophila melanogaster	r6.01	FBpp0297872	FBgn0004893	3	5	zf-C2H2	2.2e-06	22.1	305	312	QSRTLAVH	NOGAP	296	316	CTECGKGFCQSRTLAVHKILH
Drosophila melanogaster	r6.01	FBpp0297872	FBgn0004893	4	5	zf-C2H2	4.1e-09	31.2	333	340	QRSNLKTH	NOGAP	324	344	CPVCSRSFNQRSNLKTHLLTH
Drosophila melanogaster	r6.01	FBpp0297872	FBgn0004893	5	5	zf-C2H2	3.6e-08	28	361	368	RNCDLRRH	NOGAP	352	372	CSSCGKVFRRNCDLRRHALTH
Drosophila melanogaster	r6.01	FBpp0074349	FBgn0004957	1	1	regex	0	0	110	117	LTSLAPLH	NOGAP	97	123	CRLLCLLYSQRRRLTSLAPLHLFHFAC
Drosophila melanogaster	r6.01	FBpp0302628	FBgn0004957	1	1	regex	0	0	110	117	LTSLAPLH	NOGAP	97	123	CRLLCLLYSQRRRLTSLAPLHLFHFAC
Drosophila melanogaster	r6.01	FBpp0305446	FBgn0004957	1	1	regex	0	0	110	117	LTSLAPLH	NOGAP	97	123	CRLLCLLYSQRRRLTSLAPLHLFHFAC
Drosophila melanogaster	r6.01	FBpp0080802	FBgn0005590	1	1	zf-C2H2	1.5	2.6	339	346	TKMNATNH	NOGAP	329	354	CGGGCNFPLGTKMNATNHAIVQTLMH
Drosophila melanogaster	r6.01	FBpp0310402	FBgn0005590	1	1	zf-C2H2	1.5	2.6	339	346	TKMNATNH	NOGAP	329	354	CGGGCNFPLGTKMNATNHAIVQTLMH
Drosophila melanogaster	r6.01	FBpp0077259	FBgn0005616	1	1	regex	0	0	550	557	YNSCAGCH	NOGAP	539	561	CRNSRCPCYKSYNSCAGCHCVCC
Drosophila melanogaster	r6.01	FBpp0077260	FBgn0005616	1	1	regex	0	0	550	557	YNSCAGCH	NOGAP	539	561	CRNSRCPCYKSYNSCAGCHCVCC
Drosophila melanogaster	r6.01	FBpp0088376	FBgn0005630	1	2	zf-C2H2	7.1e-06	20.4	490	497	RKRHLQRH	NOGAP	481	502	CAVCNKSYLRKRHLQRHMRDEC
Drosophila melanogaster	r6.01	FBpp0088376	FBgn0005630	2	2	zf-C2H2	1.7e-05	19.2	520	527	RKYHMVRH	NOGAP	511	532	CEFCSSRFRRKYHMVRHLVSKH
Drosophila melanogaster	r6.01	FBpp0088377	FBgn0005630	1	2	zf-C2H2	1.1e-07	26.5	696	703	LKSSLRNH	NOGAP	687	708	CPVCGRVYKLKSSLRNHQKWEC
Drosophila melanogaster	r6.01	FBpp0088377	FBgn0005630	2	2	zf-C2H2	0.00067	13.9	725	732	QKMHIGRH	NOGAP	716	737	CPFCVYRAKQKMHIGRHMERMH
Drosophila melanogaster	r6.01	FBpp0088378	FBgn0005630	1	2	zf-C2H2	5.8e-07	24	537	544	RHGTLRRH	NOGAP	528	549	CPQCYRTYRRHGTLRRHLRQEC
Drosophila melanogaster	r6.01	FBpp0088378	FBgn0005630	2	2	zf-C2H2	5e-06	20.9	566	573	RADHLRQH	NOGAP	557	578	CSVCGHRTKRADHLRQHVRKKH
Drosophila melanogaster	r6.01	FBpp0088379	FBgn0005630	1	2	zf-C2H2	1.1e-07	26.5	696	703	LKSSLRNH	NOGAP	687	708	CPVCGRVYKLKSSLRNHQKWEC
Drosophila melanogaster	r6.01	FBpp0088379	FBgn0005630	2	2	zf-C2H2	0.00067	13.9	725	732	QKMHIGRH	NOGAP	716	737	CPFCVYRAKQKMHIGRHMERMH
Drosophila melanogaster	r6.01	FBpp0088381	FBgn0005630	1	2	zf-C2H2	6.1e-07	24	802	809	WKSTLRRH	NOGAP	793	814	CRHCGKKYRWKSTLRRHENVEC
Drosophila melanogaster	r6.01	FBpp0088381	FBgn0005630	2	2	zf-C2H2	2.2e-06	22.1	832	839	QRGNLGVH	NOGAP	823	843	CPYCPYKSKQRGNLGVHVRKH
Drosophila melanogaster	r6.01	FBpp0088382	FBgn0005630	1	2	zf-C2H2	1e-07	26.5	518	525	DASSLQRH	NOGAP	507	530	CPRFNCLKSYKDASSLQRHIRYEC
Drosophila melanogaster	r6.01	FBpp0088382	FBgn0005630	2	2	zf-C2H2	3.6e-08	28	547	554	QSSHLKRH	NOGAP	538	560	CLMCGKAFSQSSHLKRHLESGVC
Drosophila melanogaster	r6.01	FBpp0088383	FBgn0005630	1	2	zf-C2H2	7.1e-06	20.4	490	497	RKRHLQRH	NOGAP	481	502	CAVCNKSYLRKRHLQRHMRDEC
Drosophila melanogaster	r6.01	FBpp0088383	FBgn0005630	2	2	zf-C2H2	1.7e-05	19.2	520	527	RKYHMVRH	NOGAP	511	532	CEFCSSRFRRKYHMVRHLVSKH
Drosophila melanogaster	r6.01	FBpp0088384	FBgn0005630	1	2	zf-C2H2	3.6e-07	24.7	914	921	WKSTLRRH	NOGAP	905	926	CRHCGKKYRWKSTLRRHENVEC
Drosophila melanogaster	r6.01	FBpp0088384	FBgn0005630	2	2	zf-C2H2	9.9e-06	20	944	951	QRGNLGVH	NOGAP	935	955	CPYCSYKAKQRGNLGVHVRKH
Drosophila melanogaster	r6.01	FBpp0088385	FBgn0005630	1	2	zf-C2H2	6.1e-06	20.6	489	496	YKKNLSRH	NOGAP	480	501	CPRCEKAYTYKKNLSRHLRYEC
Drosophila melanogaster	r6.01	FBpp0088385	FBgn0005630	2	2	zf-C2H2	0.48	4.3	518	525	YKHSLNMH	NOGAP	509	530	CRHCSYVARYKHSLNMHVKTQH
Drosophila melanogaster	r6.01	FBpp0088386	FBgn0005630	1	2	zf-C2H2	9.8e-06	20	560	567	RLSALKRH	NOGAP	551	572	CPQCPNAYTRLSALKRHLEFEC
Drosophila melanogaster	r6.01	FBpp0088386	FBgn0005630	2	2	zf-met	1.5e-07	25.9	589	596	RKDSLNRH	NOGAP	580	602	CQVCDAGFKRKDSLNRHCKVKKH
Drosophila melanogaster	r6.01	FBpp0088387	FBgn0005630	1	2	zf-C2H2	4.9e-06	21	474	481	TRKSLSRH	NOGAP	465	486	CDQCGKSYKTRKSLSRHRRFEC
Drosophila melanogaster	r6.01	FBpp0088387	FBgn0005630	2	2	zf-C2H2	9.7e-09	29.9	506	513	RSDNLTKH	NOGAP	497	517	CPSCNYAAKRSDNLTKHIKTH
Drosophila melanogaster	r6.01	FBpp0088389	FBgn0005630	1	2	zf-C2H2	0.00013	16.2	860	867	WKNSLKCH	NOGAP	851	872	CRNCNRTYKWKNSLKCHLKNEC
Drosophila melanogaster	r6.01	FBpp0088389	FBgn0005630	2	2	zf-C2H2	1.7e-05	19.1	890	897	VHSNLKRH	NOGAP	880	902	CSKMCGYATNVHSNLKRHLNTKC
Drosophila melanogaster	r6.01	FBpp0088390	FBgn0005630	1	2	zf-C2H2	5.2e-07	24.2	555	562	VLGTLRRH	NOGAP	546	567	CQTCGRRYQVLGTLRRHMRKEC
Drosophila melanogaster	r6.01	FBpp0088390	FBgn0005630	2	2	zf-C2H2	0.0095	10	584	591	YNFKLQDH	NOGAP	575	596	CRMCERRFHYNFKLQDHYYYVH
Drosophila melanogaster	r6.01	FBpp0088391	FBgn0005630	1	2	zf-C2H2	6.1e-07	24	802	809	WKSTLRRH	NOGAP	793	814	CRHCGKKYRWKSTLRRHENVEC
Drosophila melanogaster	r6.01	FBpp0088391	FBgn0005630	2	2	zf-C2H2	2.2e-06	22.1	832	839	QRGNLGVH	NOGAP	823	843	CPYCPYKSKQRGNLGVHVRKH
Drosophila melanogaster	r6.01	FBpp0088393	FBgn0005630	1	2	zf-C2H2	6.1e-06	20.6	489	496	YKKNLSRH	NOGAP	480	501	CPRCEKAYTYKKNLSRHLRYEC
Drosophila melanogaster	r6.01	FBpp0088393	FBgn0005630	2	2	zf-C2H2	0.48	4.3	518	525	YKHSLNMH	NOGAP	509	530	CRHCSYVARYKHSLNMHVKTQH
Drosophila melanogaster	r6.01	FBpp0088394	FBgn0005630	1	2	zf-C2H2	4.7e-06	21	714	721	RPHSLNRH	NOGAP	705	726	CDRCGNTYARPHSLNRHVRFEC
Drosophila melanogaster	r6.01	FBpp0088394	FBgn0005630	2	2	zf-C2H2	2.4e-07	25.3	743	750	HKHNLVLH	NOGAP	734	754	CPICHKKSKHKHNLVLHMRTH
Drosophila melanogaster	r6.01	FBpp0088395	FBgn0005630	1	2	zf-C2H2	0.00043	14.5	541	548	SHQKLQEH	NOGAP	532	553	CKHCNRYYKSHQKLQEHVRKYC
Drosophila melanogaster	r6.01	FBpp0088395	FBgn0005630	2	2	zf-C2H2	4.7e-05	17.7	570	577	RKDHVLRH	NOGAP	561	582	CVSCEYRSRRKDHVLRHAKRKH
Drosophila melanogaster	r6.01	FBpp0088950	FBgn0005630	1	2	zf-C2H2	1.9e-06	22.3	720	727	IKGSLKRH	NOGAP	711	732	CNVCGKTYKIKGSLKRHKNYEC
Drosophila melanogaster	r6.01	FBpp0088950	FBgn0005630	2	2	zf-C2H2	0.00036	14.8	749	756	YRSDLRKH	NOGAP	740	761	CPHCPHKCKYRSDLRKHMNQKH
Drosophila melanogaster	r6.01	FBpp0309831	FBgn0005630	1	2	zf-C2H2	3.6e-07	24.7	914	921	WKSTLRRH	NOGAP	905	926	CRHCGKKYRWKSTLRRHENVEC
Drosophila melanogaster	r6.01	FBpp0309831	FBgn0005630	2	2	zf-C2H2	9.9e-06	20	944	951	QRGNLGVH	NOGAP	935	955	CPYCSYKAKQRGNLGVHVRKH
Drosophila melanogaster	r6.01	FBpp0088948	FBgn0005630	1	1	zf-C2H2	3.4e-06	21.5	504	511	RRSHLNRH	NOGAP	495	515	CDFCLKWFKRRSHLNRHKKLH
Drosophila melanogaster	r6.01	FBpp0088951	FBgn0005630	1	1	zf-C2H2	1.3e-05	19.6	586	593	SQAFLNEH	NOGAP	577	598	CPLCSRVCRSQAFLNEHMRKEH
Drosophila melanogaster	r6.01	FBpp0099680	FBgn0005630	1	1	zf-C2H2	0.00013	16.2	645	652	WRYDLKLH	NOGAP	636	657	CEFCNFSCSWRYDLKLHLRQKH
Drosophila melanogaster	r6.01	FBpp0084725	FBgn0005642	1	8	zf-C2H2	0.71	3.7	281	288	TPDEVAKH	NOGAP	271	293	CLDCNGLLLETPDEVAKHEAAAH
Drosophila melanogaster	r6.01	FBpp0084725	FBgn0005642	2	8	zf-C2H2	3.6e-07	24.7	310	317	LLAGLKKH	NOGAP	301	321	CSECQREFELLAGLKKHLKTH
Drosophila melanogaster	r6.01	FBpp0084725	FBgn0005642	3	8	zf-C2H2	0.018	9.1	342	349	KLGSMWMH	NOGAP	333	353	CPDCGKCL-KLGSMWMHRKIH
Drosophila melanogaster	r6.01	FBpp0084725	FBgn0005642	4	8	zf-C2H2	3.2e-08	28.2	369	376	QKINLTHH	NOGAP	360	380	CDICGQKFVQKINLTHHARIH
Drosophila melanogaster	r6.01	FBpp0084725	FBgn0005642	5	8	zf-C2H2	3.3e-08	28.2	397	404	ERSHLQRH	NOGAP	388	408	CPECQKRFQERSHLQRHQKYH
Drosophila melanogaster	r6.01	FBpp0084725	FBgn0005642	6	8	zf-C2H2	5.1e-06	20.9	425	432	TERCLKVH	NOGAP	416	436	CEKCGKMYKTERCLKVHNLVH
Drosophila melanogaster	r6.01	FBpp0084725	FBgn0005642	7	8	zf-C2H2	2.4e-07	25.3	453	460	SNSKLKQH	NOGAP	444	464	CTVCDKSFISNSKLKQHSNIH
Drosophila melanogaster	r6.01	FBpp0084725	FBgn0005642	8	8	zf-C2H2	2.2e-06	22.1	481	488	NFPNWLKH	NOGAP	472	493	CNYCPRDFTNFPNWLKHTRRRH
Drosophila melanogaster	r6.01	FBpp0080808	FBgn0005672	1	1	regex	0	0	209	216	LERKLPYH	NOGAP	195	221	CRNRCCPDGQEPVILERKLPYHMRLEH
Drosophila melanogaster	r6.01	FBpp0080809	FBgn0005672	1	1	regex	0	0	209	216	LERKLPYH	NOGAP	195	221	CRNRCCPDGQEPVILERKLPYHMRLEH
Drosophila melanogaster	r6.01	FBpp0080810	FBgn0005672	1	1	regex	0	0	209	216	LERKLPYH	NOGAP	195	221	CRNRCCPDGQEPVILERKLPYHMRLEH
Drosophila melanogaster	r6.01	FBpp0080811	FBgn0005672	1	1	regex	0	0	209	216	LERKLPYH	NOGAP	195	221	CRNRCCPDGQEPVILERKLPYHMRLEH
Drosophila melanogaster	r6.01	FBpp0100054	FBgn0005672	1	1	regex	0	0	209	216	LERKLPYH	NOGAP	195	221	CRNRCCPDGQEPVILERKLPYHMRLEH
Drosophila melanogaster	r6.01	FBpp0078004	FBgn0005694	1	4	zf-C2H2	2e-07	25.6	195	202	QLSTLTNH	NOGAP	186	206	CTVCDRRFRQLSTLTNHVKIH
Drosophila melanogaster	r6.01	FBpp0078004	FBgn0005694	2	4	zf-C2H2	5.3e-10	34.1	223	230	QSSTLTNH	NOGAP	214	234	CNVCDKTFRQSSTLTNHLKIH
Drosophila melanogaster	r6.01	FBpp0078004	FBgn0005694	3	4	zf-C2H2	1.4e-07	26.1	251	258	QLSTLANH	NOGAP	242	262	CNFCPKHFRQLSTLANHVKIH
Drosophila melanogaster	r6.01	FBpp0078004	FBgn0005694	4	4	zf-C2H2	4.1e-09	31.2	279	286	QSSTLNNH	NOGAP	270	290	CVICKKQFRQSSTLNNHIKIH
Drosophila melanogaster	r6.01	FBpp0078005	FBgn0005694	1	4	zf-C2H2	2e-07	25.6	195	202	QLSTLTNH	NOGAP	186	206	CTVCDRRFRQLSTLTNHVKIH
Drosophila melanogaster	r6.01	FBpp0078005	FBgn0005694	2	4	zf-C2H2	5.3e-10	34.1	223	230	QSSTLTNH	NOGAP	214	234	CNVCDKTFRQSSTLTNHLKIH
Drosophila melanogaster	r6.01	FBpp0078005	FBgn0005694	3	4	zf-C2H2	1.4e-07	26.1	251	258	QLSTLANH	NOGAP	242	262	CNFCPKHFRQLSTLANHVKIH
Drosophila melanogaster	r6.01	FBpp0078005	FBgn0005694	4	4	zf-C2H2	4.1e-09	31.2	279	286	QSSTLNNH	NOGAP	270	290	CVICKKQFRQSSTLNNHIKIH
Drosophila melanogaster	r6.01	FBpp0078006	FBgn0005694	1	4	zf-C2H2	2e-07	25.6	195	202	QLSTLTNH	NOGAP	186	206	CTVCDRRFRQLSTLTNHVKIH
Drosophila melanogaster	r6.01	FBpp0078006	FBgn0005694	2	4	zf-C2H2	5.3e-10	34.1	223	230	QSSTLTNH	NOGAP	214	234	CNVCDKTFRQSSTLTNHLKIH
Drosophila melanogaster	r6.01	FBpp0078006	FBgn0005694	3	4	zf-C2H2	1.4e-07	26.1	251	258	QLSTLANH	NOGAP	242	262	CNFCPKHFRQLSTLANHVKIH
Drosophila melanogaster	r6.01	FBpp0078006	FBgn0005694	4	4	zf-C2H2	4.1e-09	31.2	279	286	QSSTLNNH	NOGAP	270	290	CVICKKQFRQSSTLNNHIKIH
Drosophila melanogaster	r6.01	FBpp0303189	FBgn0005694	1	4	zf-C2H2	2e-07	25.6	195	202	QLSTLTNH	NOGAP	186	206	CTVCDRRFRQLSTLTNHVKIH
Drosophila melanogaster	r6.01	FBpp0303189	FBgn0005694	2	4	zf-C2H2	5.3e-10	34.1	223	230	QSSTLTNH	NOGAP	214	234	CNVCDKTFRQSSTLTNHLKIH
Drosophila melanogaster	r6.01	FBpp0303189	FBgn0005694	3	4	zf-C2H2	1.4e-07	26.1	251	258	QLSTLANH	NOGAP	242	262	CNFCPKHFRQLSTLANHVKIH
Drosophila melanogaster	r6.01	FBpp0303189	FBgn0005694	4	4	zf-C2H2	4.1e-09	31.2	279	286	QSSTLNNH	NOGAP	270	290	CVICKKQFRQSSTLNNHIKIH
Drosophila melanogaster	r6.01	FBpp0080702	FBgn0010300	1	2	regex	0	0	201	208	CANCVTAH	NOGAP	193	213	CFECQSYLCANCVTAHEFMHC
Drosophila melanogaster	r6.01	FBpp0080702	FBgn0010300	2	2	regex	0	0	349	356	KECIVLEH	NOGAP	340	361	CRTCCILVCKECIVLEHSTGLH
Drosophila melanogaster	r6.01	FBpp0080703	FBgn0010300	1	2	regex	0	0	201	208	CANCVTAH	NOGAP	193	213	CFECQSYLCANCVTAHEFMHC
Drosophila melanogaster	r6.01	FBpp0080703	FBgn0010300	2	2	regex	0	0	349	356	KECIVLEH	NOGAP	340	361	CRTCCILVCKECIVLEHSTGLH
Drosophila melanogaster	r6.01	FBpp0089239	FBgn0010300	1	2	regex	0	0	201	208	CANCVTAH	NOGAP	193	213	CFECQSYLCANCVTAHEFMHC
Drosophila melanogaster	r6.01	FBpp0089239	FBgn0010300	2	2	regex	0	0	349	356	KECIVLEH	NOGAP	340	361	CRTCCILVCKECIVLEHSTGLH
Drosophila melanogaster	r6.01	FBpp0307610	FBgn0010300	1	2	regex	0	0	201	208	CANCVTAH	NOGAP	193	213	CFECQSYLCANCVTAHEFMHC
Drosophila melanogaster	r6.01	FBpp0307610	FBgn0010300	2	2	regex	0	0	349	356	KECIVLEH	NOGAP	340	361	CRTCCILVCKECIVLEHSTGLH
Drosophila melanogaster	r6.01	FBpp0311161	FBgn0010300	1	2	regex	0	0	201	208	CANCVTAH	NOGAP	193	213	CFECQSYLCANCVTAHEFMHC
Drosophila melanogaster	r6.01	FBpp0311161	FBgn0010300	2	2	regex	0	0	349	356	KECIVLEH	NOGAP	340	361	CRTCCILVCKECIVLEHSTGLH
Drosophila melanogaster	r6.01	FBpp0290762	FBgn0010575	1	1	zf-C2H2	0.00026	15.2	1125	1132	HANGLRYH	NOGAP	1114	1137	CPEQDCSKKYKHANGLRYHQSHAH
Drosophila melanogaster	r6.01	FBpp0290765	FBgn0010575	1	1	zf-C2H2	0.00026	15.2	1135	1142	HANGLRYH	NOGAP	1124	1147	CPEQDCSKKYKHANGLRYHQSHAH
Drosophila melanogaster	r6.01	FBpp0290766	FBgn0010575	1	1	zf-C2H2	0.00026	15.2	1125	1132	HANGLRYH	NOGAP	1114	1137	CPEQDCSKKYKHANGLRYHQSHAH
Drosophila melanogaster	r6.01	FBpp0303032	FBgn0010575	1	1	zf-C2H2	0.00026	15.2	1135	1142	HANGLRYH	NOGAP	1124	1147	CPEQDCSKKYKHANGLRYHQSHAH
Drosophila melanogaster	r6.01	FBpp0078686	FBgn0010607	1	1	zf-met	0.013	9.6	56	63	RLASIKQH	NOGAP	46	69	CKICDINVLARLASIKQHLATRKH
Drosophila melanogaster	r6.01	FBpp0078687	FBgn0010607	1	1	zf-met	0.013	9.6	56	63	RLASIKQH	NOGAP	46	69	CKICDINVLARLASIKQHLATRKH
Drosophila melanogaster	r6.01	FBpp0303671	FBgn0010607	1	1	zf-met	0.013	9.6	56	63	RLASIKQH	NOGAP	46	69	CKICDINVLARLASIKQHLATRKH
Drosophila melanogaster	r6.01	FBpp0083147	FBgn0010768	1	5	zf-C2H2	3.1e-08	28.3	169	176	NSSYLSQH	NOGAP	160	180	CGSCSKSFANSSYLSQHTRIH
Drosophila melanogaster	r6.01	FBpp0083147	FBgn0010768	2	5	zf-C2H2	2.6e-09	31.9	197	204	QLSHLQQH	NOGAP	188	208	CEICQRKFTQLSHLQQHIRTH
Drosophila melanogaster	r6.01	FBpp0083147	FBgn0010768	3	5	zf-C2H2	4.9e-05	17.6	227	234	QLSNLQSH	NOGAP	216	238	CRHAGCPKAFSQLSNLQSHSRCH
Drosophila melanogaster	r6.01	FBpp0083147	FBgn0010768	4	5	zf-C2H2	1.7e-05	19.2	255	262	DEMTLLEH	NOGAP	246	266	CNSCYKCFSDEMTLLEHIPKH
Drosophila melanogaster	r6.01	FBpp0083147	FBgn0010768	5	5	zf-C2H2	1.1e-07	26.5	286	293	QETYLQKH	NOGAP	277	297	CNLCGKSYTQETYLQKHLQKH
Drosophila melanogaster	r6.01	FBpp0079167	FBgn0011230	1	1	regex	0	0	3827	3834	EKDPFLCH	NOGAP	3817	3839	CHKCRAINYDEKDPFLCHSCGFC
Drosophila melanogaster	r6.01	FBpp0305301	FBgn0011230	1	1	regex	0	0	3827	3834	EKDPFLCH	NOGAP	3817	3839	CHKCRAINYDEKDPFLCHSCGFC
Drosophila melanogaster	r6.01	FBpp0079409	FBgn0011232	1	1	zf-C2H2	0.0019	12.3	57	64	SISDFVNH	NOGAP	47	69	CYYCTREHFKSISDFVNHLRNRH
Drosophila melanogaster	r6.01	FBpp0072038	FBgn0011236	1	2	zf-C2H2	4.1e-09	31.2	511	518	MSWNLKTH	NOGAP	502	522	CEYCGKQFGMSWNLKTHLRVH
Drosophila melanogaster	r6.01	FBpp0072038	FBgn0011236	2	2	zf-C2H2	1.3e-05	19.5	539	546	QKAHLLKH	NOGAP	530	551	CRLCVAMFKQKAHLLKHLCSVH
Drosophila melanogaster	r6.01	FBpp0087718	FBgn0011286	1	1	regex	0	0	5050	5057	DFFDIVPH	NOGAP	5042	5062	CFICGMGKDFFDIVPHGFDTH
Drosophila melanogaster	r6.01	FBpp0087719	FBgn0011286	1	1	regex	0	0	5036	5043	DFFDIVPH	NOGAP	5028	5048	CFICGMGKDFFDIVPHGFDTH
Drosophila melanogaster	r6.01	FBpp0087720	FBgn0011286	1	1	regex	0	0	5036	5043	DFFDIVPH	NOGAP	5028	5048	CFICGMGKDFFDIVPHGFDTH
Drosophila melanogaster	r6.01	FBpp0087721	FBgn0011286	1	1	regex	0	0	5050	5057	DFFDIVPH	NOGAP	5042	5062	CFICGMGKDFFDIVPHGFDTH
Drosophila melanogaster	r6.01	FBpp0293110	FBgn0011286	1	1	regex	0	0	5040	5047	DFFDIVPH	NOGAP	5032	5052	CFICGMGKDFFDIVPHGFDTH
Drosophila melanogaster	r6.01	FBpp0293111	FBgn0011286	1	1	regex	0	0	5042	5049	DFFDIVPH	NOGAP	5034	5054	CFICGMGKDFFDIVPHGFDTH
Drosophila melanogaster	r6.01	FBpp0293112	FBgn0011286	1	1	regex	0	0	5046	5053	DFFDIVPH	NOGAP	5038	5058	CFICGMGKDFFDIVPHGFDTH
Drosophila melanogaster	r6.01	FBpp0293113	FBgn0011286	1	1	regex	0	0	5053	5060	DFFDIVPH	NOGAP	5045	5065	CFICGMGKDFFDIVPHGFDTH
Drosophila melanogaster	r6.01	FBpp0293114	FBgn0011286	1	1	regex	0	0	5057	5064	DFFDIVPH	NOGAP	5049	5069	CFICGMGKDFFDIVPHGFDTH
Drosophila melanogaster	r6.01	FBpp0300426	FBgn0011286	1	1	regex	0	0	5038	5045	DFFDIVPH	NOGAP	5030	5050	CFICGMGKDFFDIVPHGFDTH
Drosophila melanogaster	r6.01	FBpp0070432	FBgn0011606	1	1	zf-C2H2	4.6	0.2	1110	1117	NPLNLKDH	NOGAP	1098	1121	CSETCVCKSNCRNPLNLKDHASQC
Drosophila melanogaster	r6.01	FBpp0309092	FBgn0011606	1	1	zf-C2H2	4.6	0.2	1110	1117	NPLNLKDH	NOGAP	1098	1121	CSETCVCKSNCRNPLNLKDHASQC
Drosophila melanogaster	r6.01	FBpp0089411	FBgn0013263	1	1	GAGA	1.2e-37	126	354	361	QSRNLRRH	NOGAP	345	366	CPICYAVIRQSRNLRRHLELRH
Drosophila melanogaster	r6.01	FBpp0089415	FBgn0013263	1	1	GAGA	1.2e-37	126	354	361	QSRNLRRH	NOGAP	345	366	CPICYAVIRQSRNLRRHLELRH
Drosophila melanogaster	r6.01	FBpp0089416	FBgn0013263	1	1	GAGA	1.2e-37	126	354	361	QSRNLRRH	NOGAP	345	366	CPICYAVIRQSRNLRRHLELRH
Drosophila melanogaster	r6.01	FBpp0089417	FBgn0013263	1	1	GAGA	1.2e-37	126	354	361	QSRNLRRH	NOGAP	345	366	CPICYAVIRQSRNLRRHLELRH
Drosophila melanogaster	r6.01	FBpp0089418	FBgn0013263	1	1	GAGA	1.2e-37	126	354	361	QSRNLRRH	NOGAP	345	366	CPICYAVIRQSRNLRRHLELRH
Drosophila melanogaster	r6.01	FBpp0089419	FBgn0013263	1	1	GAGA	1.2e-37	126	354	361	QSRNLRRH	NOGAP	345	366	CPICYAVIRQSRNLRRHLELRH
Drosophila melanogaster	r6.01	FBpp0099866	FBgn0013263	1	1	GAGA	1.2e-37	126	354	361	QSRNLRRH	NOGAP	345	366	CPICYAVIRQSRNLRRHLELRH
Drosophila melanogaster	r6.01	FBpp0099867	FBgn0013263	1	1	GAGA	1.2e-37	126	354	361	QSRNLRRH	NOGAP	345	366	CPICYAVIRQSRNLRRHLELRH
Drosophila melanogaster	r6.01	FBpp0305259	FBgn0013263	1	1	GAGA	1.2e-37	126	354	361	QSRNLRRH	NOGAP	345	366	CPICYAVIRQSRNLRRHLELRH
Drosophila melanogaster	r6.01	FBpp0305260	FBgn0013263	1	1	GAGA	1.2e-37	126	354	361	QSRNLRRH	NOGAP	345	366	CPICYAVIRQSRNLRRHLELRH
Drosophila melanogaster	r6.01	FBpp0075976	FBgn0013469	1	4	zf-C2H2	2.2e-08	28.8	601	608	LHDRLAKH	NOGAP	592	613	CPTCGQMFSLHDRLAKHMASRH
Drosophila melanogaster	r6.01	FBpp0075976	FBgn0013469	2	4	zf-C2H2	4.8e-10	34.3	637	644	RSDMLTRH	NOGAP	628	648	CDVCRRSFARSDMLTRHMRLH
Drosophila melanogaster	r6.01	FBpp0075976	FBgn0013469	3	4	zf-C2H2	3.4e-10	34.8	665	672	RSDHLSTH	NOGAP	656	676	CKVCGQVFSRSDHLSTHQRTH
Drosophila melanogaster	r6.01	FBpp0075976	FBgn0013469	4	4	zf-C2H2	8.9e-07	23.4	693	700	RRDMITRH	NOGAP	684	704	CPQCPYAACRRDMITRHMRTH
Drosophila melanogaster	r6.01	FBpp0303113	FBgn0013469	1	4	zf-C2H2	2.2e-08	28.8	601	608	LHDRLAKH	NOGAP	592	613	CPTCGQMFSLHDRLAKHMASRH
Drosophila melanogaster	r6.01	FBpp0303113	FBgn0013469	2	4	zf-C2H2	4.8e-10	34.3	637	644	RSDMLTRH	NOGAP	628	648	CDVCRRSFARSDMLTRHMRLH
Drosophila melanogaster	r6.01	FBpp0303113	FBgn0013469	3	4	zf-C2H2	3.4e-10	34.8	665	672	RSDHLSTH	NOGAP	656	676	CKVCGQVFSRSDHLSTHQRTH
Drosophila melanogaster	r6.01	FBpp0303113	FBgn0013469	4	4	zf-C2H2	8.9e-07	23.4	693	700	RRDMITRH	NOGAP	684	704	CPQCPYAACRRDMITRHMRTH
Drosophila melanogaster	r6.01	FBpp0305553	FBgn0013469	1	4	zf-C2H2	2.2e-08	28.8	601	608	LHDRLAKH	NOGAP	592	613	CPTCGQMFSLHDRLAKHMASRH
Drosophila melanogaster	r6.01	FBpp0305553	FBgn0013469	2	4	zf-C2H2	4.8e-10	34.3	637	644	RSDMLTRH	NOGAP	628	648	CDVCRRSFARSDMLTRHMRLH
Drosophila melanogaster	r6.01	FBpp0305553	FBgn0013469	3	4	zf-C2H2	3.4e-10	34.8	665	672	RSDHLSTH	NOGAP	656	676	CKVCGQVFSRSDHLSTHQRTH
Drosophila melanogaster	r6.01	FBpp0305553	FBgn0013469	4	4	zf-C2H2	8.9e-07	23.4	693	700	RRDMITRH	NOGAP	684	704	CPQCPYAACRRDMITRHMRTH
Drosophila melanogaster	r6.01	FBpp0311501	FBgn0013469	1	4	zf-C2H2	2.2e-08	28.8	601	608	LHDRLAKH	NOGAP	592	613	CPTCGQMFSLHDRLAKHMASRH
Drosophila melanogaster	r6.01	FBpp0311501	FBgn0013469	2	4	zf-C2H2	4.8e-10	34.3	637	644	RSDMLTRH	NOGAP	628	648	CDVCRRSFARSDMLTRHMRLH
Drosophila melanogaster	r6.01	FBpp0311501	FBgn0013469	3	4	zf-C2H2	3.4e-10	34.8	665	672	RSDHLSTH	NOGAP	656	676	CKVCGQVFSRSDHLSTHQRTH
Drosophila melanogaster	r6.01	FBpp0311501	FBgn0013469	4	4	zf-C2H2	8.9e-07	23.4	693	700	RRDMITRH	NOGAP	684	704	CPQCPYAACRRDMITRHMRTH
Drosophila melanogaster	r6.01	FBpp0288698	FBgn0013717	1	1	zf-C2H2	0.81	3.5	68	75	RGAHITSH	NOGAP	59	81	CLHCIYFGCRGAHITSHLRSKKH
Drosophila melanogaster	r6.01	FBpp0312097	FBgn0013717	1	1	zf-C2H2	0.81	3.5	68	75	RGAHITSH	NOGAP	59	81	CLHCIYFGCRGAHITSHLRSKKH
Drosophila melanogaster	r6.01	FBpp0085445	FBgn0013732	1	1	regex	0	0	51	58	QAMETESH	NOGAP	41	62	CVPCFLRLSFQAMETESHSQEC
Drosophila melanogaster	r6.01	FBpp0307644	FBgn0013732	1	1	regex	0	0	51	58	QAMETESH	NOGAP	41	62	CVPCFLRLSFQAMETESHSQEC
Drosophila melanogaster	r6.01	FBpp0083519	FBgn0013984	1	1	regex	0	0	536	543	RNNCIDEH	NOGAP	527	550	CQTKCPEKCRNNCIDEHTCCSQDC
Drosophila melanogaster	r6.01	FBpp0288669	FBgn0013984	1	1	regex	0	0	536	543	RNNCIDEH	NOGAP	527	550	CQTKCPEKCRNNCIDEHTCCSQDC
Drosophila melanogaster	r6.01	FBpp0288670	FBgn0013984	1	1	regex	0	0	536	543	RNNCIDEH	NOGAP	527	550	CQTKCPEKCRNNCIDEHTCCSQDC
Drosophila melanogaster	r6.01	FBpp0288671	FBgn0013984	1	1	regex	0	0	536	543	RNNCIDEH	NOGAP	527	550	CQTKCPEKCRNNCIDEHTCCSQDC
Drosophila melanogaster	r6.01	FBpp0079451	FBgn0014179	1	1	regex	0	0	140	147	EIQACRGH	NOGAP	130	154	CPNRNCNGRLEIQACRGHCGYPVTH
Drosophila melanogaster	r6.01	FBpp0307464	FBgn0014179	1	1	regex	0	0	140	147	EIQACRGH	NOGAP	130	154	CPNRNCNGRLEIQACRGHCGYPVTH
Drosophila melanogaster	r6.01	FBpp0070794	FBgn0014340	1	1	zf-C2H2	0.0033	11.6	583	590	FRSSYAYH	NOGAP	574	594	CEYCLKYMRFRSSYAYHLHEC
Drosophila melanogaster	r6.01	FBpp0078400	FBgn0014366	1	1	DUF3449	2.3e-77	257.9	435	442	GPKAFQRH	NOGAP	425	450	CEICGNFTYKGPKAFQRHFAEWRHAH
Drosophila melanogaster	r6.01	FBpp0081133	FBgn0014863	1	1	zf-C2H2	0.44	4.5	48	55	DSTNCTEH	NOGAP	39	61	CGMCNKSL-DSTNCTEHERELYC
Drosophila melanogaster	r6.01	FBpp0081134	FBgn0014863	1	1	zf-C2H2	0.44	4.5	48	55	DSTNCTEH	NOGAP	39	61	CGMCNKSL-DSTNCTEHERELYC
Drosophila melanogaster	r6.01	FBpp0081254	FBgn0014931	1	7	zf-C2H2	2.1e-05	18.9	208	215	SQTQLRTH	NOGAP	199	220	CPHCSKRFCSQTQLRTHITDLC
Drosophila melanogaster	r6.01	FBpp0081254	FBgn0014931	2	7	zf-C2H2	1.7e-07	25.8	232	239	QKSNLKRH	NOGAP	223	243	CPYCPRTYMQKSNLKRHLRNH
Drosophila melanogaster	r6.01	FBpp0081254	FBgn0014931	3	7	zf-C2H2	7e-07	23.8	260	267	RKDHLKRH	NOGAP	251	271	CFHCSKAFMRKDHLKRHLRTH
Drosophila melanogaster	r6.01	FBpp0081254	FBgn0014931	4	7	zf-C2H2	0.00011	16.5	288	295	EHVQLEIH	NOGAP	279	299	CSQCSAVFIEHVQLEIHRREH
Drosophila melanogaster	r6.01	FBpp0081254	FBgn0014931	5	7	zf-C2H2	7.5e-06	20.3	359	366	SVYALKRH	NOGAP	350	370	CDICQKKFSSVYALKRHMLTH
Drosophila melanogaster	r6.01	FBpp0081254	FBgn0014931	6	7	zf-C2H2	1.7e-05	19.2	388	395	TEKHLKRH	NOGAP	379	399	CTYCSEEFKTEKHLKRHERGH
Drosophila melanogaster	r6.01	FBpp0081254	FBgn0014931	7	7	zf-C2H2	2.3e-05	18.8	415	422	DVNYLRKH	NOGAP	406	427	CEFCSLVFVDVNYLRKHKKRIH
Drosophila melanogaster	r6.01	FBpp0293246	FBgn0014931	1	4	zf-C2H2	2.1e-05	18.9	208	215	SQTQLRTH	NOGAP	199	220	CPHCSKRFCSQTQLRTHITDLC
Drosophila melanogaster	r6.01	FBpp0293246	FBgn0014931	2	4	zf-C2H2	1.7e-07	25.8	232	239	QKSNLKRH	NOGAP	223	243	CPYCPRTYMQKSNLKRHLRNH
Drosophila melanogaster	r6.01	FBpp0293246	FBgn0014931	3	4	zf-C2H2	7e-07	23.8	260	267	RKDHLKRH	NOGAP	251	271	CFHCSKAFMRKDHLKRHLRTH
Drosophila melanogaster	r6.01	FBpp0293246	FBgn0014931	4	4	zf-C2H2	0.00011	16.5	288	295	EHVQLEIH	NOGAP	279	299	CSQCSAVFIEHVQLEIHRREH
Drosophila melanogaster	r6.01	FBpp0075259	FBgn0015025	1	4	zf-C2H2	0.00048	14.4	212	219	KLHELHEH	NOGAP	203	225	CRDCGSEFHKLHELHEHMKTMKH
Drosophila melanogaster	r6.01	FBpp0075259	FBgn0015025	2	4	zf-C2H2	0.0022	12.2	248	255	RYFDVIRH	NOGAP	239	260	CLRCNQIFPRYFDVIRHENSVH
Drosophila melanogaster	r6.01	FBpp0075259	FBgn0015025	3	4	zf-C2H2	4.4e-07	24.4	276	283	NQGSYRRH	NOGAP	267	287	CVECNMSFANQGSYRRHTRSH
Drosophila melanogaster	r6.01	FBpp0075259	FBgn0015025	4	4	zf-C2H2	8.4e-07	23.5	310	317	VWARLMSH	NOGAP	299	321	CPYKDCTSSYRVWARLMSHMSSH
Drosophila melanogaster	r6.01	FBpp0086546	FBgn0015371	1	5	zf-C2H2	7.1e-06	20.4	316	323	RRDLYTRH	NOGAP	307	327	CTHCPYSTDRRDLYTRHENIH
Drosophila melanogaster	r6.01	FBpp0086546	FBgn0015371	2	5	zf-C2H2	5.7e-05	17.4	344	351	RADHVKKH	NOGAP	335	356	CYACLKQFNRADHVKKHFLRMH
Drosophila melanogaster	r6.01	FBpp0086546	FBgn0015371	3	5	zf-C2H2	0.00071	13.8	533	540	RSERLATH	NOGAP	524	545	CLLCDYKAARSERLATHVLKVH
Drosophila melanogaster	r6.01	FBpp0086546	FBgn0015371	4	5	zf-C2H2_2	0.0011	13.2	559	566	TQEEYQAH	NOGAP	550	571	CSKCSYLADTQEEYQAHMSDVH
Drosophila melanogaster	r6.01	FBpp0086546	FBgn0015371	5	5	regex	0	0	1059	1066	SSISFNYH	NOGAP	1049	1074	CLKCNQLRKNSSISFNYHTLGSLALH
Drosophila melanogaster	r6.01	FBpp0086547	FBgn0015371	1	5	zf-C2H2	7.1e-06	20.4	316	323	RRDLYTRH	NOGAP	307	327	CTHCPYSTDRRDLYTRHENIH
Drosophila melanogaster	r6.01	FBpp0086547	FBgn0015371	2	5	zf-C2H2	5.7e-05	17.4	344	351	RADHVKKH	NOGAP	335	356	CYACLKQFNRADHVKKHFLRMH
Drosophila melanogaster	r6.01	FBpp0086547	FBgn0015371	3	5	zf-C2H2	0.00071	13.8	533	540	RSERLATH	NOGAP	524	545	CLLCDYKAARSERLATHVLKVH
Drosophila melanogaster	r6.01	FBpp0086547	FBgn0015371	4	5	zf-C2H2_2	0.0011	13.2	559	566	TQEEYQAH	NOGAP	550	571	CSKCSYLADTQEEYQAHMSDVH
Drosophila melanogaster	r6.01	FBpp0086547	FBgn0015371	5	5	regex	0	0	1059	1066	SSISFNYH	NOGAP	1049	1074	CLKCNQLRKNSSISFNYHTLGSLALH
Drosophila melanogaster	r6.01	FBpp0110305	FBgn0015371	1	5	zf-C2H2	7.1e-06	20.4	316	323	RRDLYTRH	NOGAP	307	327	CTHCPYSTDRRDLYTRHENIH
Drosophila melanogaster	r6.01	FBpp0110305	FBgn0015371	2	5	zf-C2H2	5.7e-05	17.4	344	351	RADHVKKH	NOGAP	335	356	CYACLKQFNRADHVKKHFLRMH
Drosophila melanogaster	r6.01	FBpp0110305	FBgn0015371	3	5	zf-C2H2	0.00071	13.8	533	540	RSERLATH	NOGAP	524	545	CLLCDYKAARSERLATHVLKVH
Drosophila melanogaster	r6.01	FBpp0110305	FBgn0015371	4	5	zf-C2H2	0.56	4.1	559	566	TQEEYQAH	NOGAP	550	571	CSKCSYLADTQEEYQAHMSDVH
Drosophila melanogaster	r6.01	FBpp0110305	FBgn0015371	5	5	regex	0	0	1165	1172	SSISFNYH	NOGAP	1155	1180	CLKCNQLRKNSSISFNYHTLGSLALH
Drosophila melanogaster	r6.01	FBpp0293743	FBgn0015371	1	5	zf-C2H2	7.1e-06	20.4	316	323	RRDLYTRH	NOGAP	307	327	CTHCPYSTDRRDLYTRHENIH
Drosophila melanogaster	r6.01	FBpp0293743	FBgn0015371	2	5	zf-C2H2	5.7e-05	17.4	344	351	RADHVKKH	NOGAP	335	356	CYACLKQFNRADHVKKHFLRMH
Drosophila melanogaster	r6.01	FBpp0293743	FBgn0015371	3	5	zf-C2H2	0.00071	13.8	533	540	RSERLATH	NOGAP	524	545	CLLCDYKAARSERLATHVLKVH
Drosophila melanogaster	r6.01	FBpp0293743	FBgn0015371	4	5	zf-C2H2	0.56	4.1	559	566	TQEEYQAH	NOGAP	550	571	CSKCSYLADTQEEYQAHMSDVH
Drosophila melanogaster	r6.01	FBpp0293743	FBgn0015371	5	5	regex	0	0	1234	1241	SSISFNYH	NOGAP	1224	1249	CLKCNQLRKNSSISFNYHTLGSLALH
Drosophila melanogaster	r6.01	FBpp0293744	FBgn0015371	1	5	zf-C2H2	7.1e-06	20.4	316	323	RRDLYTRH	NOGAP	307	327	CTHCPYSTDRRDLYTRHENIH
Drosophila melanogaster	r6.01	FBpp0293744	FBgn0015371	2	5	zf-C2H2	5.7e-05	17.4	344	351	RADHVKKH	NOGAP	335	356	CYACLKQFNRADHVKKHFLRMH
Drosophila melanogaster	r6.01	FBpp0293744	FBgn0015371	3	5	zf-C2H2	0.00071	13.8	533	540	RSERLATH	NOGAP	524	545	CLLCDYKAARSERLATHVLKVH
Drosophila melanogaster	r6.01	FBpp0293744	FBgn0015371	4	5	zf-C2H2	0.56	4.1	559	566	TQEEYQAH	NOGAP	550	571	CSKCSYLADTQEEYQAHMSDVH
Drosophila melanogaster	r6.01	FBpp0293744	FBgn0015371	5	5	regex	0	0	1237	1244	SSISFNYH	NOGAP	1227	1252	CLKCNQLRKNSSISFNYHTLGSLALH
Drosophila melanogaster	r6.01	FBpp0293745	FBgn0015371	1	5	zf-C2H2	7.1e-06	20.4	316	323	RRDLYTRH	NOGAP	307	327	CTHCPYSTDRRDLYTRHENIH
Drosophila melanogaster	r6.01	FBpp0293745	FBgn0015371	2	5	zf-C2H2	5.7e-05	17.4	344	351	RADHVKKH	NOGAP	335	356	CYACLKQFNRADHVKKHFLRMH
Drosophila melanogaster	r6.01	FBpp0293745	FBgn0015371	3	5	zf-C2H2	0.00071	13.8	533	540	RSERLATH	NOGAP	524	545	CLLCDYKAARSERLATHVLKVH
Drosophila melanogaster	r6.01	FBpp0293745	FBgn0015371	4	5	zf-C2H2	0.56	4.1	559	566	TQEEYQAH	NOGAP	550	571	CSKCSYLADTQEEYQAHMSDVH
Drosophila melanogaster	r6.01	FBpp0293745	FBgn0015371	5	5	regex	0	0	1237	1244	SSISFNYH	NOGAP	1227	1252	CLKCNQLRKNSSISFNYHTLGSLALH
Drosophila melanogaster	r6.01	FBpp0293746	FBgn0015371	1	5	zf-C2H2	7.1e-06	20.4	316	323	RRDLYTRH	NOGAP	307	327	CTHCPYSTDRRDLYTRHENIH
Drosophila melanogaster	r6.01	FBpp0293746	FBgn0015371	2	5	zf-C2H2	5.7e-05	17.4	344	351	RADHVKKH	NOGAP	335	356	CYACLKQFNRADHVKKHFLRMH
Drosophila melanogaster	r6.01	FBpp0293746	FBgn0015371	3	5	zf-C2H2	0.00071	13.8	533	540	RSERLATH	NOGAP	524	545	CLLCDYKAARSERLATHVLKVH
Drosophila melanogaster	r6.01	FBpp0293746	FBgn0015371	4	5	zf-C2H2_2	0.0013	12.9	559	566	TQEEYQAH	NOGAP	550	571	CSKCSYLADTQEEYQAHMSDVH
Drosophila melanogaster	r6.01	FBpp0293746	FBgn0015371	5	5	regex	0	0	1168	1175	SSISFNYH	NOGAP	1158	1183	CLKCNQLRKNSSISFNYHTLGSLALH
Drosophila melanogaster	r6.01	FBpp0110306	FBgn0015371	1	4	zf-C2H2	7.1e-06	20.4	316	323	RRDLYTRH	NOGAP	307	327	CTHCPYSTDRRDLYTRHENIH
Drosophila melanogaster	r6.01	FBpp0110306	FBgn0015371	2	4	zf-C2H2	5.7e-05	17.4	344	351	RADHVKKH	NOGAP	335	356	CYACLKQFNRADHVKKHFLRMH
Drosophila melanogaster	r6.01	FBpp0110306	FBgn0015371	3	4	zf-C2H2	0.00071	13.8	533	540	RSERLATH	NOGAP	524	545	CLLCDYKAARSERLATHVLKVH
Drosophila melanogaster	r6.01	FBpp0110306	FBgn0015371	4	4	zf-C2H2	3	4.3	559	566	TQEEYQAH	NOGAP	550	571	CSKCSYLADTQEEYQAHMSDVH
Drosophila melanogaster	r6.01	FBpp0293747	FBgn0015371	1	4	zf-C2H2	7.1e-06	20.4	316	323	RRDLYTRH	NOGAP	307	327	CTHCPYSTDRRDLYTRHENIH
Drosophila melanogaster	r6.01	FBpp0293747	FBgn0015371	2	4	zf-C2H2	5.7e-05	17.4	344	351	RADHVKKH	NOGAP	335	356	CYACLKQFNRADHVKKHFLRMH
Drosophila melanogaster	r6.01	FBpp0293747	FBgn0015371	3	4	zf-C2H2	0.00071	13.8	533	540	RSERLATH	NOGAP	524	545	CLLCDYKAARSERLATHVLKVH
Drosophila melanogaster	r6.01	FBpp0293747	FBgn0015371	4	4	zf-C2H2	2.7	4.5	559	566	TQEEYQAH	NOGAP	550	571	CSKCSYLADTQEEYQAHMSDVH
Drosophila melanogaster	r6.01	FBpp0079485	FBgn0015664	1	1	regex	0	0	71	78	NTTNLRAH	NOGAP	59	83	CIKCHKVLTNHGNTTNLRAHLQHRH
Drosophila melanogaster	r6.01	FBpp0302627	FBgn0015664	1	1	regex	0	0	71	78	NTTNLRAH	NOGAP	59	83	CIKCHKVLTNHGNTTNLRAHLQHRH
Drosophila melanogaster	r6.01	FBpp0073757	FBgn0015774	1	1	regex	0	0	568	575	STGKTCNH	NOGAP	558	580	CKRCDCHPVGSTGKTCNHLSGQC
Drosophila melanogaster	r6.01	FBpp0291226	FBgn0015774	1	1	regex	0	0	568	575	STGKTCNH	NOGAP	558	580	CKRCDCHPVGSTGKTCNHLSGQC
Drosophila melanogaster	r6.01	FBpp0291227	FBgn0015774	1	1	regex	0	0	568	575	STGKTCNH	NOGAP	558	580	CKRCDCHPVGSTGKTCNHLSGQC
Drosophila melanogaster	r6.01	FBpp0291228	FBgn0015774	1	1	regex	0	0	568	575	STGKTCNH	NOGAP	558	580	CKRCDCHPVGSTGKTCNHLSGQC
Drosophila melanogaster	r6.01	FBpp0293414	FBgn0015774	1	1	regex	0	0	568	575	STGKTCNH	NOGAP	558	580	CKRCDCHPVGSTGKTCNHLSGQC
Drosophila melanogaster	r6.01	FBpp0293415	FBgn0015774	1	1	regex	0	0	568	575	STGKTCNH	NOGAP	558	580	CKRCDCHPVGSTGKTCNHLSGQC
Drosophila melanogaster	r6.01	FBpp0303986	FBgn0015774	1	1	regex	0	0	560	567	STGKTCNH	NOGAP	550	572	CKRCDCHPVGSTGKTCNHLSGQC
Drosophila melanogaster	r6.01	FBpp0083127	FBgn0015781	1	1	regex	0	0	69	76	VFICVKPH	NOGAP	56	81	CDDNCMVLEHSDIVFICVKPHMLTPC
Drosophila melanogaster	r6.01	FBpp0076146	FBgn0016081	1	1	regex	0	0	600	607	TFFLTNWH	NOGAP	592	613	CLLCVSQKTFFLTNWHYFLAMC
Drosophila melanogaster	r6.01	FBpp0290650	FBgn0016081	1	1	regex	0	0	600	607	TFFLTNWH	NOGAP	592	613	CLLCVSQKTFFLTNWHYFLAMC
Drosophila melanogaster	r6.01	FBpp0297350	FBgn0016081	1	1	regex	0	0	595	602	TFFLTNWH	NOGAP	587	608	CLLCVSQKTFFLTNWHYFLAMC
Drosophila melanogaster	r6.01	FBpp0297351	FBgn0016081	1	1	regex	0	0	600	607	TFFLTNWH	NOGAP	592	613	CLLCVSQKTFFLTNWHYFLAMC
Drosophila melanogaster	r6.01	FBpp0297352	FBgn0016081	1	1	regex	0	0	600	607	TFFLTNWH	NOGAP	592	613	CLLCVSQKTFFLTNWHYFLAMC
Drosophila melanogaster	r6.01	FBpp0305991	FBgn0016081	1	1	regex	0	0	595	602	TFFLTNWH	NOGAP	587	608	CLLCVSQKTFFLTNWHYFLAMC
Drosophila melanogaster	r6.01	FBpp0305992	FBgn0016081	1	1	regex	0	0	600	607	TFFLTNWH	NOGAP	592	613	CLLCVSQKTFFLTNWHYFLAMC
Drosophila melanogaster	r6.01	FBpp0305993	FBgn0016081	1	1	regex	0	0	600	607	TFFLTNWH	NOGAP	592	613	CLLCVSQKTFFLTNWHYFLAMC
Drosophila melanogaster	r6.01	FBpp0086249	FBgn0016131	1	1	regex	0	0	291	298	KMLSYDLH	NOGAP	278	306	CPHLCKYADDLLNKMLSYDLHLRPSALAC
Drosophila melanogaster	r6.01	FBpp0086250	FBgn0016131	1	1	regex	0	0	291	298	KMLSYDLH	NOGAP	278	306	CPHLCKYADDLLNKMLSYDLHLRPSALAC
Drosophila melanogaster	r6.01	FBpp0086251	FBgn0016131	1	1	regex	0	0	291	298	KMLSYDLH	NOGAP	278	306	CPHLCKYADDLLNKMLSYDLHLRPSALAC
Drosophila melanogaster	r6.01	FBpp0309069	FBgn0016131	1	1	regex	0	0	291	298	KMLSYDLH	NOGAP	278	306	CPHLCKYADDLLNKMLSYDLHLRPSALAC
Drosophila melanogaster	r6.01	FBpp0311495	FBgn0016131	1	1	regex	0	0	291	298	KMLSYDLH	NOGAP	278	306	CPHLCKYADDLLNKMLSYDLHLRPSALAC
Drosophila melanogaster	r6.01	FBpp0087589	FBgn0016970	1	1	zf-C2H2	9.6e-05	16.7	85	92	TAHLLDLH	NOGAP	76	97	CVECRKMLPTAHLLDLHITEQH
Drosophila melanogaster	r6.01	FBpp0088499	FBgn0017418	1	1	regex	0	0	299	306	EKDGGCNH	NOGAP	291	314	CPRCSVTIEKDGGCNHMVCKNQNC
Drosophila melanogaster	r6.01	FBpp0088500	FBgn0017418	1	1	regex	0	0	299	306	EKDGGCNH	NOGAP	291	314	CPRCSVTIEKDGGCNHMVCKNQNC
Drosophila melanogaster	r6.01	FBpp0089023	FBgn0017418	1	1	regex	0	0	299	306	EKDGGCNH	NOGAP	291	314	CPRCSVTIEKDGGCNHMVCKNQNC
Drosophila melanogaster	r6.01	FBpp0297199	FBgn0017418	1	1	regex	0	0	299	306	EKDGGCNH	NOGAP	291	314	CPRCSVTIEKDGGCNHMVCKNQNC
Drosophila melanogaster	r6.01	FBpp0305073	FBgn0017418	1	1	regex	0	0	299	306	EKDGGCNH	NOGAP	291	314	CPRCSVTIEKDGGCNHMVCKNQNC
Drosophila melanogaster	r6.01	FBpp0305074	FBgn0017418	1	1	regex	0	0	299	306	EKDGGCNH	NOGAP	291	314	CPRCSVTIEKDGGCNHMVCKNQNC
Drosophila melanogaster	r6.01	FBpp0078970	FBgn0017551	1	1	regex	0	0	357	364	VNCLCKSH	NOGAP	346	369	CTSVICQFRFCVNCLCKSHPGERC
Drosophila melanogaster	r6.01	FBpp0079435	FBgn0019809	1	1	regex	0	0	176	183	EIKPCRGH	NOGAP	165	190	CPNKSCRGGRLEIKPCRGHCGYPVTH
Drosophila melanogaster	r6.01	FBpp0081334	FBgn0020249	1	1	regex	0	0	212	219	VVTALGKH	NOGAP	201	224	CGACRRPIEERVVTALGKHWHVEH
Drosophila melanogaster	r6.01	FBpp0081335	FBgn0020249	1	1	regex	0	0	222	229	VVTALGKH	NOGAP	211	234	CGACRRPIEERVVTALGKHWHVEH
Drosophila melanogaster	r6.01	FBpp0081336	FBgn0020249	1	1	regex	0	0	225	232	VVTALGKH	NOGAP	214	237	CGACRRPIEERVVTALGKHWHVEH
Drosophila melanogaster	r6.01	FBpp0297370	FBgn0020249	1	1	regex	0	0	212	219	VVTALGKH	NOGAP	201	224	CGACRRPIEERVVTALGKHWHVEH
Drosophila melanogaster	r6.01	FBpp0086606	FBgn0020269	1	1	regex	0	0	557	564	RYRKVIKH	NOGAP	546	572	CSKSCGVGEMHRYRKVIKHGKRGGRQC
Drosophila melanogaster	r6.01	FBpp0311552	FBgn0020269	1	1	regex	0	0	557	564	RYRKVIKH	NOGAP	546	572	CSKSCGVGEMHRYRKVIKHGKRGGRQC
Drosophila melanogaster	r6.01	FBpp0079845	FBgn0020309	1	18	zf-C2H2	7.1e-07	23.7	232	239	FRYQLIVH	NOGAP	223	243	CDICGKMFQFRYQLIVHRRYH
Drosophila melanogaster	r6.01	FBpp0079845	FBgn0020309	2	18	zf-C2H2	1.5e-07	26	260	267	TSQDLTRH	NOGAP	251	271	CQVCGQGFTTSQDLTRHGKIH
Drosophila melanogaster	r6.01	FBpp0079845	FBgn0020309	3	18	zf-C2H2	1.1e-05	19.8	288	295	NNTSLERH	NOGAP	279	299	CIVCFNVFANNTSLERHMKRH
Drosophila melanogaster	r6.01	FBpp0079845	FBgn0020309	4	18	zf-C2H2	3.7e-08	28	316	323	RKEHLDNH	NOGAP	307	327	CTICQKTFARKEHLDNHFRSH
Drosophila melanogaster	r6.01	FBpp0079845	FBgn0020309	5	18	zf-C2H2	6.8e-09	30.5	344	351	RKEHMVNH	NOGAP	335	355	CQYCAKTFTRKEHMVNHVRKH
Drosophila melanogaster	r6.01	FBpp0079845	FBgn0020309	6	18	zf-C2H2	7e-08	27.1	372	379	RKEHYVNH	NOGAP	363	383	CDICKKSFTRKEHYVNHYMWH
Drosophila melanogaster	r6.01	FBpp0079845	FBgn0020309	7	18	zf-C2H2	1.1e-09	33.1	400	407	RKEHLANH	NOGAP	391	411	CDVCGKKYTRKEHLANHMRSH
Drosophila melanogaster	r6.01	FBpp0079845	FBgn0020309	8	18	zf-C2H2	1.6e-10	35.9	428	435	RKEHFTNH	NOGAP	419	439	CEICGKSFSRKEHFTNHILWH
Drosophila melanogaster	r6.01	FBpp0079845	FBgn0020309	9	18	zf-C2H2	6.7e-08	27.1	456	463	RKEHLLNH	NOGAP	447	467	CDFCSKTFTRKEHLLNHVRQH
Drosophila melanogaster	r6.01	FBpp0079845	FBgn0020309	10	18	zf-C2H2	1.8e-07	25.8	484	491	RKEHLVNH	NOGAP	475	495	CSYCMKTFTRKEHLVNHIRQH
Drosophila melanogaster	r6.01	FBpp0079845	FBgn0020309	11	18	zf-C2H2	1.3e-08	29.5	512	519	RKDHMVNH	NOGAP	503	523	CTYCTKAFTRKDHMVNHVRQH
Drosophila melanogaster	r6.01	FBpp0079845	FBgn0020309	12	18	zf-C2H2	1.6e-08	29.2	540	547	RKEHLTNH	NOGAP	531	551	CTYCTKTFTRKEHLTNHVRQH
Drosophila melanogaster	r6.01	FBpp0079845	FBgn0020309	13	18	zf-C2H2	6.7e-09	30.5	568	575	RKEHLTNH	NOGAP	559	579	CSYCKKTFTRKEHLTNHVRLH
Drosophila melanogaster	r6.01	FBpp0079845	FBgn0020309	14	18	zf-C2H2	3.5e-09	31.4	596	603	RKEHLNNH	NOGAP	587	607	CEYCQKTFTRKEHLNNHMRQH
Drosophila melanogaster	r6.01	FBpp0079845	FBgn0020309	15	18	zf-C2H2	2.4e-07	25.3	624	631	RKEHLINH	NOGAP	615	636	CNVCNKPFTRKEHLINHMSRCH
Drosophila melanogaster	r6.01	FBpp0079845	FBgn0020309	16	18	zf-C2H2	8.3e-10	33.5	653	660	LKGNLLFH	NOGAP	644	664	CETCGKSFPLKGNLLFHQRSH
Drosophila melanogaster	r6.01	FBpp0079845	FBgn0020309	17	18	zf-C2H2	3.4e-06	21.5	685	692	CKGHLVSH	NOGAP	676	696	CEKCPKNFICKGHLVSHMRSH
Drosophila melanogaster	r6.01	FBpp0079845	FBgn0020309	18	18	zf-C2H2	4.2e-08	27.8	713	720	ERGNLKRH	NOGAP	704	725	CTLCSKAFVERGNLKRHMKMNH
Drosophila melanogaster	r6.01	FBpp0293786	FBgn0020309	1	18	zf-C2H2	7.1e-07	23.7	232	239	FRYQLIVH	NOGAP	223	243	CDICGKMFQFRYQLIVHRRYH
Drosophila melanogaster	r6.01	FBpp0293786	FBgn0020309	2	18	zf-C2H2	1.5e-07	26	260	267	TSQDLTRH	NOGAP	251	271	CQVCGQGFTTSQDLTRHGKIH
Drosophila melanogaster	r6.01	FBpp0293786	FBgn0020309	3	18	zf-C2H2	1.1e-05	19.8	288	295	NNTSLERH	NOGAP	279	299	CIVCFNVFANNTSLERHMKRH
Drosophila melanogaster	r6.01	FBpp0293786	FBgn0020309	4	18	zf-C2H2	3.7e-08	28	316	323	RKEHLDNH	NOGAP	307	327	CTICQKTFARKEHLDNHFRSH
Drosophila melanogaster	r6.01	FBpp0293786	FBgn0020309	5	18	zf-C2H2	6.8e-09	30.5	344	351	RKEHMVNH	NOGAP	335	355	CQYCAKTFTRKEHMVNHVRKH
Drosophila melanogaster	r6.01	FBpp0293786	FBgn0020309	6	18	zf-C2H2	7e-08	27.1	372	379	RKEHYVNH	NOGAP	363	383	CDICKKSFTRKEHYVNHYMWH
Drosophila melanogaster	r6.01	FBpp0293786	FBgn0020309	7	18	zf-C2H2	1.1e-09	33.1	400	407	RKEHLANH	NOGAP	391	411	CDVCGKKYTRKEHLANHMRSH
Drosophila melanogaster	r6.01	FBpp0293786	FBgn0020309	8	18	zf-C2H2	1.6e-10	35.9	428	435	RKEHFTNH	NOGAP	419	439	CEICGKSFSRKEHFTNHILWH
Drosophila melanogaster	r6.01	FBpp0293786	FBgn0020309	9	18	zf-C2H2	6.7e-08	27.1	456	463	RKEHLLNH	NOGAP	447	467	CDFCSKTFTRKEHLLNHVRQH
Drosophila melanogaster	r6.01	FBpp0293786	FBgn0020309	10	18	zf-C2H2	1.8e-07	25.8	484	491	RKEHLVNH	NOGAP	475	495	CSYCMKTFTRKEHLVNHIRQH
Drosophila melanogaster	r6.01	FBpp0293786	FBgn0020309	11	18	zf-C2H2	1.3e-08	29.5	512	519	RKDHMVNH	NOGAP	503	523	CTYCTKAFTRKDHMVNHVRQH
Drosophila melanogaster	r6.01	FBpp0293786	FBgn0020309	12	18	zf-C2H2	1.6e-08	29.2	540	547	RKEHLTNH	NOGAP	531	551	CTYCTKTFTRKEHLTNHVRQH
Drosophila melanogaster	r6.01	FBpp0293786	FBgn0020309	13	18	zf-C2H2	6.7e-09	30.5	568	575	RKEHLTNH	NOGAP	559	579	CSYCKKTFTRKEHLTNHVRLH
Drosophila melanogaster	r6.01	FBpp0293786	FBgn0020309	14	18	zf-C2H2	3.5e-09	31.4	596	603	RKEHLNNH	NOGAP	587	607	CEYCQKTFTRKEHLNNHMRQH
Drosophila melanogaster	r6.01	FBpp0293786	FBgn0020309	15	18	zf-C2H2	2.4e-07	25.3	624	631	RKEHLINH	NOGAP	615	636	CNVCNKPFTRKEHLINHMSRCH
Drosophila melanogaster	r6.01	FBpp0293786	FBgn0020309	16	18	zf-C2H2	8.3e-10	33.5	653	660	LKGNLLFH	NOGAP	644	664	CETCGKSFPLKGNLLFHQRSH
Drosophila melanogaster	r6.01	FBpp0293786	FBgn0020309	17	18	zf-C2H2	3.4e-06	21.5	685	692	CKGHLVSH	NOGAP	676	696	CEKCPKNFICKGHLVSHMRSH
Drosophila melanogaster	r6.01	FBpp0293786	FBgn0020309	18	18	zf-C2H2	4.2e-08	27.8	713	720	ERGNLKRH	NOGAP	704	725	CTLCSKAFVERGNLKRHMKMNH
Drosophila melanogaster	r6.01	FBpp0307451	FBgn0020309	1	18	zf-C2H2	7.1e-07	23.7	232	239	FRYQLIVH	NOGAP	223	243	CDICGKMFQFRYQLIVHRRYH
Drosophila melanogaster	r6.01	FBpp0307451	FBgn0020309	2	18	zf-C2H2	1.5e-07	26	260	267	TSQDLTRH	NOGAP	251	271	CQVCGQGFTTSQDLTRHGKIH
Drosophila melanogaster	r6.01	FBpp0307451	FBgn0020309	3	18	zf-C2H2	1.1e-05	19.8	288	295	NNTSLERH	NOGAP	279	299	CIVCFNVFANNTSLERHMKRH
Drosophila melanogaster	r6.01	FBpp0307451	FBgn0020309	4	18	zf-C2H2	3.7e-08	28	316	323	RKEHLDNH	NOGAP	307	327	CTICQKTFARKEHLDNHFRSH
Drosophila melanogaster	r6.01	FBpp0307451	FBgn0020309	5	18	zf-C2H2	6.8e-09	30.5	344	351	RKEHMVNH	NOGAP	335	355	CQYCAKTFTRKEHMVNHVRKH
Drosophila melanogaster	r6.01	FBpp0307451	FBgn0020309	6	18	zf-C2H2	7e-08	27.1	372	379	RKEHYVNH	NOGAP	363	383	CDICKKSFTRKEHYVNHYMWH
Drosophila melanogaster	r6.01	FBpp0307451	FBgn0020309	7	18	zf-C2H2	1.1e-09	33.1	400	407	RKEHLANH	NOGAP	391	411	CDVCGKKYTRKEHLANHMRSH
Drosophila melanogaster	r6.01	FBpp0307451	FBgn0020309	8	18	zf-C2H2	1.6e-10	35.9	428	435	RKEHFTNH	NOGAP	419	439	CEICGKSFSRKEHFTNHILWH
Drosophila melanogaster	r6.01	FBpp0307451	FBgn0020309	9	18	zf-C2H2	6.7e-08	27.1	456	463	RKEHLLNH	NOGAP	447	467	CDFCSKTFTRKEHLLNHVRQH
Drosophila melanogaster	r6.01	FBpp0307451	FBgn0020309	10	18	zf-C2H2	1.8e-07	25.8	484	491	RKEHLVNH	NOGAP	475	495	CSYCMKTFTRKEHLVNHIRQH
Drosophila melanogaster	r6.01	FBpp0307451	FBgn0020309	11	18	zf-C2H2	1.3e-08	29.5	512	519	RKDHMVNH	NOGAP	503	523	CTYCTKAFTRKDHMVNHVRQH
Drosophila melanogaster	r6.01	FBpp0307451	FBgn0020309	12	18	zf-C2H2	1.6e-08	29.2	540	547	RKEHLTNH	NOGAP	531	551	CTYCTKTFTRKEHLTNHVRQH
Drosophila melanogaster	r6.01	FBpp0307451	FBgn0020309	13	18	zf-C2H2	6.7e-09	30.5	568	575	RKEHLTNH	NOGAP	559	579	CSYCKKTFTRKEHLTNHVRLH
Drosophila melanogaster	r6.01	FBpp0307451	FBgn0020309	14	18	zf-C2H2	3.5e-09	31.4	596	603	RKEHLNNH	NOGAP	587	607	CEYCQKTFTRKEHLNNHMRQH
Drosophila melanogaster	r6.01	FBpp0307451	FBgn0020309	15	18	zf-C2H2	2.4e-07	25.3	624	631	RKEHLINH	NOGAP	615	636	CNVCNKPFTRKEHLINHMSRCH
Drosophila melanogaster	r6.01	FBpp0307451	FBgn0020309	16	18	zf-C2H2	8.3e-10	33.5	653	660	LKGNLLFH	NOGAP	644	664	CETCGKSFPLKGNLLFHQRSH
Drosophila melanogaster	r6.01	FBpp0307451	FBgn0020309	17	18	zf-C2H2	3.4e-06	21.5	685	692	CKGHLVSH	NOGAP	676	696	CEKCPKNFICKGHLVSHMRSH
Drosophila melanogaster	r6.01	FBpp0307451	FBgn0020309	18	18	zf-C2H2	4.2e-08	27.8	713	720	ERGNLKRH	NOGAP	704	725	CTLCSKAFVERGNLKRHMKMNH
Drosophila melanogaster	r6.01	FBpp0079846	FBgn0020309	1	16	zf-C2H2	7.1e-07	23.7	232	239	FRYQLIVH	NOGAP	223	243	CDICGKMFQFRYQLIVHRRYH
Drosophila melanogaster	r6.01	FBpp0079846	FBgn0020309	2	16	zf-C2H2	1.5e-07	26	260	267	TSQDLTRH	NOGAP	251	271	CQVCGQGFTTSQDLTRHGKIH
Drosophila melanogaster	r6.01	FBpp0079846	FBgn0020309	3	16	zf-C2H2	1.1e-05	19.8	288	295	NNTSLERH	NOGAP	279	299	CIVCFNVFANNTSLERHMKRH
Drosophila melanogaster	r6.01	FBpp0079846	FBgn0020309	4	16	zf-C2H2	3.7e-08	28	316	323	RKEHLDNH	NOGAP	307	327	CTICQKTFARKEHLDNHFRSH
Drosophila melanogaster	r6.01	FBpp0079846	FBgn0020309	5	16	zf-C2H2	6.8e-09	30.5	344	351	RKEHMVNH	NOGAP	335	355	CQYCAKTFTRKEHMVNHVRKH
Drosophila melanogaster	r6.01	FBpp0079846	FBgn0020309	6	16	zf-C2H2	7e-08	27.1	372	379	RKEHYVNH	NOGAP	363	383	CDICKKSFTRKEHYVNHYMWH
Drosophila melanogaster	r6.01	FBpp0079846	FBgn0020309	7	16	zf-C2H2	1.1e-09	33.1	400	407	RKEHLANH	NOGAP	391	411	CDVCGKKYTRKEHLANHMRSH
Drosophila melanogaster	r6.01	FBpp0079846	FBgn0020309	8	16	zf-C2H2	1.6e-10	35.9	428	435	RKEHFTNH	NOGAP	419	439	CEICGKSFSRKEHFTNHILWH
Drosophila melanogaster	r6.01	FBpp0079846	FBgn0020309	9	16	zf-C2H2	6.7e-08	27.1	456	463	RKEHLLNH	NOGAP	447	467	CDFCSKTFTRKEHLLNHVRQH
Drosophila melanogaster	r6.01	FBpp0079846	FBgn0020309	10	16	zf-C2H2	1.8e-07	25.8	484	491	RKEHLVNH	NOGAP	475	495	CSYCMKTFTRKEHLVNHIRQH
Drosophila melanogaster	r6.01	FBpp0079846	FBgn0020309	11	16	zf-C2H2	1.3e-08	29.5	512	519	RKDHMVNH	NOGAP	503	523	CTYCTKAFTRKDHMVNHVRQH
Drosophila melanogaster	r6.01	FBpp0079846	FBgn0020309	12	16	zf-C2H2	1.6e-08	29.2	540	547	RKEHLTNH	NOGAP	531	551	CTYCTKTFTRKEHLTNHVRQH
Drosophila melanogaster	r6.01	FBpp0079846	FBgn0020309	13	16	zf-C2H2	6.7e-09	30.5	568	575	RKEHLTNH	NOGAP	559	579	CSYCKKTFTRKEHLTNHVRLH
Drosophila melanogaster	r6.01	FBpp0079846	FBgn0020309	14	16	zf-C2H2	3.5e-09	31.4	596	603	RKEHLNNH	NOGAP	587	607	CEYCQKTFTRKEHLNNHMRQH
Drosophila melanogaster	r6.01	FBpp0079846	FBgn0020309	15	16	zf-C2H2	2.4e-07	25.3	624	631	RKEHLINH	NOGAP	615	636	CNVCNKPFTRKEHLINHMSRCH
Drosophila melanogaster	r6.01	FBpp0079846	FBgn0020309	16	16	zf-C2H2	8.3e-10	33.5	653	660	LKGNLLFH	NOGAP	644	664	CETCGKSFPLKGNLLFHQRSH
Drosophila melanogaster	r6.01	FBpp0307448	FBgn0020309	1	16	zf-C2H2	7.1e-07	23.7	232	239	FRYQLIVH	NOGAP	223	243	CDICGKMFQFRYQLIVHRRYH
Drosophila melanogaster	r6.01	FBpp0307448	FBgn0020309	2	16	zf-C2H2	1.5e-07	26	260	267	TSQDLTRH	NOGAP	251	271	CQVCGQGFTTSQDLTRHGKIH
Drosophila melanogaster	r6.01	FBpp0307448	FBgn0020309	3	16	zf-C2H2	1.1e-05	19.8	288	295	NNTSLERH	NOGAP	279	299	CIVCFNVFANNTSLERHMKRH
Drosophila melanogaster	r6.01	FBpp0307448	FBgn0020309	4	16	zf-C2H2	3.7e-08	28	316	323	RKEHLDNH	NOGAP	307	327	CTICQKTFARKEHLDNHFRSH
Drosophila melanogaster	r6.01	FBpp0307448	FBgn0020309	5	16	zf-C2H2	6.8e-09	30.5	344	351	RKEHMVNH	NOGAP	335	355	CQYCAKTFTRKEHMVNHVRKH
Drosophila melanogaster	r6.01	FBpp0307448	FBgn0020309	6	16	zf-C2H2	1.1e-09	33.1	372	379	RKEHLANH	NOGAP	363	383	CDVCGKKYTRKEHLANHMRSH
Drosophila melanogaster	r6.01	FBpp0307448	FBgn0020309	7	16	zf-C2H2	1.6e-10	35.9	400	407	RKEHFTNH	NOGAP	391	411	CEICGKSFSRKEHFTNHILWH
Drosophila melanogaster	r6.01	FBpp0307448	FBgn0020309	8	16	zf-C2H2	6.7e-08	27.1	429	436	RKEHLLNH	NOGAP	420	440	CDFCSKTFTRKEHLLNHVRQH
Drosophila melanogaster	r6.01	FBpp0307448	FBgn0020309	9	16	zf-C2H2	1.8e-07	25.8	457	464	RKEHLVNH	NOGAP	448	468	CSYCMKTFTRKEHLVNHIRQH
Drosophila melanogaster	r6.01	FBpp0307448	FBgn0020309	10	16	zf-C2H2	1.6e-08	29.2	485	492	RKEHLTNH	NOGAP	476	496	CTYCTKTFTRKEHLTNHVRQH
Drosophila melanogaster	r6.01	FBpp0307448	FBgn0020309	11	16	zf-C2H2	6.7e-09	30.5	513	520	RKEHLTNH	NOGAP	504	524	CSYCKKTFTRKEHLTNHVRLH
Drosophila melanogaster	r6.01	FBpp0307448	FBgn0020309	12	16	zf-C2H2	3.5e-09	31.4	541	548	RKEHLNNH	NOGAP	532	552	CEYCQKTFTRKEHLNNHMRQH
Drosophila melanogaster	r6.01	FBpp0307448	FBgn0020309	13	16	zf-C2H2	2.4e-07	25.3	569	576	RKEHLINH	NOGAP	560	581	CNVCNKPFTRKEHLINHMSRCH
Drosophila melanogaster	r6.01	FBpp0307448	FBgn0020309	14	16	zf-C2H2	8.3e-10	33.5	598	605	LKGNLLFH	NOGAP	589	609	CETCGKSFPLKGNLLFHQRSH
Drosophila melanogaster	r6.01	FBpp0307448	FBgn0020309	15	16	zf-C2H2	3.4e-06	21.5	630	637	CKGHLVSH	NOGAP	621	641	CEKCPKNFICKGHLVSHMRSH
Drosophila melanogaster	r6.01	FBpp0307448	FBgn0020309	16	16	zf-C2H2	4.2e-08	27.8	658	665	ERGNLKRH	NOGAP	649	670	CTLCSKAFVERGNLKRHMKMNH
Drosophila melanogaster	r6.01	FBpp0079844	FBgn0020309	1	15	zf-C2H2	7.1e-07	23.7	232	239	FRYQLIVH	NOGAP	223	243	CDICGKMFQFRYQLIVHRRYH
Drosophila melanogaster	r6.01	FBpp0079844	FBgn0020309	2	15	zf-C2H2	1.5e-07	26	260	267	TSQDLTRH	NOGAP	251	271	CQVCGQGFTTSQDLTRHGKIH
Drosophila melanogaster	r6.01	FBpp0079844	FBgn0020309	3	15	zf-C2H2	1.1e-05	19.8	288	295	NNTSLERH	NOGAP	279	299	CIVCFNVFANNTSLERHMKRH
Drosophila melanogaster	r6.01	FBpp0079844	FBgn0020309	4	15	zf-C2H2	3.7e-08	28	316	323	RKEHLDNH	NOGAP	307	327	CTICQKTFARKEHLDNHFRSH
Drosophila melanogaster	r6.01	FBpp0079844	FBgn0020309	5	15	zf-C2H2	6.8e-09	30.5	344	351	RKEHMVNH	NOGAP	335	355	CQYCAKTFTRKEHMVNHVRKH
Drosophila melanogaster	r6.01	FBpp0079844	FBgn0020309	6	15	zf-C2H2	7e-08	27.1	372	379	RKEHYVNH	NOGAP	363	383	CDICKKSFTRKEHYVNHYMWH
Drosophila melanogaster	r6.01	FBpp0079844	FBgn0020309	7	15	zf-C2H2	6.7e-08	27.1	400	407	RKEHLLNH	NOGAP	391	411	CDFCSKTFTRKEHLLNHVRQH
Drosophila melanogaster	r6.01	FBpp0079844	FBgn0020309	8	15	zf-C2H2	1.8e-07	25.8	428	435	RKEHLVNH	NOGAP	419	439	CSYCMKTFTRKEHLVNHIRQH
Drosophila melanogaster	r6.01	FBpp0079844	FBgn0020309	9	15	zf-C2H2	1.6e-08	29.2	456	463	RKEHLTNH	NOGAP	447	467	CTYCTKTFTRKEHLTNHVRQH
Drosophila melanogaster	r6.01	FBpp0079844	FBgn0020309	10	15	zf-C2H2	6.7e-09	30.5	484	491	RKEHLTNH	NOGAP	475	495	CSYCKKTFTRKEHLTNHVRLH
Drosophila melanogaster	r6.01	FBpp0079844	FBgn0020309	11	15	zf-C2H2	3.5e-09	31.4	512	519	RKEHLNNH	NOGAP	503	523	CEYCQKTFTRKEHLNNHMRQH
Drosophila melanogaster	r6.01	FBpp0079844	FBgn0020309	12	15	zf-C2H2	2.4e-07	25.3	540	547	RKEHLINH	NOGAP	531	552	CNVCNKPFTRKEHLINHMSRCH
Drosophila melanogaster	r6.01	FBpp0079844	FBgn0020309	13	15	zf-C2H2	8.3e-10	33.5	569	576	LKGNLLFH	NOGAP	560	580	CETCGKSFPLKGNLLFHQRSH
Drosophila melanogaster	r6.01	FBpp0079844	FBgn0020309	14	15	zf-C2H2	3.4e-06	21.5	601	608	CKGHLVSH	NOGAP	592	612	CEKCPKNFICKGHLVSHMRSH
Drosophila melanogaster	r6.01	FBpp0079844	FBgn0020309	15	15	zf-C2H2	4.2e-08	27.8	629	636	ERGNLKRH	NOGAP	620	641	CTLCSKAFVERGNLKRHMKMNH
Drosophila melanogaster	r6.01	FBpp0307449	FBgn0020309	1	15	zf-C2H2	7.1e-07	23.7	232	239	FRYQLIVH	NOGAP	223	243	CDICGKMFQFRYQLIVHRRYH
Drosophila melanogaster	r6.01	FBpp0307449	FBgn0020309	2	15	zf-C2H2	1.5e-07	26	260	267	TSQDLTRH	NOGAP	251	271	CQVCGQGFTTSQDLTRHGKIH
Drosophila melanogaster	r6.01	FBpp0307449	FBgn0020309	3	15	zf-C2H2	1.1e-05	19.8	288	295	NNTSLERH	NOGAP	279	299	CIVCFNVFANNTSLERHMKRH
Drosophila melanogaster	r6.01	FBpp0307449	FBgn0020309	4	15	zf-C2H2	3.7e-08	28	316	323	RKEHLDNH	NOGAP	307	327	CTICQKTFARKEHLDNHFRSH
Drosophila melanogaster	r6.01	FBpp0307449	FBgn0020309	5	15	zf-C2H2	6.8e-09	30.5	344	351	RKEHMVNH	NOGAP	335	355	CQYCAKTFTRKEHMVNHVRKH
Drosophila melanogaster	r6.01	FBpp0307449	FBgn0020309	6	15	zf-C2H2	6.7e-08	27.1	372	379	RKEHLLNH	NOGAP	363	383	CDFCSKTFTRKEHLLNHVRQH
Drosophila melanogaster	r6.01	FBpp0307449	FBgn0020309	7	15	zf-C2H2	1.8e-07	25.8	400	407	RKEHLVNH	NOGAP	391	411	CSYCMKTFTRKEHLVNHIRQH
Drosophila melanogaster	r6.01	FBpp0307449	FBgn0020309	8	15	zf-C2H2	1.3e-08	29.5	428	435	RKDHMVNH	NOGAP	419	439	CTYCTKAFTRKDHMVNHVRQH
Drosophila melanogaster	r6.01	FBpp0307449	FBgn0020309	9	15	zf-C2H2	1.6e-08	29.2	456	463	RKEHLTNH	NOGAP	447	467	CTYCTKTFTRKEHLTNHVRQH
Drosophila melanogaster	r6.01	FBpp0307449	FBgn0020309	10	15	zf-C2H2	6.7e-09	30.5	484	491	RKEHLTNH	NOGAP	475	495	CSYCKKTFTRKEHLTNHVRLH
Drosophila melanogaster	r6.01	FBpp0307449	FBgn0020309	11	15	zf-C2H2	3.5e-09	31.4	512	519	RKEHLNNH	NOGAP	503	523	CEYCQKTFTRKEHLNNHMRQH
Drosophila melanogaster	r6.01	FBpp0307449	FBgn0020309	12	15	zf-C2H2	2.4e-07	25.3	540	547	RKEHLINH	NOGAP	531	552	CNVCNKPFTRKEHLINHMSRCH
Drosophila melanogaster	r6.01	FBpp0307449	FBgn0020309	13	15	zf-C2H2	8.3e-10	33.5	569	576	LKGNLLFH	NOGAP	560	580	CETCGKSFPLKGNLLFHQRSH
Drosophila melanogaster	r6.01	FBpp0307449	FBgn0020309	14	15	zf-C2H2	3.4e-06	21.5	601	608	CKGHLVSH	NOGAP	592	612	CEKCPKNFICKGHLVSHMRSH
Drosophila melanogaster	r6.01	FBpp0307449	FBgn0020309	15	15	zf-C2H2	4.2e-08	27.8	629	636	ERGNLKRH	NOGAP	620	641	CTLCSKAFVERGNLKRHMKMNH
Drosophila melanogaster	r6.01	FBpp0079847	FBgn0020309	1	12	zf-C2H2	1.1e-09	33.1	194	201	RKEHLANH	NOGAP	185	205	CDVCGKKYTRKEHLANHMRSH
Drosophila melanogaster	r6.01	FBpp0079847	FBgn0020309	2	12	zf-C2H2	1.6e-10	35.9	222	229	RKEHFTNH	NOGAP	213	233	CEICGKSFSRKEHFTNHILWH
Drosophila melanogaster	r6.01	FBpp0079847	FBgn0020309	3	12	zf-C2H2	6.7e-08	27.1	250	257	RKEHLLNH	NOGAP	241	261	CDFCSKTFTRKEHLLNHVRQH
Drosophila melanogaster	r6.01	FBpp0079847	FBgn0020309	4	12	zf-C2H2	1.8e-07	25.8	278	285	RKEHLVNH	NOGAP	269	289	CSYCMKTFTRKEHLVNHIRQH
Drosophila melanogaster	r6.01	FBpp0079847	FBgn0020309	5	12	zf-C2H2	1.3e-08	29.5	306	313	RKDHMVNH	NOGAP	297	317	CTYCTKAFTRKDHMVNHVRQH
Drosophila melanogaster	r6.01	FBpp0079847	FBgn0020309	6	12	zf-C2H2	1.6e-08	29.2	334	341	RKEHLTNH	NOGAP	325	345	CTYCTKTFTRKEHLTNHVRQH
Drosophila melanogaster	r6.01	FBpp0079847	FBgn0020309	7	12	zf-C2H2	6.7e-09	30.5	362	369	RKEHLTNH	NOGAP	353	373	CSYCKKTFTRKEHLTNHVRLH
Drosophila melanogaster	r6.01	FBpp0079847	FBgn0020309	8	12	zf-C2H2	3.5e-09	31.4	390	397	RKEHLNNH	NOGAP	381	401	CEYCQKTFTRKEHLNNHMRQH
Drosophila melanogaster	r6.01	FBpp0079847	FBgn0020309	9	12	zf-C2H2	2.4e-07	25.3	418	425	RKEHLINH	NOGAP	409	430	CNVCNKPFTRKEHLINHMSRCH
Drosophila melanogaster	r6.01	FBpp0079847	FBgn0020309	10	12	zf-C2H2	8.3e-10	33.5	447	454	LKGNLLFH	NOGAP	438	458	CETCGKSFPLKGNLLFHQRSH
Drosophila melanogaster	r6.01	FBpp0079847	FBgn0020309	11	12	zf-C2H2	3.4e-06	21.5	479	486	CKGHLVSH	NOGAP	470	490	CEKCPKNFICKGHLVSHMRSH
Drosophila melanogaster	r6.01	FBpp0079847	FBgn0020309	12	12	zf-C2H2	4.2e-08	27.8	507	514	ERGNLKRH	NOGAP	498	519	CTLCSKAFVERGNLKRHMKMNH
Drosophila melanogaster	r6.01	FBpp0307450	FBgn0020309	1	10	zf-C2H2	1.1e-09	33.1	194	201	RKEHLANH	NOGAP	185	205	CDVCGKKYTRKEHLANHMRSH
Drosophila melanogaster	r6.01	FBpp0307450	FBgn0020309	2	10	zf-C2H2	1.6e-10	35.9	222	229	RKEHFTNH	NOGAP	213	233	CEICGKSFSRKEHFTNHILWH
Drosophila melanogaster	r6.01	FBpp0307450	FBgn0020309	3	10	zf-C2H2	6.7e-08	27.1	251	258	RKEHLLNH	NOGAP	242	262	CDFCSKTFTRKEHLLNHVRQH
Drosophila melanogaster	r6.01	FBpp0307450	FBgn0020309	4	10	zf-C2H2	1.8e-07	25.8	279	286	RKEHLVNH	NOGAP	270	290	CSYCMKTFTRKEHLVNHIRQH
Drosophila melanogaster	r6.01	FBpp0307450	FBgn0020309	5	10	zf-C2H2	1.3e-08	29.5	307	314	RKDHMVNH	NOGAP	298	318	CTYCTKAFTRKDHMVNHVRQH
Drosophila melanogaster	r6.01	FBpp0307450	FBgn0020309	6	10	zf-C2H2	1.6e-08	29.2	335	342	RKEHLTNH	NOGAP	326	346	CTYCTKTFTRKEHLTNHVRQH
Drosophila melanogaster	r6.01	FBpp0307450	FBgn0020309	7	10	zf-C2H2	6.7e-09	30.5	363	370	RKEHLTNH	NOGAP	354	374	CSYCKKTFTRKEHLTNHVRLH
Drosophila melanogaster	r6.01	FBpp0307450	FBgn0020309	8	10	zf-C2H2	3.5e-09	31.4	391	398	RKEHLNNH	NOGAP	382	402	CEYCQKTFTRKEHLNNHMRQH
Drosophila melanogaster	r6.01	FBpp0307450	FBgn0020309	9	10	zf-C2H2	2.4e-07	25.3	419	426	RKEHLINH	NOGAP	410	431	CNVCNKPFTRKEHLINHMSRCH
Drosophila melanogaster	r6.01	FBpp0307450	FBgn0020309	10	10	zf-C2H2	8.3e-10	33.5	448	455	LKGNLLFH	NOGAP	439	459	CETCGKSFPLKGNLLFHQRSH
Drosophila melanogaster	r6.01	FBpp0071316	FBgn0020378	1	4	regex	0	0	176	183	RLGPAGVH	NOGAP	168	190	CPNCQEAERLGPAGVHLRKKNIH
Drosophila melanogaster	r6.01	FBpp0071316	FBgn0020378	2	4	zf-C2H2	9.4e-07	23.3	203	210	KTSHLKAH	NOGAP	192	214	CHIPGCGKVYGKTSHLKAHLRWH
Drosophila melanogaster	r6.01	FBpp0071316	FBgn0020378	3	4	zf-C2H2	8.5e-10	33.4	233	240	RSDELQRH	NOGAP	222	244	CNWLFCGKRFTRSDELQRHLRTH
Drosophila melanogaster	r6.01	FBpp0071316	FBgn0020378	4	4	zf-C2H2	1.2e-08	29.6	261	268	RSDHLAKH	NOGAP	252	272	CPVCNKRFMRSDHLAKHVKTH
Drosophila melanogaster	r6.01	FBpp0271862	FBgn0020378	1	4	regex	0	0	371	378	RLGPAGVH	NOGAP	363	385	CPNCQEAERLGPAGVHLRKKNIH
Drosophila melanogaster	r6.01	FBpp0271862	FBgn0020378	2	4	zf-C2H2	9.4e-07	23.3	398	405	KTSHLKAH	NOGAP	387	409	CHIPGCGKVYGKTSHLKAHLRWH
Drosophila melanogaster	r6.01	FBpp0271862	FBgn0020378	3	4	zf-C2H2	8.5e-10	33.4	428	435	RSDELQRH	NOGAP	417	439	CNWLFCGKRFTRSDELQRHLRTH
Drosophila melanogaster	r6.01	FBpp0271862	FBgn0020378	4	4	zf-C2H2	1.2e-08	29.6	456	463	RSDHLAKH	NOGAP	447	467	CPVCNKRFMRSDHLAKHVKTH
Drosophila melanogaster	r6.01	FBpp0301973	FBgn0020378	1	4	regex	0	0	376	383	RLGPAGVH	NOGAP	368	390	CPNCQEAERLGPAGVHLRKKNIH
Drosophila melanogaster	r6.01	FBpp0301973	FBgn0020378	2	4	zf-C2H2	9.4e-07	23.3	403	410	KTSHLKAH	NOGAP	392	414	CHIPGCGKVYGKTSHLKAHLRWH
Drosophila melanogaster	r6.01	FBpp0301973	FBgn0020378	3	4	zf-C2H2	8.5e-10	33.4	433	440	RSDELQRH	NOGAP	422	444	CNWLFCGKRFTRSDELQRHLRTH
Drosophila melanogaster	r6.01	FBpp0301973	FBgn0020378	4	4	zf-C2H2	1.2e-08	29.6	461	468	RSDHLAKH	NOGAP	452	472	CPVCNKRFMRSDHLAKHVKTH
Drosophila melanogaster	r6.01	FBpp0303753	FBgn0020378	1	4	regex	0	0	371	378	RLGPAGVH	NOGAP	363	385	CPNCQEAERLGPAGVHLRKKNIH
Drosophila melanogaster	r6.01	FBpp0303753	FBgn0020378	2	4	zf-C2H2	9.4e-07	23.3	398	405	KTSHLKAH	NOGAP	387	409	CHIPGCGKVYGKTSHLKAHLRWH
Drosophila melanogaster	r6.01	FBpp0303753	FBgn0020378	3	4	zf-C2H2	8.5e-10	33.4	428	435	RSDELQRH	NOGAP	417	439	CNWLFCGKRFTRSDELQRHLRTH
Drosophila melanogaster	r6.01	FBpp0303753	FBgn0020378	4	4	zf-C2H2	1.2e-08	29.6	456	463	RSDHLAKH	NOGAP	447	467	CPVCNKRFMRSDHLAKHVKTH
Drosophila melanogaster	r6.01	FBpp0086597	FBgn0020767	1	2	regex	0	0	364	371	AEGETAQH	NOGAP	352	375	CARCMIYHCMSDAEGETAQHPCDC
Drosophila melanogaster	r6.01	FBpp0086597	FBgn0020767	2	2	regex	0	0	407	414	ACHLAGIH	NOGAP	398	418	CLWCYPPLRACHLAGIHCGLC
Drosophila melanogaster	r6.01	FBpp0302914	FBgn0020767	1	2	regex	0	0	342	349	AEGETAQH	NOGAP	330	353	CARCMIYHCMSDAEGETAQHPCDC
Drosophila melanogaster	r6.01	FBpp0302914	FBgn0020767	2	2	regex	0	0	385	392	ACHLAGIH	NOGAP	376	396	CLWCYPPLRACHLAGIHCGLC
Drosophila melanogaster	r6.01	FBpp0302915	FBgn0020767	1	2	regex	0	0	364	371	AEGETAQH	NOGAP	352	375	CARCMIYHCMSDAEGETAQHPCDC
Drosophila melanogaster	r6.01	FBpp0302915	FBgn0020767	2	2	regex	0	0	407	414	ACHLAGIH	NOGAP	398	418	CLWCYPPLRACHLAGIHCGLC
Drosophila melanogaster	r6.01	FBpp0074685	FBgn0020887	1	1	zf-C2H2	0.00088	13.5	422	429	RLYALLKH	NOGAP	413	434	CPWCGLDCLRLYALLKHLKLCH
Drosophila melanogaster	r6.01	FBpp0074686	FBgn0020887	1	1	zf-C2H2	0.00088	13.5	422	429	RLYALLKH	NOGAP	413	434	CPWCGLDCLRLYALLKHLKLCH
Drosophila melanogaster	r6.01	FBpp0076725	FBgn0022699	1	12	zf-C2H2	0.006	10.7	264	271	KAIRYEEH	NOGAP	255	275	CHICHQKFKKAIRYEEHMKHH
Drosophila melanogaster	r6.01	FBpp0076725	FBgn0022699	2	12	zf-C2H2	0.0002	15.6	294	301	TANGLRVH	NOGAP	283	306	CTVESCRKGFTTANGLRVHVEHAH
Drosophila melanogaster	r6.01	FBpp0076725	FBgn0022699	3	12	zf-C2H2	2.7e-07	25.1	326	333	RPVLLSFH	NOGAP	315	338	CTYEGCNKSFARPVLLSFHMKRVH
Drosophila melanogaster	r6.01	FBpp0076725	FBgn0022699	4	12	zf-C2H2	6.9e-06	20.5	358	365	CPTALKKH	NOGAP	349	369	CTECEKVFRCPTALKKHMYKH
Drosophila melanogaster	r6.01	FBpp0076725	FBgn0022699	5	12	zf-C2H2	2.5e-07	25.3	387	394	INSVLRDH	NOGAP	378	398	CEICGKRFPINSVLRDHLLRH
Drosophila melanogaster	r6.01	FBpp0076725	FBgn0022699	6	12	zf-C2H2	0.0005	14.3	415	422	TRQEWNKH	NOGAP	406	426	CPYCGVGKTTRQEWNKHILTH
Drosophila melanogaster	r6.01	FBpp0076725	FBgn0022699	7	12	zf-C2H2	0.0011	13.2	443	450	NKQALANH	NOGAP	434	455	CRQCDHASHNKQALANHVKVVH
Drosophila melanogaster	r6.01	FBpp0076725	FBgn0022699	8	12	zf-C2H2	6.2e-05	17.3	472	479	KSHACKIH	NOGAP	463	483	CQYCGKTFGKSHACKIHERSH
Drosophila melanogaster	r6.01	FBpp0076725	FBgn0022699	9	12	zf-C2H2	5.2e-06	20.9	500	507	FEKGLTKH	NOGAP	491	511	CKICGKVFLFEKGLTKHLKTH
Drosophila melanogaster	r6.01	FBpp0076725	FBgn0022699	10	12	zf-C2H2	3.8e-07	24.7	595	602	HVSNMKLH	NOGAP	586	607	CPDCGKGFNHVSNMKLHYKVVH
Drosophila melanogaster	r6.01	FBpp0076725	FBgn0022699	11	12	zf-C2H2	0.0013	12.9	624	631	KKQYLRHH	NOGAP	615	635	CRFCPKRFAKKQYLRHHEYIH
Drosophila melanogaster	r6.01	FBpp0076725	FBgn0022699	12	12	zf-C2H2	2.9e-08	28.3	652	659	QEQVLKTH	NOGAP	643	663	CKVCGKHFRQEQVLKTHMKVH
Drosophila melanogaster	r6.01	FBpp0079461	FBgn0022720	1	11	zf-C2H2	0.00021	15.5	42	49	SLAGYVKH	NOGAP	33	53	CPVCNKALVSLAGYVKHVKKH
Drosophila melanogaster	r6.01	FBpp0079461	FBgn0022720	2	11	zf-C2H2	0.00016	16	70	77	HEEELTQH	NOGAP	61	82	CRHCDARFCHEEELTQHAKDEH
Drosophila melanogaster	r6.01	FBpp0079461	FBgn0022720	3	11	zf-C2H2	1.6e-05	19.3	107	114	YQEAYRRH	NOGAP	98	119	CEKCGAEYKYQEAYRRHCRTKC
Drosophila melanogaster	r6.01	FBpp0079461	FBgn0022720	4	11	zf-C2H2_2	0.026	9.6	414	421	IRKPYEKH	NOGAP	405	426	CPHCVKIYHIRKPYEKHLRDDH
Drosophila melanogaster	r6.01	FBpp0079461	FBgn0022720	5	11	zf-C2H2	3.5e-05	18.1	462	469	VEKRLVTH	NOGAP	453	473	CPICSKIYLVEKRLVTHMKVH
Drosophila melanogaster	r6.01	FBpp0079461	FBgn0022720	6	11	zf-C2H2	3.8e-05	18	520	527	GHDSLKNH	NOGAP	511	532	CEKCDKYMTGHDSLKNHERNFH
Drosophila melanogaster	r6.01	FBpp0079461	FBgn0022720	7	11	zf-C2H2	1.7e-05	19.1	555	562	GRTSLSDH	NOGAP	546	567	CDKCGKKFTGRTSLSDHVRSDC
Drosophila melanogaster	r6.01	FBpp0079461	FBgn0022720	8	11	zf-C2H2	3.4e-05	18.2	584	591	TAGILKTH	NOGAP	575	595	CSVCGKHLSTAGILKTHMLLH
Drosophila melanogaster	r6.01	FBpp0079461	FBgn0022720	9	11	zf-C2H2	3.1e-09	31.6	612	619	VKAQYKSH	NOGAP	603	624	CDKCGKTFKVKAQYKSHLKTRH
Drosophila melanogaster	r6.01	FBpp0079461	FBgn0022720	10	11	zf-C2H2	9.3e-08	26.7	641	648	YRESLLTH	NOGAP	632	652	CHLCPKEYPYRESLLTHMTVH
Drosophila melanogaster	r6.01	FBpp0079461	FBgn0022720	11	11	zf-C2H2_6	1.4e-07	26.1	669	676	CISNLQAH	NOGAP	660	680	CNNCGKRFTCISNLQAHRKVH
Drosophila melanogaster	r6.01	FBpp0076724	FBgn0022935	1	12	zf-C2H2	0.0016	12.7	289	296	KAIRYEEH	NOGAP	280	300	CHICHQKFKKAIRYEEHMKYH
Drosophila melanogaster	r6.01	FBpp0076724	FBgn0022935	2	12	zf-C2H2	2e-05	18.9	319	326	TANGLRIH	NOGAP	308	331	CKVETCKKGFTTANGLRIHIDHAH
Drosophila melanogaster	r6.01	FBpp0076724	FBgn0022935	3	12	zf-C2H2	7.2e-05	17.1	351	358	RVRLLTFH	NOGAP	340	363	CIAEGCGKTFPRVRLLTFHMKKVH
Drosophila melanogaster	r6.01	FBpp0076724	FBgn0022935	4	12	zf-C2H2	1.1e-05	19.7	386	393	CPTALKKH	NOGAP	377	397	CTECDTVFRCPTALKKHMYKH
Drosophila melanogaster	r6.01	FBpp0076724	FBgn0022935	5	12	zf-C2H2	4.1e-08	27.9	415	422	INSALRDH	NOGAP	406	426	CNICGKRFVINSALRDHLMRH
Drosophila melanogaster	r6.01	FBpp0076724	FBgn0022935	6	12	zf-C2H2	0.0012	13	443	450	TRQEWNAH	NOGAP	434	454	CPYCGVGKTTRQEWNAHILTH
Drosophila melanogaster	r6.01	FBpp0076724	FBgn0022935	7	12	zf-C2H2	0.005	11	471	478	NKQALSNH	NOGAP	462	483	CRQCDHASHNKQALSNHVKVVH
Drosophila melanogaster	r6.01	FBpp0076724	FBgn0022935	8	12	zf-C2H2	3.1e-05	18.3	500	507	KSHACKVH	NOGAP	491	511	CQYCGKTFGKSHACKVHERSH
Drosophila melanogaster	r6.01	FBpp0076724	FBgn0022935	9	12	zf-C2H2	0.00095	13.4	528	535	CEKSLTKH	NOGAP	519	539	CKICGKIFLCEKSLTKHLKTH
Drosophila melanogaster	r6.01	FBpp0076724	FBgn0022935	10	12	zf-C2H2	1.5e-05	19.3	661	668	NIGNMKLH	NOGAP	652	673	CPGCGRGFNNIGNMKLHYKIIH
Drosophila melanogaster	r6.01	FBpp0076724	FBgn0022935	11	12	zf-H2C2_5	0.52	4.2	690	697	KAQILRHH	NOGAP	681	701	CRFCPKRFSKAQILRHHEWIH
Drosophila melanogaster	r6.01	FBpp0076724	FBgn0022935	12	12	zf-C2H2	4.4e-09	31.1	718	725	QETALKKH	NOGAP	709	729	CKICGKHFRQETALKKHIKTH
Drosophila melanogaster	r6.01	FBpp0083320	FBgn0023097	1	1	regex	0	0	264	271	QLSDHRDH	NOGAP	252	277	CETCDKLTCRDCQLSDHRDHKYKFAH
Drosophila melanogaster	r6.01	FBpp0289844	FBgn0023097	1	1	regex	0	0	264	271	QLSDHRDH	NOGAP	252	277	CETCDKLTCRDCQLSDHRDHKYKFAH
Drosophila melanogaster	r6.01	FBpp0303076	FBgn0023097	1	1	regex	0	0	264	271	QLSDHRDH	NOGAP	252	277	CETCDKLTCRDCQLSDHRDHKYKFAH
Drosophila melanogaster	r6.01	FBpp0306699	FBgn0023097	1	1	regex	0	0	264	271	QLSDHRDH	NOGAP	252	277	CETCDKLTCRDCQLSDHRDHKYKFAH
Drosophila melanogaster	r6.01	FBpp0306700	FBgn0023097	1	1	regex	0	0	264	271	QLSDHRDH	NOGAP	252	277	CETCDKLTCRDCQLSDHRDHKYKFAH
Drosophila melanogaster	r6.01	FBpp0306701	FBgn0023097	1	1	regex	0	0	264	271	QLSDHRDH	NOGAP	252	277	CETCDKLTCRDCQLSDHRDHKYKFAH
Drosophila melanogaster	r6.01	FBpp0072036	FBgn0024234	1	1	zf-C2H2	0.34	4.8	393	400	AHMNATNH	NOGAP	383	408	CSGECNFPLNAHMNATNHAIVQTLVH
Drosophila melanogaster	r6.01	FBpp0309939	FBgn0024234	1	1	zf-C2H2	0.34	4.8	393	400	AHMNATNH	NOGAP	383	408	CSGECNFPLNAHMNATNHAIVQTLVH
Drosophila melanogaster	r6.01	FBpp0077219	FBgn0024244	1	2	zf-C2H2	1.1e-08	29.7	37	44	KPYNLMIH	NOGAP	28	48	CKYCQRRFTKPYNLMIHERTH
Drosophila melanogaster	r6.01	FBpp0077219	FBgn0024244	2	2	zf-C2H2	1.8e-07	25.7	66	73	QRDNLRQH	NOGAP	57	78	CEVCGKYFKQRDNLRQHRCSQC
Drosophila melanogaster	r6.01	FBpp0077220	FBgn0024244	1	2	zf-C2H2	1.1e-08	29.7	37	44	KPYNLMIH	NOGAP	28	48	CKYCQRRFTKPYNLMIHERTH
Drosophila melanogaster	r6.01	FBpp0077220	FBgn0024244	2	2	zf-C2H2	1.8e-07	25.7	66	73	QRDNLRQH	NOGAP	57	78	CEVCGKYFKQRDNLRQHRCSQC
Drosophila melanogaster	r6.01	FBpp0311097	FBgn0024244	1	2	zf-C2H2	1.1e-08	29.7	37	44	KPYNLMIH	NOGAP	28	48	CKYCQRRFTKPYNLMIHERTH
Drosophila melanogaster	r6.01	FBpp0311097	FBgn0024244	2	2	zf-C2H2	2.4e-09	32	66	73	QRDNLRQH	NOGAP	57	77	CEVCGKYFKQRDNLRQHRNLH
Drosophila melanogaster	r6.01	FBpp0077839	FBgn0024887	1	1	zf-met	5.5e-06	20.8	37	44	DENGFKCH	NOGAP	28	50	CQMCEKQCRDENGFKCHTMSESH
Drosophila melanogaster	r6.01	FBpp0070466	FBgn0024975	1	7	zf-C2H2	3.6e-07	24.7	210	217	RKRTFQYH	NOGAP	201	221	CPICGKQLARKRTFQYHMRLH
Drosophila melanogaster	r6.01	FBpp0070466	FBgn0024975	2	7	zf-C2H2	4.7e-06	21	295	302	TNNSFKYH	NOGAP	286	306	CKICGKQLSTNNSFKYHMQLH
Drosophila melanogaster	r6.01	FBpp0070466	FBgn0024975	3	7	zf-C2H2	1.2e-05	19.6	351	358	QASSLRTH	NOGAP	342	362	CPTCFKVYRQASSLRTHLLIH
Drosophila melanogaster	r6.01	FBpp0070466	FBgn0024975	4	7	zf-C2H2	9.5e-08	26.7	379	386	QKSGYKKH	NOGAP	370	390	CSICGKRLTQKSGYKKHMLTH
Drosophila melanogaster	r6.01	FBpp0070466	FBgn0024975	5	7	zf-C2H2_6	2.7e-10	35.1	407	414	YSSNLIAH	NOGAP	398	418	CDICGRRFRYSSNLIAHKRCH
Drosophila melanogaster	r6.01	FBpp0070466	FBgn0024975	6	7	zf-C2H2	1e-06	23.3	436	443	STSELNRH	NOGAP	426	447	CPVCQKRSFGSTSELNRHMLVH
Drosophila melanogaster	r6.01	FBpp0070466	FBgn0024975	7	7	zf-C2H2	1.5e-07	26	464	471	RRISLAIH	NOGAP	455	475	CEQCGKSFKRRISLAIHRQSH
Drosophila melanogaster	r6.01	FBpp0070464	FBgn0024977	1	2	regex	0	0	33	40	TFFLLACH	NOGAP	24	44	CALFCDKKHTFFLLACHHVFC
Drosophila melanogaster	r6.01	FBpp0070464	FBgn0024977	2	2	regex	0	0	77	84	LTNSMPNH	NOGAP	65	90	CSTCRRSVRGRQLTNSMPNHFKQLFH
Drosophila melanogaster	r6.01	FBpp0088053	FBgn0025185	1	7	zf-C2H2	1.6e-05	19.3	386	393	TDHALQAH	NOGAP	377	398	CEVCEHSFSTDHALQAHQFRDH
Drosophila melanogaster	r6.01	FBpp0088053	FBgn0025185	2	7	zf-C2H2	0.00015	16.1	417	424	RKCHLQQH	NOGAP	408	429	CTLCELNFDRKCHLQQHSQRVH
Drosophila melanogaster	r6.01	FBpp0088053	FBgn0025185	3	7	zf-C2H2	1.4e-06	22.7	445	452	FGNQLAIH	NOGAP	436	456	CEICSRSFAFGNQLAIHKRTH
Drosophila melanogaster	r6.01	FBpp0088053	FBgn0025185	4	7	zf-C2H2	3.6e-06	21.4	476	483	QKIQMTTH	NOGAP	467	488	CEFCGKCFKQKIQMTTHVTAVH
Drosophila melanogaster	r6.01	FBpp0088053	FBgn0025185	5	7	zf-C2H2	6.3e-06	20.6	505	512	TKRDLKDH	NOGAP	496	516	CDMCPKDFLTKRDLKDHVKAH
Drosophila melanogaster	r6.01	FBpp0088053	FBgn0025185	6	7	zf-C2H2	2.7e-05	18.5	533	540	NANALVKH	NOGAP	524	544	CEVCQKAFTNANALVKHRHIH
Drosophila melanogaster	r6.01	FBpp0088053	FBgn0025185	7	7	zf-C2H2	9.7e-07	23.3	560	567	ERVSLGVH	NOGAP	551	572	CSLCTTRFSERVSLGVHMRRTH
Drosophila melanogaster	r6.01	FBpp0071688	FBgn0025186	1	3	regex	0	0	165	172	FYSLACGH	NOGAP	153	178	CPVCASSQLGDKFYSLACGHSFCKDC
Drosophila melanogaster	r6.01	FBpp0071688	FBgn0025186	2	3	regex	0	0	272	279	FRCGMDYH	NOGAP	263	284	CKACHTGFCFRCGMDYHAPTDC
Drosophila melanogaster	r6.01	FBpp0071688	FBgn0025186	3	3	regex	0	0	319	326	EKNGGCNH	NOGAP	311	332	CPKCHICIEKNGGCNHMQCFNC
Drosophila melanogaster	r6.01	FBpp0071650	FBgn0025573	1	1	regex	0	0	179	186	EENIFCCH	NOGAP	168	192	CYNCLPLAAIIEENIFCCHGGLSPH
Drosophila melanogaster	r6.01	FBpp0070111	FBgn0025635	1	8	zf-C2H2	1.4	2.6	38	45	GEWSLNGH	NOGAP	27	49	CGWRDCQEICTGEWSLNGHIGDH
Drosophila melanogaster	r6.01	FBpp0070111	FBgn0025635	2	8	zf-C2H2	0.021	8.9	82	89	NQVEFERH	NOGAP	71	93	CTWNSCDFRTENQVEFERHSYYH
Drosophila melanogaster	r6.01	FBpp0070111	FBgn0025635	3	8	zf-C2H2	0.00032	14.9	146	153	SIVEFQDH	NOGAP	135	157	CGWTDCEREFVSIVEFQDHIVKH
Drosophila melanogaster	r6.01	FBpp0070111	FBgn0025635	4	8	zf-C2H2	0.0041	11.2	188	195	NKYRLIEH	NOGAP	177	199	CNWAMCHKHMGNKYRLIEHISTH
Drosophila melanogaster	r6.01	FBpp0070111	FBgn0025635	5	8	zf-C2H2	7.5e-07	23.7	246	253	TKKLLKSH	NOGAP	237	257	CAQCFKFFATKKLLKSHVVRH
Drosophila melanogaster	r6.01	FBpp0070111	FBgn0025635	6	8	zf-C2H2	4.3e-07	24.5	272	279	SASSLTTH	NOGAP	263	284	CTMCDMTCSSASSLTTHIRYRH
Drosophila melanogaster	r6.01	FBpp0070111	FBgn0025635	7	8	zf-C2H2	5.1e-05	17.6	301	308	RESDLAKH	NOGAP	292	313	CSECDTRCVRESDLAKHVQIVH
Drosophila melanogaster	r6.01	FBpp0070111	FBgn0025635	8	8	zf-C2H2	0.02	8.9	331	338	TYTQMRRH	NOGAP	320	343	CEHPDCHYSVRTYTQMRRHFLEVH
Drosophila melanogaster	r6.01	FBpp0070112	FBgn0025635	1	8	zf-C2H2	1.4	2.6	38	45	GEWSLNGH	NOGAP	27	49	CGWRDCQEICTGEWSLNGHIGDH
Drosophila melanogaster	r6.01	FBpp0070112	FBgn0025635	2	8	regex	0	0	84	91	GKLECDLH	NOGAP	71	97	CTWNSCDFRTENQGKLECDLHPEIPAC
Drosophila melanogaster	r6.01	FBpp0070112	FBgn0025635	3	8	zf-C2H2	0.00032	14.9	127	134	SIVEFQDH	NOGAP	116	138	CGWTDCEREFVSIVEFQDHIVKH
Drosophila melanogaster	r6.01	FBpp0070112	FBgn0025635	4	8	zf-C2H2	0.0041	11.2	169	176	NKYRLIEH	NOGAP	158	180	CNWAMCHKHMGNKYRLIEHISTH
Drosophila melanogaster	r6.01	FBpp0070112	FBgn0025635	5	8	zf-C2H2	7.5e-07	23.7	227	234	TKKLLKSH	NOGAP	218	238	CAQCFKFFATKKLLKSHVVRH
Drosophila melanogaster	r6.01	FBpp0070112	FBgn0025635	6	8	zf-C2H2	4.3e-07	24.5	253	260	SASSLTTH	NOGAP	244	265	CTMCDMTCSSASSLTTHIRYRH
Drosophila melanogaster	r6.01	FBpp0070112	FBgn0025635	7	8	zf-C2H2	5.1e-05	17.6	282	289	RESDLAKH	NOGAP	273	294	CSECDTRCVRESDLAKHVQIVH
Drosophila melanogaster	r6.01	FBpp0070112	FBgn0025635	8	8	zf-C2H2	0.02	8.9	312	319	TYTQMRRH	NOGAP	301	324	CEHPDCHYSVRTYTQMRRHFLEVH
Drosophila melanogaster	r6.01	FBpp0070113	FBgn0025635	1	8	zf-C2H2	1.4	2.6	38	45	GEWSLNGH	NOGAP	27	49	CGWRDCQEICTGEWSLNGHIGDH
Drosophila melanogaster	r6.01	FBpp0070113	FBgn0025635	2	8	zf-C2H2	0.021	8.9	82	89	NQVEFERH	NOGAP	71	93	CTWNSCDFRTENQVEFERHSYYH
Drosophila melanogaster	r6.01	FBpp0070113	FBgn0025635	3	8	zf-C2H2	0.00032	14.9	146	153	SIVEFQDH	NOGAP	135	157	CGWTDCEREFVSIVEFQDHIVKH
Drosophila melanogaster	r6.01	FBpp0070113	FBgn0025635	4	8	zf-C2H2	0.0041	11.2	188	195	NKYRLIEH	NOGAP	177	199	CNWAMCHKHMGNKYRLIEHISTH
Drosophila melanogaster	r6.01	FBpp0070113	FBgn0025635	5	8	zf-C2H2	7.5e-07	23.7	246	253	TKKLLKSH	NOGAP	237	257	CAQCFKFFATKKLLKSHVVRH
Drosophila melanogaster	r6.01	FBpp0070113	FBgn0025635	6	8	zf-C2H2	4.3e-07	24.5	272	279	SASSLTTH	NOGAP	263	284	CTMCDMTCSSASSLTTHIRYRH
Drosophila melanogaster	r6.01	FBpp0070113	FBgn0025635	7	8	zf-C2H2	5.1e-05	17.6	301	308	RESDLAKH	NOGAP	292	313	CSECDTRCVRESDLAKHVQIVH
Drosophila melanogaster	r6.01	FBpp0070113	FBgn0025635	8	8	zf-C2H2	0.02	8.9	331	338	TYTQMRRH	NOGAP	320	343	CEHPDCHYSVRTYTQMRRHFLEVH
Drosophila melanogaster	r6.01	FBpp0070146	FBgn0025639	1	1	regex	0	0	324	331	GPAAYINH	NOGAP	314	337	CRKNCAQLWLGPAAYINHDCRANC
Drosophila melanogaster	r6.01	FBpp0300875	FBgn0025639	1	1	regex	0	0	324	331	GPAAYINH	NOGAP	314	337	CRKNCAQLWLGPAAYINHDCRANC
Drosophila melanogaster	r6.01	FBpp0070703	FBgn0025679	1	3	zf-C2H2	3.2e-06	21.6	210	217	KPAHLKAH	NOGAP	199	221	CTFGNCEKIYAKPAHLKAHLRRH
Drosophila melanogaster	r6.01	FBpp0070703	FBgn0025679	2	3	zf-C2H2	7.9e-08	26.9	240	247	RSDELARH	NOGAP	229	251	CSWPDCVWRFSRSDELARHKRSH
Drosophila melanogaster	r6.01	FBpp0070703	FBgn0025679	3	3	zf-C2H2	2.2e-08	28.8	268	275	RSDHLTKH	NOGAP	259	279	CDYCSKCFARSDHLTKHRKVH
Drosophila melanogaster	r6.01	FBpp0077329	FBgn0025681	1	2	regex	0	0	46	53	QAFEIIQH	NOGAP	36	59	CYDSFCKHWQQAFEIIQHSAPPSH
Drosophila melanogaster	r6.01	FBpp0077329	FBgn0025681	2	2	regex	0	0	559	566	RYQKWPRH	NOGAP	547	572	CQKDCLKWANSYRYQKWPRHGQGRVH
Drosophila melanogaster	r6.01	FBpp0077330	FBgn0025681	1	2	regex	0	0	46	53	QAFEIIQH	NOGAP	36	59	CYDSFCKHWQQAFEIIQHSAPPSH
Drosophila melanogaster	r6.01	FBpp0077330	FBgn0025681	2	2	regex	0	0	559	566	RYQKWPRH	NOGAP	547	572	CQKDCLKWANSYRYQKWPRHGQGRVH
Drosophila melanogaster	r6.01	FBpp0271738	FBgn0025681	1	2	regex	0	0	46	53	QAFEIIQH	NOGAP	36	59	CYDSFCKHWQQAFEIIQHSAPPSH
Drosophila melanogaster	r6.01	FBpp0271738	FBgn0025681	2	2	regex	0	0	567	574	RYQKWPRH	NOGAP	555	580	CQKDCLKWANSYRYQKWPRHGQGRVH
Drosophila melanogaster	r6.01	FBpp0304043	FBgn0025681	1	2	regex	0	0	46	53	QAFEIIQH	NOGAP	36	59	CYDSFCKHWQQAFEIIQHSAPPSH
Drosophila melanogaster	r6.01	FBpp0304043	FBgn0025681	2	2	regex	0	0	567	574	RYQKWPRH	NOGAP	555	580	CQKDCLKWANSYRYQKWPRHGQGRVH
Drosophila melanogaster	r6.01	FBpp0077146	FBgn0025684	1	1	regex	0	0	271	278	SWLPTYFH	NOGAP	261	283	CEMNCFFVLLSWLPTYFHDGFPH
Drosophila melanogaster	r6.01	FBpp0085626	FBgn0025720	1	1	regex	0	0	24	31	CSLSHGMH	NOGAP	16	37	CGYCAGANCSLSHGMHAYQLDC
Drosophila melanogaster	r6.01	FBpp0085627	FBgn0025720	1	1	regex	0	0	24	31	CSLSHGMH	NOGAP	16	37	CGYCAGANCSLSHGMHAYQLDC
Drosophila melanogaster	r6.01	FBpp0089149	FBgn0025720	1	1	regex	0	0	24	31	CSLSHGMH	NOGAP	16	37	CGYCAGANCSLSHGMHAYQLDC
Drosophila melanogaster	r6.01	FBpp0307617	FBgn0025720	1	1	regex	0	0	24	31	CSLSHGMH	NOGAP	16	37	CGYCAGANCSLSHGMHAYQLDC
Drosophila melanogaster	r6.01	FBpp0088287	FBgn0025741	1	1	regex	0	0	688	695	CDWCVEAH	NOGAP	678	699	CTRCVSSEFPCDWCVEAHRCTH
Drosophila melanogaster	r6.01	FBpp0088288	FBgn0025741	1	1	regex	0	0	248	255	CDWCVEAH	NOGAP	238	259	CTRCVSSEFPCDWCVEAHRCTH
Drosophila melanogaster	r6.01	FBpp0088289	FBgn0025741	1	1	regex	0	0	248	255	CDWCVEAH	NOGAP	238	259	CTRCVSSEFPCDWCVEAHRCTH
Drosophila melanogaster	r6.01	FBpp0301599	FBgn0025741	1	1	regex	0	0	688	695	CDWCVEAH	NOGAP	678	699	CTRCVSSEFPCDWCVEAHRCTH
Drosophila melanogaster	r6.01	FBpp0071140	FBgn0025800	1	1	regex	0	0	69	76	KPAPAGEH	NOGAP	58	83	CQTRCVTVPRSKPAPAGEHLRKGLPH
Drosophila melanogaster	r6.01	FBpp0309145	FBgn0025800	1	1	regex	0	0	69	76	KPAPAGEH	NOGAP	58	83	CQTRCVTVPRSKPAPAGEHLRKGLPH
Drosophila melanogaster	r6.01	FBpp0075533	FBgn0025874	1	12	zf-C2H2	2.2e-05	18.8	251	258	TQKALARH	NOGAP	242	262	CTECGVSYSTQKALARHVAKH
Drosophila melanogaster	r6.01	FBpp0075533	FBgn0025874	2	12	zf-C2H2	1.1e-06	23.1	283	290	TNAQLTTH	NOGAP	274	294	CDFCGRGFRTNAQLTTHRRRH
Drosophila melanogaster	r6.01	FBpp0075533	FBgn0025874	3	12	zf-C2H2	5.1e-07	24.2	311	318	HGPTLKSH	NOGAP	302	322	CPLCPKAYTHGPTLKSHMHTH
Drosophila melanogaster	r6.01	FBpp0075533	FBgn0025874	4	12	zf-C2H2	4.6e-09	31	339	346	TRGNLRAH	NOGAP	330	350	CPQCDKTFYTRGNLRAHIQRH
Drosophila melanogaster	r6.01	FBpp0075533	FBgn0025874	5	12	zf-C2H2	1e-07	26.5	367	374	KNSGLKLH	NOGAP	358	378	CPDCPQTFAKNSGLKLHSRLH
Drosophila melanogaster	r6.01	FBpp0075533	FBgn0025874	6	12	zf-C2H2	1.5e-08	29.3	395	402	QNQHLITH	NOGAP	386	406	CELCGKGFVQNQHLITHLRVH
Drosophila melanogaster	r6.01	FBpp0075533	FBgn0025874	7	12	zf-C2H2	3.7e-10	34.7	423	430	EKSNMMKH	NOGAP	414	434	CPDCDKSFFEKSNMMKHQRTH
Drosophila melanogaster	r6.01	FBpp0075533	FBgn0025874	8	12	zf-C2H2	2e-08	28.9	451	458	HNHHLKSH	NOGAP	442	462	CEECGQAFSHNHHLKSHLRIH
Drosophila melanogaster	r6.01	FBpp0075533	FBgn0025874	9	12	zf-C2H2	1.8e-07	25.7	479	486	ANQSLMKH	NOGAP	470	490	CDQCGKGFSANQSLMKHTLWH
Drosophila melanogaster	r6.01	FBpp0075533	FBgn0025874	10	12	zf-C2H2	2.6e-06	21.9	509	516	TQQSLRGH	NOGAP	500	520	CSQCPKAYDTQQSLRGHEKTH
Drosophila melanogaster	r6.01	FBpp0075533	FBgn0025874	11	12	zf-C2H2	6.3e-06	20.6	541	548	LKKTLDKH	NOGAP	532	552	CPHCDVRFALKKTLDKHITSH
Drosophila melanogaster	r6.01	FBpp0075533	FBgn0025874	12	12	zf-C2H2	8.1e-07	23.6	568	575	SQKSLKKH	NOGAP	559	579	CPQCPEGFFSQKSLKKHLRLH
Drosophila melanogaster	r6.01	FBpp0305244	FBgn0025874	1	12	zf-C2H2	2.2e-05	18.8	239	246	TQKALARH	NOGAP	230	250	CTECGVSYSTQKALARHVAKH
Drosophila melanogaster	r6.01	FBpp0305244	FBgn0025874	2	12	zf-C2H2	1.1e-06	23.1	271	278	TNAQLTTH	NOGAP	262	282	CDFCGRGFRTNAQLTTHRRRH
Drosophila melanogaster	r6.01	FBpp0305244	FBgn0025874	3	12	zf-C2H2	5.1e-07	24.2	299	306	HGPTLKSH	NOGAP	290	310	CPLCPKAYTHGPTLKSHMHTH
Drosophila melanogaster	r6.01	FBpp0305244	FBgn0025874	4	12	zf-C2H2	4.6e-09	31	327	334	TRGNLRAH	NOGAP	318	338	CPQCDKTFYTRGNLRAHIQRH
Drosophila melanogaster	r6.01	FBpp0305244	FBgn0025874	5	12	zf-C2H2	1e-07	26.5	355	362	KNSGLKLH	NOGAP	346	366	CPDCPQTFAKNSGLKLHSRLH
Drosophila melanogaster	r6.01	FBpp0305244	FBgn0025874	6	12	zf-C2H2	1.5e-08	29.3	383	390	QNQHLITH	NOGAP	374	394	CELCGKGFVQNQHLITHLRVH
Drosophila melanogaster	r6.01	FBpp0305244	FBgn0025874	7	12	zf-C2H2	3.7e-10	34.7	411	418	EKSNMMKH	NOGAP	402	422	CPDCDKSFFEKSNMMKHQRTH
Drosophila melanogaster	r6.01	FBpp0305244	FBgn0025874	8	12	zf-C2H2	2e-08	28.9	439	446	HNHHLKSH	NOGAP	430	450	CEECGQAFSHNHHLKSHLRIH
Drosophila melanogaster	r6.01	FBpp0305244	FBgn0025874	9	12	zf-C2H2	1.8e-07	25.7	467	474	ANQSLMKH	NOGAP	458	478	CDQCGKGFSANQSLMKHTLWH
Drosophila melanogaster	r6.01	FBpp0305244	FBgn0025874	10	12	zf-C2H2	2.6e-06	21.9	497	504	TQQSLRGH	NOGAP	488	508	CSQCPKAYDTQQSLRGHEKTH
Drosophila melanogaster	r6.01	FBpp0305244	FBgn0025874	11	12	zf-C2H2	6.3e-06	20.6	529	536	LKKTLDKH	NOGAP	520	540	CPHCDVRFALKKTLDKHITSH
Drosophila melanogaster	r6.01	FBpp0305244	FBgn0025874	12	12	zf-C2H2	8.1e-07	23.6	556	563	SQKSLKKH	NOGAP	547	567	CPQCPEGFFSQKSLKKHLRLH
Drosophila melanogaster	r6.01	FBpp0070891	FBgn0026015	1	1	regex	0	0	630	637	QTKPARLH	NOGAP	619	641	CGKCRRYMKYIQTKPARLHCSHC
Drosophila melanogaster	r6.01	FBpp0309042	FBgn0026015	1	1	regex	0	0	630	637	QTKPARLH	NOGAP	619	641	CGKCRRYMKYIQTKPARLHCSHC
Drosophila melanogaster	r6.01	FBpp0070636	FBgn0026080	1	1	zf-C2H2	0.0012	13	300	307	SRKCLERH	NOGAP	291	311	CEFCLKYRKSRKCLERHLSKC
Drosophila melanogaster	r6.01	FBpp0305387	FBgn0026080	1	1	zf-C2H2	0.0012	13	300	307	SRKCLERH	NOGAP	291	311	CEFCLKYRKSRKCLERHLSKC
Drosophila melanogaster	r6.01	FBpp0305388	FBgn0026080	1	1	zf-C2H2	0.0012	13	300	307	SRKCLERH	NOGAP	291	311	CEFCLKYRKSRKCLERHLSKC
Drosophila melanogaster	r6.01	FBpp0074061	FBgn0026181	1	1	regex	0	0	1294	1301	HKEHVDKH	NOGAP	1286	1307	CKRCRNKIHKEHVDKHDPLAPC
Drosophila melanogaster	r6.01	FBpp0309137	FBgn0026181	1	1	regex	0	0	1285	1292	HKEHVDKH	NOGAP	1277	1298	CKRCRNKIHKEHVDKHDPLAPC
Drosophila melanogaster	r6.01	FBpp0309138	FBgn0026181	1	1	regex	0	0	1294	1301	HKEHVDKH	NOGAP	1286	1307	CKRCRNKIHKEHVDKHDPLAPC
Drosophila melanogaster	r6.01	FBpp0309139	FBgn0026181	1	1	regex	0	0	1285	1292	HKEHVDKH	NOGAP	1277	1298	CKRCRNKIHKEHVDKHDPLAPC
Drosophila melanogaster	r6.01	FBpp0071238	FBgn0026206	1	1	zf-C2H2	3.5	0.9	344	351	NDCLLSDH	NOGAP	335	356	CFTCQVPTCNDCLLSDHKGSDH
Drosophila melanogaster	r6.01	FBpp0305660	FBgn0026206	1	1	zf-C2H2	3.5	0.9	344	351	NDCLLSDH	NOGAP	335	356	CFTCQVPTCNDCLLSDHKGSDH
Drosophila melanogaster	r6.01	FBpp0305661	FBgn0026206	1	1	zf-C2H2	3.5	0.9	344	351	NDCLLSDH	NOGAP	335	356	CFTCQVPTCNDCLLSDHKGSDH
Drosophila melanogaster	r6.01	FBpp0305662	FBgn0026206	1	1	zf-C2H2	3.5	0.9	344	351	NDCLLSDH	NOGAP	335	356	CFTCQVPTCNDCLLSDHKGSDH
Drosophila melanogaster	r6.01	FBpp0309300	FBgn0026206	1	1	zf-C2H2	3.5	0.9	344	351	NDCLLSDH	NOGAP	335	356	CFTCQVPTCNDCLLSDHKGSDH
Drosophila melanogaster	r6.01	FBpp0076462	FBgn0026263	1	1	regex	0	0	45	52	DLRRFPVH	NOGAP	34	57	CLMGCQDVKPNDLRRFPVHDTDRC
Drosophila melanogaster	r6.01	FBpp0083931	FBgn0026317	1	1	regex	0	0	506	513	LCSVGGLH	NOGAP	496	521	CGECNETDRNLCSVGGLHMPTSRSMH
Drosophila melanogaster	r6.01	FBpp0077119	FBgn0026319	1	5	zf-C2H2	3.3	1	146	153	PRIMMTDH	NOGAP	136	158	CPNKCGAQI-PRIMMTDHLQYTC
Drosophila melanogaster	r6.01	FBpp0077119	FBgn0026319	2	5	zf-C2H2	3.8	0.7	173	180	SGAGLEEH	NOGAP	164	184	CEFCQSEF-SGAGLEEHNGSC
Drosophila melanogaster	r6.01	FBpp0077119	FBgn0026319	3	5	regex	0	0	199	206	LRGRMTLH	NOGAP	190	211	CEAKCGQRILRGRMTLHKSKDC
Drosophila melanogaster	r6.01	FBpp0077119	FBgn0026319	4	5	zf-C2HC_2	4.2e-06	21.2	226	233	SADTLPLH	NOGAP	218	237	CAHCQREFSADTLPLHAAQC
Drosophila melanogaster	r6.01	FBpp0077119	FBgn0026319	5	5	regex	0	0	254	261	PRGELEAH	NOGAP	244	266	CPQRCDAGPIPRGELEAHLRDEC
Drosophila melanogaster	r6.01	FBpp0306504	FBgn0026319	1	5	zf-C2H2	3.3	1	137	144	PRIMMTDH	NOGAP	127	149	CPNKCGAQI-PRIMMTDHLQYTC
Drosophila melanogaster	r6.01	FBpp0306504	FBgn0026319	2	5	zf-C2H2	3.8	0.7	164	171	SGAGLEEH	NOGAP	155	175	CEFCQSEF-SGAGLEEHNGSC
Drosophila melanogaster	r6.01	FBpp0306504	FBgn0026319	3	5	regex	0	0	190	197	LRGRMTLH	NOGAP	181	202	CEAKCGQRILRGRMTLHKSKDC
Drosophila melanogaster	r6.01	FBpp0306504	FBgn0026319	4	5	zf-C2HC_2	4.2e-06	21.2	217	224	SADTLPLH	NOGAP	209	228	CAHCQREFSADTLPLHAAQC
Drosophila melanogaster	r6.01	FBpp0306504	FBgn0026319	5	5	regex	0	0	245	252	PRGELEAH	NOGAP	235	257	CPQRCDAGPIPRGELEAHLRDEC
Drosophila melanogaster	r6.01	FBpp0087962	FBgn0026393	1	1	regex	0	0	98	105	FTLIVYTH	NOGAP	87	113	CLNTWCFALKFFTLIVYTHRLELANKH
Drosophila melanogaster	r6.01	FBpp0084689	FBgn0026400	1	1	zf-BED	1.9	2.1	112	119	GRKCLQNH	NOGAP	102	124	CEAWVCH---GRKCLQNHA-CTC
Drosophila melanogaster	r6.01	FBpp0073825	FBgn0026428	1	1	regex	0	0	1027	1034	CGRYVNAH	NOGAP	1019	1038	CLSCRHVACGRYVNAHMEQH
Drosophila melanogaster	r6.01	FBpp0073826	FBgn0026428	1	1	regex	0	0	1037	1044	CGRYVNAH	NOGAP	1029	1048	CLSCRHVACGRYVNAHMEQH
Drosophila melanogaster	r6.01	FBpp0073827	FBgn0026428	1	1	regex	0	0	1034	1041	CGRYVNAH	NOGAP	1026	1045	CLSCRHVACGRYVNAHMEQH
Drosophila melanogaster	r6.01	FBpp0298372	FBgn0026428	1	1	regex	0	0	1007	1014	CGRYVNAH	NOGAP	999	1018	CLSCRHVACGRYVNAHMEQH
Drosophila melanogaster	r6.01	FBpp0303431	FBgn0026428	1	1	regex	0	0	1027	1034	CGRYVNAH	NOGAP	1019	1038	CLSCRHVACGRYVNAHMEQH
Drosophila melanogaster	r6.01	FBpp0288508	FBgn0026575	1	18	zf-C2H2	0.00089	13.5	593	600	TRANARRH	NOGAP	584	605	CRACSLQFSTRANARRHERNLH
Drosophila melanogaster	r6.01	FBpp0288508	FBgn0026575	2	18	regex	0	0	751	758	SKALFISH	NOGAP	742	764	CFNCLKMNDSKALFISHLKKRNC
Drosophila melanogaster	r6.01	FBpp0288508	FBgn0026575	3	18	zf-C2H2	1e-05	19.9	856	863	TKHEFRTH	NOGAP	847	868	CKLCPKGFRTKHEFRTHVYDKH
Drosophila melanogaster	r6.01	FBpp0288508	FBgn0026575	4	18	zf-C2H2	0.86	3.4	918	925	THQRFLDH	NOGAP	909	930	CMTCDAKLETHQRFLDHVYQDH
Drosophila melanogaster	r6.01	FBpp0288508	FBgn0026575	5	18	zf-C2H2	1.2e-05	19.7	1045	1052	NYNNVLRH	NOGAP	1036	1057	CPICGQQYNNYNNVLRHMESKH
Drosophila melanogaster	r6.01	FBpp0288508	FBgn0026575	6	18	zf-C2H2	7.1e-06	20.4	1076	1083	RISYLREH	NOGAP	1067	1088	CVRCGLGYPRISYLREHMINVH
Drosophila melanogaster	r6.01	FBpp0288508	FBgn0026575	7	18	zf-C2H2	2.2e-06	22.1	1183	1190	NNIGLSNH	NOGAP	1174	1194	CPICNAVFSNNIGLSNHMRSH
Drosophila melanogaster	r6.01	FBpp0288508	FBgn0026575	8	18	zf-C2H2	1.2e-05	19.6	1286	1293	SKKSYRYH	NOGAP	1277	1298	CRICQRRFSSKKSYRYHMLTDH
Drosophila melanogaster	r6.01	FBpp0288508	FBgn0026575	9	18	zf-C2H2	0.0013	12.9	1317	1324	YEKGLKVH	NOGAP	1308	1329	CKLCNAEFAYEKGLKVHLFKVH
Drosophila melanogaster	r6.01	FBpp0288508	FBgn0026575	10	18	zf-C2H2_6	9.1e-09	30	1353	1360	SESELQQH	NOGAP	1344	1365	CDVCSIVYSSESELQQHKRSVH
Drosophila melanogaster	r6.01	FBpp0288508	FBgn0026575	11	18	zf-C2H2	2.6e-07	25.2	1429	1436	TNKKLAIH	NOGAP	1420	1440	CKYCPSNFNTNKKLAIHINSH
Drosophila melanogaster	r6.01	FBpp0288508	FBgn0026575	12	18	zf-C2H2	9.9e-06	19.9	1459	1466	GRKSLWVH	NOGAP	1450	1471	CKDCGNVYSGRKSLWVHRYKKH
Drosophila melanogaster	r6.01	FBpp0288508	FBgn0026575	13	18	zf-C2H2	2.3	1.7	1489	1496	DRQMHDNH	NOGAP	1480	1500	CSLCRKVFFDRQMHDNHTPTC
Drosophila melanogaster	r6.01	FBpp0288508	FBgn0026575	14	18	zf-C2H2	3e-06	21.7	1593	1600	DQEHFSKH	NOGAP	1584	1604	CTICGARFTDQEHFSKHIQKH
Drosophila melanogaster	r6.01	FBpp0288508	FBgn0026575	15	18	zf-C2H2	1.5e-05	19.4	1650	1657	QVIALKVH	NOGAP	1641	1661	CDLCAKTFPQVIALKVHRKWH
Drosophila melanogaster	r6.01	FBpp0288508	FBgn0026575	16	18	zf-C2H2	1.8e-05	19.1	1751	1758	SNNNLRRH	NOGAP	1742	1763	CEYCASTFISNNNLRRHMYELH
Drosophila melanogaster	r6.01	FBpp0288508	FBgn0026575	17	18	zf-C2H2	2.2e-06	22.1	1827	1834	RKEKLMNH	NOGAP	1818	1838	CDLCGEYLSRKEKLMNHINNH
Drosophila melanogaster	r6.01	FBpp0288508	FBgn0026575	18	18	zf-C2H2	2.8e-07	25.1	2148	2155	SQELLQSH	NOGAP	2139	2159	CDLCQLCFDSQELLQSHIKSH
Drosophila melanogaster	r6.01	FBpp0310171	FBgn0026575	1	18	zf-C2H2	0.00089	13.5	329	336	TRANARRH	NOGAP	320	341	CRACSLQFSTRANARRHERNLH
Drosophila melanogaster	r6.01	FBpp0310171	FBgn0026575	2	18	regex	0	0	487	494	SKALFISH	NOGAP	478	500	CFNCLKMNDSKALFISHLKKRNC
Drosophila melanogaster	r6.01	FBpp0310171	FBgn0026575	3	18	zf-C2H2	1e-05	19.9	592	599	TKHEFRTH	NOGAP	583	604	CKLCPKGFRTKHEFRTHVYDKH
Drosophila melanogaster	r6.01	FBpp0310171	FBgn0026575	4	18	zf-C2H2	0.86	3.4	654	661	THQRFLDH	NOGAP	645	666	CMTCDAKLETHQRFLDHVYQDH
Drosophila melanogaster	r6.01	FBpp0310171	FBgn0026575	5	18	zf-C2H2	1.2e-05	19.7	781	788	NYNNVLRH	NOGAP	772	793	CPICGQQYNNYNNVLRHMESKH
Drosophila melanogaster	r6.01	FBpp0310171	FBgn0026575	6	18	zf-C2H2	7.1e-06	20.4	812	819	RISYLREH	NOGAP	803	824	CVRCGLGYPRISYLREHMINVH
Drosophila melanogaster	r6.01	FBpp0310171	FBgn0026575	7	18	zf-C2H2	2.2e-06	22.1	919	926	NNIGLSNH	NOGAP	910	930	CPICNAVFSNNIGLSNHMRSH
Drosophila melanogaster	r6.01	FBpp0310171	FBgn0026575	8	18	zf-C2H2	1.2e-05	19.6	1022	1029	SKKSYRYH	NOGAP	1013	1034	CRICQRRFSSKKSYRYHMLTDH
Drosophila melanogaster	r6.01	FBpp0310171	FBgn0026575	9	18	zf-C2H2	0.0013	12.9	1053	1060	YEKGLKVH	NOGAP	1044	1065	CKLCNAEFAYEKGLKVHLFKVH
Drosophila melanogaster	r6.01	FBpp0310171	FBgn0026575	10	18	zf-C2H2_6	9.1e-09	30	1089	1096	SESELQQH	NOGAP	1080	1101	CDVCSIVYSSESELQQHKRSVH
Drosophila melanogaster	r6.01	FBpp0310171	FBgn0026575	11	18	zf-C2H2	2.6e-07	25.2	1165	1172	TNKKLAIH	NOGAP	1156	1176	CKYCPSNFNTNKKLAIHINSH
Drosophila melanogaster	r6.01	FBpp0310171	FBgn0026575	12	18	zf-C2H2	9.9e-06	19.9	1195	1202	GRKSLWVH	NOGAP	1186	1207	CKDCGNVYSGRKSLWVHRYKKH
Drosophila melanogaster	r6.01	FBpp0310171	FBgn0026575	13	18	zf-C2H2	2.3	1.7	1225	1232	DRQMHDNH	NOGAP	1216	1236	CSLCRKVFFDRQMHDNHTPTC
Drosophila melanogaster	r6.01	FBpp0310171	FBgn0026575	14	18	zf-C2H2	3e-06	21.7	1329	1336	DQEHFSKH	NOGAP	1320	1340	CTICGARFTDQEHFSKHIQKH
Drosophila melanogaster	r6.01	FBpp0310171	FBgn0026575	15	18	zf-C2H2	1.5e-05	19.4	1386	1393	QVIALKVH	NOGAP	1377	1397	CDLCAKTFPQVIALKVHRKWH
Drosophila melanogaster	r6.01	FBpp0310171	FBgn0026575	16	18	zf-C2H2	1.8e-05	19.1	1487	1494	SNNNLRRH	NOGAP	1478	1499	CEYCASTFISNNNLRRHMYELH
Drosophila melanogaster	r6.01	FBpp0310171	FBgn0026575	17	18	zf-C2H2	2.2e-06	22.1	1563	1570	RKEKLMNH	NOGAP	1554	1574	CDLCGEYLSRKEKLMNHINNH
Drosophila melanogaster	r6.01	FBpp0310171	FBgn0026575	18	18	zf-C2H2	2.8e-07	25.1	1884	1891	SQELLQSH	NOGAP	1875	1895	CDLCQLCFDSQELLQSHIKSH
Drosophila melanogaster	r6.01	FBpp0074052	FBgn0026575	1	17	zf-C2H2	0.00089	13.5	329	336	TRANARRH	NOGAP	320	341	CRACSLQFSTRANARRHERNLH
Drosophila melanogaster	r6.01	FBpp0074052	FBgn0026575	2	17	regex	0	0	487	494	SKALFISH	NOGAP	478	500	CFNCLKMNDSKALFISHLKKRNC
Drosophila melanogaster	r6.01	FBpp0074052	FBgn0026575	3	17	zf-C2H2	1e-05	19.9	592	599	TKHEFRTH	NOGAP	583	604	CKLCPKGFRTKHEFRTHVYDKH
Drosophila melanogaster	r6.01	FBpp0074052	FBgn0026575	4	17	zf-C2H2	0.86	3.4	654	661	THQRFLDH	NOGAP	645	666	CMTCDAKLETHQRFLDHVYQDH
Drosophila melanogaster	r6.01	FBpp0074052	FBgn0026575	5	17	zf-C2H2	1.2e-05	19.7	781	788	NYNNVLRH	NOGAP	772	793	CPICGQQYNNYNNVLRHMESKH
Drosophila melanogaster	r6.01	FBpp0074052	FBgn0026575	6	17	zf-C2H2	7.1e-06	20.4	812	819	RISYLREH	NOGAP	803	824	CVRCGLGYPRISYLREHMINVH
Drosophila melanogaster	r6.01	FBpp0074052	FBgn0026575	7	17	zf-C2H2	2.2e-06	22.1	915	922	NNIGLSNH	NOGAP	906	926	CPICNAVFSNNIGLSNHMRSH
Drosophila melanogaster	r6.01	FBpp0074052	FBgn0026575	8	17	zf-C2H2	1.2e-05	19.6	1018	1025	SKKSYRYH	NOGAP	1009	1030	CRICQRRFSSKKSYRYHMLTDH
Drosophila melanogaster	r6.01	FBpp0074052	FBgn0026575	9	17	zf-C2H2	0.0013	12.9	1049	1056	YEKGLKVH	NOGAP	1040	1061	CKLCNAEFAYEKGLKVHLFKVH
Drosophila melanogaster	r6.01	FBpp0074052	FBgn0026575	10	17	zf-C2H2_6	9.1e-09	30	1085	1092	SESELQQH	NOGAP	1076	1097	CDVCSIVYSSESELQQHKRSVH
Drosophila melanogaster	r6.01	FBpp0074052	FBgn0026575	11	17	zf-C2H2	2.6e-07	25.2	1161	1168	TNKKLAIH	NOGAP	1152	1172	CKYCPSNFNTNKKLAIHINSH
Drosophila melanogaster	r6.01	FBpp0074052	FBgn0026575	12	17	zf-C2H2	9.9e-06	19.9	1191	1198	GRKSLWVH	NOGAP	1182	1203	CKDCGNVYSGRKSLWVHRYKKH
Drosophila melanogaster	r6.01	FBpp0074052	FBgn0026575	13	17	zf-C2H2	2.3	1.7	1221	1228	DRQMHDNH	NOGAP	1212	1232	CSLCRKVFFDRQMHDNHTPTC
Drosophila melanogaster	r6.01	FBpp0074052	FBgn0026575	14	17	zf-C2H2	3e-06	21.7	1325	1332	DQEHFSKH	NOGAP	1316	1336	CTICGARFTDQEHFSKHIQKH
Drosophila melanogaster	r6.01	FBpp0074052	FBgn0026575	15	17	zf-C2H2	1.5e-05	19.4	1382	1389	QVIALKVH	NOGAP	1373	1393	CDLCAKTFPQVIALKVHRKWH
Drosophila melanogaster	r6.01	FBpp0074052	FBgn0026575	16	17	zf-C2H2	1.8e-05	19.1	1483	1490	SNNNLRRH	NOGAP	1474	1495	CEYCASTFISNNNLRRHMYELH
Drosophila melanogaster	r6.01	FBpp0074052	FBgn0026575	17	17	zf-C2H2	2.2e-06	22.1	1559	1566	RKEKLMNH	NOGAP	1550	1570	CDLCGEYLSRKEKLMNHINNH
Drosophila melanogaster	r6.01	FBpp0086129	FBgn0026721	1	1	regex	0	0	537	544	RTRTFVNH	NOGAP	526	550	CSASCGIGITMRTRTFVNHLGRKRC
Drosophila melanogaster	r6.01	FBpp0078231	FBgn0027339	1	9	zf-C2H2	1.1e-06	23.1	340	347	QKSTLLQH	NOGAP	331	351	CLTCGKDFKQKSTLLQHDRIH
Drosophila melanogaster	r6.01	FBpp0078231	FBgn0027339	2	9	zf-C2H2	7.8e-10	33.6	368	375	QQSHLTQH	NOGAP	359	379	CSECGKRFRQQSHLTQHLRIH
Drosophila melanogaster	r6.01	FBpp0078231	FBgn0027339	3	9	zf-C2H2	4.4e-08	27.8	396	403	QRAILNQH	NOGAP	387	407	CPYCSRSFRQRAILNQHIRIH
Drosophila melanogaster	r6.01	FBpp0078231	FBgn0027339	4	9	zf-C2H2	1.1e-07	26.5	424	431	QKAILNQH	NOGAP	415	435	CPECGKHFRQKAILNQHVRTH
Drosophila melanogaster	r6.01	FBpp0078231	FBgn0027339	5	9	zf-C2H2	2.8e-06	21.8	536	543	QKTTLLQH	NOGAP	527	547	CPICDKEFKQKTTLLQHGCIH
Drosophila melanogaster	r6.01	FBpp0078231	FBgn0027339	6	9	zf-C2H2	6.8e-11	37.1	564	571	QQSHLTQH	NOGAP	555	575	CPECGKRFRQQSHLTQHLRIH
Drosophila melanogaster	r6.01	FBpp0078231	FBgn0027339	7	9	zf-C2H2	7.8e-05	17	592	599	QRTILNQH	NOGAP	583	603	CMYCPRFFRQRTILNQHLRIH
Drosophila melanogaster	r6.01	FBpp0078231	FBgn0027339	8	9	zf-C2H2	7.8e-07	23.6	620	627	QKAILDQH	NOGAP	611	631	CGQCGKDFRQKAILDQHTRTH
Drosophila melanogaster	r6.01	FBpp0078231	FBgn0027339	9	9	zf-C2H2	0.00024	15.4	650	657	TENEVTKH	NOGAP	639	661	CPMPNCRRRFATENEVTKHIDNH
Drosophila melanogaster	r6.01	FBpp0099541	FBgn0027339	1	9	zf-C2H2	1.1e-06	23.1	340	347	QKSTLLQH	NOGAP	331	351	CLTCGKDFKQKSTLLQHDRIH
Drosophila melanogaster	r6.01	FBpp0099541	FBgn0027339	2	9	zf-C2H2	7.8e-10	33.6	368	375	QQSHLTQH	NOGAP	359	379	CSECGKRFRQQSHLTQHLRIH
Drosophila melanogaster	r6.01	FBpp0099541	FBgn0027339	3	9	zf-C2H2	4.4e-08	27.8	396	403	QRAILNQH	NOGAP	387	407	CPYCSRSFRQRAILNQHIRIH
Drosophila melanogaster	r6.01	FBpp0099541	FBgn0027339	4	9	zf-C2H2	1.1e-07	26.5	424	431	QKAILNQH	NOGAP	415	435	CPECGKHFRQKAILNQHVRTH
Drosophila melanogaster	r6.01	FBpp0099541	FBgn0027339	5	9	zf-C2H2	2.8e-06	21.8	536	543	QKTTLLQH	NOGAP	527	547	CPICDKEFKQKTTLLQHGCIH
Drosophila melanogaster	r6.01	FBpp0099541	FBgn0027339	6	9	zf-C2H2	6.8e-11	37.1	564	571	QQSHLTQH	NOGAP	555	575	CPECGKRFRQQSHLTQHLRIH
Drosophila melanogaster	r6.01	FBpp0099541	FBgn0027339	7	9	zf-C2H2	7.8e-05	17	592	599	QRTILNQH	NOGAP	583	603	CMYCPRFFRQRTILNQHLRIH
Drosophila melanogaster	r6.01	FBpp0099541	FBgn0027339	8	9	zf-C2H2	7.8e-07	23.6	620	627	QKAILDQH	NOGAP	611	631	CGQCGKDFRQKAILDQHTRTH
Drosophila melanogaster	r6.01	FBpp0099541	FBgn0027339	9	9	zf-C2H2	0.00024	15.4	650	657	TENEVTKH	NOGAP	639	661	CPMPNCRRRFATENEVTKHIDNH
Drosophila melanogaster	r6.01	FBpp0293522	FBgn0027339	1	9	zf-C2H2	1.1e-06	23.1	340	347	QKSTLLQH	NOGAP	331	351	CLTCGKDFKQKSTLLQHDRIH
Drosophila melanogaster	r6.01	FBpp0293522	FBgn0027339	2	9	zf-C2H2	7.8e-10	33.6	368	375	QQSHLTQH	NOGAP	359	379	CSECGKRFRQQSHLTQHLRIH
Drosophila melanogaster	r6.01	FBpp0293522	FBgn0027339	3	9	zf-C2H2	4.4e-08	27.8	396	403	QRAILNQH	NOGAP	387	407	CPYCSRSFRQRAILNQHIRIH
Drosophila melanogaster	r6.01	FBpp0293522	FBgn0027339	4	9	zf-C2H2	1.1e-07	26.5	424	431	QKAILNQH	NOGAP	415	435	CPECGKHFRQKAILNQHVRTH
Drosophila melanogaster	r6.01	FBpp0293522	FBgn0027339	5	9	zf-C2H2	2.8e-06	21.8	540	547	QKTTLLQH	NOGAP	531	551	CPICDKEFKQKTTLLQHGCIH
Drosophila melanogaster	r6.01	FBpp0293522	FBgn0027339	6	9	zf-C2H2	6.8e-11	37.1	568	575	QQSHLTQH	NOGAP	559	579	CPECGKRFRQQSHLTQHLRIH
Drosophila melanogaster	r6.01	FBpp0293522	FBgn0027339	7	9	zf-C2H2	7.8e-05	17	596	603	QRTILNQH	NOGAP	587	607	CMYCPRFFRQRTILNQHLRIH
Drosophila melanogaster	r6.01	FBpp0293522	FBgn0027339	8	9	zf-C2H2	7.8e-07	23.6	624	631	QKAILDQH	NOGAP	615	635	CGQCGKDFRQKAILDQHTRTH
Drosophila melanogaster	r6.01	FBpp0293522	FBgn0027339	9	9	zf-C2H2	0.00024	15.4	655	662	TENEVTKH	NOGAP	644	666	CPMPNCRRRFATENEVTKHIDNH
Drosophila melanogaster	r6.01	FBpp0303109	FBgn0027339	1	9	zf-C2H2	1.1e-06	23.1	340	347	QKSTLLQH	NOGAP	331	351	CLTCGKDFKQKSTLLQHDRIH
Drosophila melanogaster	r6.01	FBpp0303109	FBgn0027339	2	9	zf-C2H2	7.8e-10	33.6	368	375	QQSHLTQH	NOGAP	359	379	CSECGKRFRQQSHLTQHLRIH
Drosophila melanogaster	r6.01	FBpp0303109	FBgn0027339	3	9	zf-C2H2	4.4e-08	27.8	396	403	QRAILNQH	NOGAP	387	407	CPYCSRSFRQRAILNQHIRIH
Drosophila melanogaster	r6.01	FBpp0303109	FBgn0027339	4	9	zf-C2H2	1.1e-07	26.5	424	431	QKAILNQH	NOGAP	415	435	CPECGKHFRQKAILNQHVRTH
Drosophila melanogaster	r6.01	FBpp0303109	FBgn0027339	5	9	zf-C2H2	2.8e-06	21.8	536	543	QKTTLLQH	NOGAP	527	547	CPICDKEFKQKTTLLQHGCIH
Drosophila melanogaster	r6.01	FBpp0303109	FBgn0027339	6	9	zf-C2H2	6.8e-11	37.1	564	571	QQSHLTQH	NOGAP	555	575	CPECGKRFRQQSHLTQHLRIH
Drosophila melanogaster	r6.01	FBpp0303109	FBgn0027339	7	9	zf-C2H2	7.8e-05	17	592	599	QRTILNQH	NOGAP	583	603	CMYCPRFFRQRTILNQHLRIH
Drosophila melanogaster	r6.01	FBpp0303109	FBgn0027339	8	9	zf-C2H2	7.8e-07	23.6	620	627	QKAILDQH	NOGAP	611	631	CGQCGKDFRQKAILDQHTRTH
Drosophila melanogaster	r6.01	FBpp0303109	FBgn0027339	9	9	zf-C2H2	0.00024	15.4	650	657	TENEVTKH	NOGAP	639	661	CPMPNCRRRFATENEVTKHIDNH
Drosophila melanogaster	r6.01	FBpp0305414	FBgn0027339	1	9	zf-C2H2	1.1e-06	23.1	340	347	QKSTLLQH	NOGAP	331	351	CLTCGKDFKQKSTLLQHDRIH
Drosophila melanogaster	r6.01	FBpp0305414	FBgn0027339	2	9	zf-C2H2	7.8e-10	33.6	368	375	QQSHLTQH	NOGAP	359	379	CSECGKRFRQQSHLTQHLRIH
Drosophila melanogaster	r6.01	FBpp0305414	FBgn0027339	3	9	zf-C2H2	4.4e-08	27.8	396	403	QRAILNQH	NOGAP	387	407	CPYCSRSFRQRAILNQHIRIH
Drosophila melanogaster	r6.01	FBpp0305414	FBgn0027339	4	9	zf-C2H2	1.1e-07	26.5	424	431	QKAILNQH	NOGAP	415	435	CPECGKHFRQKAILNQHVRTH
Drosophila melanogaster	r6.01	FBpp0305414	FBgn0027339	5	9	zf-C2H2	2.8e-06	21.8	536	543	QKTTLLQH	NOGAP	527	547	CPICDKEFKQKTTLLQHGCIH
Drosophila melanogaster	r6.01	FBpp0305414	FBgn0027339	6	9	zf-C2H2	6.8e-11	37.1	564	571	QQSHLTQH	NOGAP	555	575	CPECGKRFRQQSHLTQHLRIH
Drosophila melanogaster	r6.01	FBpp0305414	FBgn0027339	7	9	zf-C2H2	7.8e-05	17	592	599	QRTILNQH	NOGAP	583	603	CMYCPRFFRQRTILNQHLRIH
Drosophila melanogaster	r6.01	FBpp0305414	FBgn0027339	8	9	zf-C2H2	7.8e-07	23.6	620	627	QKAILDQH	NOGAP	611	631	CGQCGKDFRQKAILDQHTRTH
Drosophila melanogaster	r6.01	FBpp0305414	FBgn0027339	9	9	zf-C2H2	0.00024	15.4	650	657	TENEVTKH	NOGAP	639	661	CPMPNCRRRFATENEVTKHIDNH
Drosophila melanogaster	r6.01	FBpp0305413	FBgn0027339	1	8	zf-C2H2	1.1e-06	23.1	340	347	QKSTLLQH	NOGAP	331	351	CLTCGKDFKQKSTLLQHDRIH
Drosophila melanogaster	r6.01	FBpp0305413	FBgn0027339	2	8	zf-C2H2	7.8e-10	33.6	368	375	QQSHLTQH	NOGAP	359	379	CSECGKRFRQQSHLTQHLRIH
Drosophila melanogaster	r6.01	FBpp0305413	FBgn0027339	3	8	zf-C2H2	4.4e-08	27.8	396	403	QRAILNQH	NOGAP	387	407	CPYCSRSFRQRAILNQHIRIH
Drosophila melanogaster	r6.01	FBpp0305413	FBgn0027339	4	8	zf-C2H2	2.8e-06	21.8	508	515	QKTTLLQH	NOGAP	499	519	CPICDKEFKQKTTLLQHGCIH
Drosophila melanogaster	r6.01	FBpp0305413	FBgn0027339	5	8	zf-C2H2	6.8e-11	37.1	536	543	QQSHLTQH	NOGAP	527	547	CPECGKRFRQQSHLTQHLRIH
Drosophila melanogaster	r6.01	FBpp0305413	FBgn0027339	6	8	zf-C2H2	7.8e-05	17	564	571	QRTILNQH	NOGAP	555	575	CMYCPRFFRQRTILNQHLRIH
Drosophila melanogaster	r6.01	FBpp0305413	FBgn0027339	7	8	zf-C2H2	7.8e-07	23.6	592	599	QKAILDQH	NOGAP	583	603	CGQCGKDFRQKAILDQHTRTH
Drosophila melanogaster	r6.01	FBpp0305413	FBgn0027339	8	8	zf-C2H2	0.00024	15.4	624	631	TENEVTKH	NOGAP	613	635	CPMPNCRRRFATENEVTKHIDNH
Drosophila melanogaster	r6.01	FBpp0305415	FBgn0027339	1	8	zf-C2H2	1.1e-06	23.1	340	347	QKSTLLQH	NOGAP	331	351	CLTCGKDFKQKSTLLQHDRIH
Drosophila melanogaster	r6.01	FBpp0305415	FBgn0027339	2	8	zf-C2H2	7.8e-10	33.6	368	375	QQSHLTQH	NOGAP	359	379	CSECGKRFRQQSHLTQHLRIH
Drosophila melanogaster	r6.01	FBpp0305415	FBgn0027339	3	8	zf-C2H2	4.4e-08	27.8	396	403	QRAILNQH	NOGAP	387	407	CPYCSRSFRQRAILNQHIRIH
Drosophila melanogaster	r6.01	FBpp0305415	FBgn0027339	4	8	zf-C2H2	2.8e-06	21.8	508	515	QKTTLLQH	NOGAP	499	519	CPICDKEFKQKTTLLQHGCIH
Drosophila melanogaster	r6.01	FBpp0305415	FBgn0027339	5	8	zf-C2H2	6.8e-11	37.1	536	543	QQSHLTQH	NOGAP	527	547	CPECGKRFRQQSHLTQHLRIH
Drosophila melanogaster	r6.01	FBpp0305415	FBgn0027339	6	8	zf-C2H2	7.8e-05	17	564	571	QRTILNQH	NOGAP	555	575	CMYCPRFFRQRTILNQHLRIH
Drosophila melanogaster	r6.01	FBpp0305415	FBgn0027339	7	8	zf-C2H2	7.8e-07	23.6	592	599	QKAILDQH	NOGAP	583	603	CGQCGKDFRQKAILDQHTRTH
Drosophila melanogaster	r6.01	FBpp0305415	FBgn0027339	8	8	zf-C2H2	0.00024	15.4	622	629	TENEVTKH	NOGAP	611	633	CPMPNCRRRFATENEVTKHIDNH
Drosophila melanogaster	r6.01	FBpp0074536	FBgn0027358	1	1	regex	0	0	31	38	SQRDLGGH	NOGAP	22	42	CFSRCVDNLSQRDLGGHEDLC
Drosophila melanogaster	r6.01	FBpp0310503	FBgn0027358	1	1	regex	0	0	31	38	SQRDLGGH	NOGAP	22	42	CFSRCVDNLSQRDLGGHEDLC
Drosophila melanogaster	r6.01	FBpp0288651	FBgn0027514	1	6	zf-C2H2	3.4e-09	31.5	35	42	TQAEWRQH	NOGAP	26	47	CPECGKAFRTQAEWRQHLNTKH
Drosophila melanogaster	r6.01	FBpp0288651	FBgn0027514	2	6	zf-C2H2	1.2e-05	19.7	111	118	RRRALNVH	NOGAP	102	123	CVHCRMAYTRRRALNVHLLDTH
Drosophila melanogaster	r6.01	FBpp0288651	FBgn0027514	3	6	zf-C2H2	0.00028	15.1	348	355	SMDGWRAH	NOGAP	339	360	CPKCGKEIASMDGWRAHVFKKH
Drosophila melanogaster	r6.01	FBpp0288651	FBgn0027514	4	6	zf-C2H2	0.93	3.3	392	399	VRSQLQKH	NOGAP	381	403	CLQCREVQPTTVRSQLQKHCFKH
Drosophila melanogaster	r6.01	FBpp0288651	FBgn0027514	5	6	zf-C2H2	0.0014	12.8	421	428	STSKILNH	NOGAP	412	433	CTLCDRTKTSTSKILNHIRYNH
Drosophila melanogaster	r6.01	FBpp0288651	FBgn0027514	6	6	zf-C2H2	2.9e-05	18.4	489	496	SKWRYERH	NOGAP	480	500	CEHCDRVFRSKWRYERHIASC
Drosophila melanogaster	r6.01	FBpp0304484	FBgn0027514	1	6	zf-C2H2	3.4e-09	31.5	39	46	TQAEWRQH	NOGAP	30	51	CPECGKAFRTQAEWRQHLNTKH
Drosophila melanogaster	r6.01	FBpp0304484	FBgn0027514	2	6	zf-C2H2	1.2e-05	19.7	115	122	RRRALNVH	NOGAP	106	127	CVHCRMAYTRRRALNVHLLDTH
Drosophila melanogaster	r6.01	FBpp0304484	FBgn0027514	3	6	zf-C2H2	0.00028	15.1	352	359	SMDGWRAH	NOGAP	343	364	CPKCGKEIASMDGWRAHVFKKH
Drosophila melanogaster	r6.01	FBpp0304484	FBgn0027514	4	6	zf-C2H2	0.93	3.3	396	403	VRSQLQKH	NOGAP	385	407	CLQCREVQPTTVRSQLQKHCFKH
Drosophila melanogaster	r6.01	FBpp0304484	FBgn0027514	5	6	zf-C2H2	0.0014	12.8	425	432	STSKILNH	NOGAP	416	437	CTLCDRTKTSTSKILNHIRYNH
Drosophila melanogaster	r6.01	FBpp0304484	FBgn0027514	6	6	zf-C2H2	2.9e-05	18.4	493	500	SKWRYERH	NOGAP	484	504	CEHCDRVFRSKWRYERHIASC
Drosophila melanogaster	r6.01	FBpp0304485	FBgn0027514	1	6	zf-C2H2	3.4e-09	31.5	39	46	TQAEWRQH	NOGAP	30	51	CPECGKAFRTQAEWRQHLNTKH
Drosophila melanogaster	r6.01	FBpp0304485	FBgn0027514	2	6	zf-C2H2	1.2e-05	19.7	115	122	RRRALNVH	NOGAP	106	127	CVHCRMAYTRRRALNVHLLDTH
Drosophila melanogaster	r6.01	FBpp0304485	FBgn0027514	3	6	zf-C2H2	0.00028	15.1	352	359	SMDGWRAH	NOGAP	343	364	CPKCGKEIASMDGWRAHVFKKH
Drosophila melanogaster	r6.01	FBpp0304485	FBgn0027514	4	6	zf-C2H2	0.93	3.3	396	403	VRSQLQKH	NOGAP	385	407	CLQCREVQPTTVRSQLQKHCFKH
Drosophila melanogaster	r6.01	FBpp0304485	FBgn0027514	5	6	zf-C2H2	0.0014	12.8	425	432	STSKILNH	NOGAP	416	437	CTLCDRTKTSTSKILNHIRYNH
Drosophila melanogaster	r6.01	FBpp0304485	FBgn0027514	6	6	zf-C2H2	2.9e-05	18.4	493	500	SKWRYERH	NOGAP	484	504	CEHCDRVFRSKWRYERHIASC
Drosophila melanogaster	r6.01	FBpp0084909	FBgn0027518	1	1	regex	0	0	756	763	LQKYFAKH	NOGAP	744	769	CQGCSHGGHIEHLQKYFAKHSKCPKC
Drosophila melanogaster	r6.01	FBpp0303329	FBgn0027518	1	1	regex	0	0	757	764	LQKYFAKH	NOGAP	745	770	CQGCSHGGHIEHLQKYFAKHSKCPKC
Drosophila melanogaster	r6.01	FBpp0076068	FBgn0027567	1	2	zf-C2H2_jaz	1.8e-05	19.1	485	492	TFKEYNYH	NOGAP	476	498	CVHCRIKCVTFKEYNYHLNSRSH
Drosophila melanogaster	r6.01	FBpp0076068	FBgn0027567	2	2	zf-C2H2_jaz	0.1	6.6	580	587	NAMLYENH	NOGAP	571	593	CGSCHLAFKNAMLYENHRCSLDH
Drosophila melanogaster	r6.01	FBpp0076069	FBgn0027567	1	2	zf-C2H2_jaz	1.8e-05	19.1	485	492	TFKEYNYH	NOGAP	476	498	CVHCRIKCVTFKEYNYHLNSRSH
Drosophila melanogaster	r6.01	FBpp0076069	FBgn0027567	2	2	zf-C2H2_jaz	0.1	6.6	580	587	NAMLYENH	NOGAP	571	593	CGSCHLAFKNAMLYENHRCSLDH
Drosophila melanogaster	r6.01	FBpp0079643	FBgn0027568	1	1	regex	0	0	284	291	CPDAINPH	NOGAP	273	299	CLQACEAFVMRCPDAINPHIPMILELC
Drosophila melanogaster	r6.01	FBpp0304507	FBgn0027568	1	1	regex	0	0	284	291	CPDAINPH	NOGAP	273	299	CLQACEAFVMRCPDAINPHIPMILELC
Drosophila melanogaster	r6.01	FBpp0072681	FBgn0027594	1	2	regex	0	0	488	495	CAKVCDCH	NOGAP	475	500	CDRPCDLNHFGQDCAKVCDCHNNAAC
Drosophila melanogaster	r6.01	FBpp0072681	FBgn0027594	2	2	regex	0	0	760	767	NFQCHAAH	NOGAP	750	771	CMNTCACPSANFQCHAAHGCVC
Drosophila melanogaster	r6.01	FBpp0306204	FBgn0027594	1	2	regex	0	0	488	495	CAKVCDCH	NOGAP	475	500	CDRPCDLNHFGQDCAKVCDCHNNAAC
Drosophila melanogaster	r6.01	FBpp0306204	FBgn0027594	2	2	regex	0	0	760	767	NFQCHAAH	NOGAP	750	771	CMNTCACPSANFQCHAAHGCVC
Drosophila melanogaster	r6.01	FBpp0306205	FBgn0027594	1	2	regex	0	0	488	495	CAKVCDCH	NOGAP	475	500	CDRPCDLNHFGQDCAKVCDCHNNAAC
Drosophila melanogaster	r6.01	FBpp0306205	FBgn0027594	2	2	regex	0	0	760	767	NFQCHAAH	NOGAP	750	771	CMNTCACPSANFQCHAAHGCVC
Drosophila melanogaster	r6.01	FBpp0072680	FBgn0027594	1	1	regex	0	0	312	319	NFQCHAAH	NOGAP	302	323	CMNTCACPSANFQCHAAHGCVC
Drosophila melanogaster	r6.01	FBpp0301579	FBgn0027594	1	1	regex	0	0	312	319	NFQCHAAH	NOGAP	302	323	CMNTCACPSANFQCHAAHGCVC
Drosophila melanogaster	r6.01	FBpp0306203	FBgn0027594	1	1	regex	0	0	331	338	NFQCHAAH	NOGAP	321	342	CMNTCACPSANFQCHAAHGCVC
Drosophila melanogaster	r6.01	FBpp0072315	FBgn0027599	1	1	zf-C2H2	0.00024	15.4	502	509	SKNKLFAH	NOGAP	493	515	CVTCRLVFDSKNKLFAHLKKTNH
Drosophila melanogaster	r6.01	FBpp0078595	FBgn0027866	1	2	zf-met	0.027	8.5	489	496	SARDYLKH	NOGAP	480	502	CESCGVFPKSARDYLKHLHAEEH
Drosophila melanogaster	r6.01	FBpp0078595	FBgn0027866	2	2	zf-met	8.5e-05	16.9	557	564	DLHCASAH	NOGAP	548	570	CKLCSVWIGDLHCASAHLKSRLH
Drosophila melanogaster	r6.01	FBpp0080162	FBgn0027929	1	1	regex	0	0	353	360	SCPSGETH	NOGAP	341	365	CRNGSCDDIEHCSCPSGETHFIDRC
Drosophila melanogaster	r6.01	FBpp0301775	FBgn0027929	1	1	regex	0	0	354	361	SCPSGETH	NOGAP	342	366	CRNGSCDDIEHCSCPSGETHFIDRC
Drosophila melanogaster	r6.01	FBpp0078382	FBgn0027951	1	1	zf-C2H2	2.9e-05	18.4	565	572	LKTHLARH	NOGAP	554	577	CSIVNCGKEFKLKTHLARHYAQAH
Drosophila melanogaster	r6.01	FBpp0078383	FBgn0027951	1	1	zf-C2H2	2.9e-05	18.4	529	536	LKTHLARH	NOGAP	518	541	CSIVNCGKEFKLKTHLARHYAQAH
Drosophila melanogaster	r6.01	FBpp0288645	FBgn0027951	1	1	zf-C2H2	2.9e-05	18.4	538	545	LKTHLARH	NOGAP	527	550	CSIVNCGKEFKLKTHLARHYAQAH
Drosophila melanogaster	r6.01	FBpp0303347	FBgn0027951	1	1	zf-C2H2	2.9e-05	18.4	565	572	LKTHLARH	NOGAP	554	577	CSIVNCGKEFKLKTHLARHYAQAH
Drosophila melanogaster	r6.01	FBpp0079071	FBgn0028387	1	2	regex	0	0	388	395	LSGNLDKH	NOGAP	377	401	CPIEGCDSSGHLSGNLDKHFLPEAC
Drosophila melanogaster	r6.01	FBpp0079071	FBgn0028387	2	2	zf-C2H2	0.46	4.4	568	575	SETGIKRH	NOGAP	559	579	CEFCLRYQKSETGIKRHAEKC
Drosophila melanogaster	r6.01	FBpp0300834	FBgn0028387	1	2	regex	0	0	388	395	LSGNLDKH	NOGAP	377	401	CPIEGCDSSGHLSGNLDKHFLPEAC
Drosophila melanogaster	r6.01	FBpp0300834	FBgn0028387	2	2	zf-C2H2	0.46	4.4	568	575	SETGIKRH	NOGAP	559	579	CEFCLRYQKSETGIKRHAEKC
Drosophila melanogaster	r6.01	FBpp0304793	FBgn0028387	1	2	regex	0	0	388	395	LSGNLDKH	NOGAP	377	401	CPIEGCDSSGHLSGNLDKHFLPEAC
Drosophila melanogaster	r6.01	FBpp0304793	FBgn0028387	2	2	zf-C2H2	0.46	4.4	568	575	SETGIKRH	NOGAP	559	579	CEFCLRYQKSETGIKRHAEKC
Drosophila melanogaster	r6.01	FBpp0082981	FBgn0028499	1	1	zf-C2H2	2.5	1.6	363	370	RSELFLSH	NOGAP	354	376	CTTCRQRL-RSELFLSHVVSMAH
Drosophila melanogaster	r6.01	FBpp0307572	FBgn0028499	1	1	zf-C2H2	2.5	1.6	363	370	RSELFLSH	NOGAP	354	376	CTTCRQRL-RSELFLSHVVSMAH
Drosophila melanogaster	r6.01	FBpp0080198	FBgn0028531	1	1	zf-H2C2_5	3.8e-07	24.6	91	98	NESTFLEH	NOGAP	82	103	CPYCKRWGFNESTFLEHVSAMH
Drosophila melanogaster	r6.01	FBpp0310267	FBgn0028531	1	1	zf-H2C2_5	3.8e-07	24.6	91	98	NESTFLEH	NOGAP	82	103	CPYCKRWGFNESTFLEHVSAMH
Drosophila melanogaster	r6.01	FBpp0080191	FBgn0028543	1	1	regex	0	0	199	206	TCVCIPGH	NOGAP	189	214	CRNGICTAPNTCVCIPGHVRTAEGKC
Drosophila melanogaster	r6.01	FBpp0289959	FBgn0028647	1	27	zf-C2H2	5.7e-07	24.1	217	224	WYRDMQRH	NOGAP	208	228	CEVCGKTFSWYRDMQRHARIH
Drosophila melanogaster	r6.01	FBpp0289959	FBgn0028647	2	27	zf-C2H2	8.8e-05	16.8	245	252	RKDKYIFH	NOGAP	236	256	CDTCGKGFLRKDKYIFHLRCH
Drosophila melanogaster	r6.01	FBpp0289959	FBgn0028647	3	27	zf-C2H2	0.0036	11.4	298	305	RMEELRAH	NOGAP	289	309	CKLCGLSCQRMEELRAHLWDH
Drosophila melanogaster	r6.01	FBpp0289959	FBgn0028647	4	27	zf-C2H2	2.5e-05	18.6	393	400	RKHRLMKH	NOGAP	384	405	CFVCNMSFNRKHRLMKHTLEDH
Drosophila melanogaster	r6.01	FBpp0289959	FBgn0028647	5	27	zf-C2H2	1.8	2.2	426	433	CLTMYNKH	NOGAP	417	437	CSSCKVGFLCLTMYNKHLNTH
Drosophila melanogaster	r6.01	FBpp0289959	FBgn0028647	6	27	zf-C2H2	2.7e-05	18.5	456	463	WPENLQRH	NOGAP	447	467	CRKCSGRFMWPENLQRHACSH
Drosophila melanogaster	r6.01	FBpp0289959	FBgn0028647	7	27	zf-C2H2	0.00027	15.2	488	495	SLSQLRLH	NOGAP	479	499	CSLCDISLSSLSQLRLHLITH
Drosophila melanogaster	r6.01	FBpp0289959	FBgn0028647	8	27	zf-C2H2	0.0026	11.9	587	594	SLMNLMKH	NOGAP	578	599	CLLCGETSNSLMNLMKHQICLH
Drosophila melanogaster	r6.01	FBpp0289959	FBgn0028647	9	27	zf-C2H2	0.00014	16.1	619	626	SKALLQQH	NOGAP	610	631	CDYCGSGFVSKALLQQHRRHRC
Drosophila melanogaster	r6.01	FBpp0289959	FBgn0028647	10	27	zf-C2H2	6.7e-06	20.5	649	656	WESNYEKH	NOGAP	640	660	CRICNIRFIWESNYEKHEKTH
Drosophila melanogaster	r6.01	FBpp0289959	FBgn0028647	11	27	zf-C2H2	2.7e-06	21.8	685	692	WHKDLNRH	NOGAP	676	696	CDQCEKVFIWHKDLNRHKRLH
Drosophila melanogaster	r6.01	FBpp0289959	FBgn0028647	12	27	zf-C2H2	2e-06	22.2	715	722	RKDGLKSH	NOGAP	706	726	CPHCHRRFHRKDGLKSHLKVH
Drosophila melanogaster	r6.01	FBpp0289959	FBgn0028647	13	27	zf-C2H2_2	2.2e-05	18.8	775	782	KISDLRSH	NOGAP	766	786	CMICLSRHSKISDLRSHLSSH
Drosophila melanogaster	r6.01	FBpp0289959	FBgn0028647	14	27	zf-C2H2	3.4e-06	21.5	875	882	RKHQLYAH	NOGAP	866	887	CNLCTTVVKRKHQLYAHQLEEH
Drosophila melanogaster	r6.01	FBpp0289959	FBgn0028647	15	27	zf-C2H2	0.00059	14	905	912	NESLLDHH	NOGAP	896	917	CSNCQTRFVNESLLDHHSRTLC
Drosophila melanogaster	r6.01	FBpp0289959	FBgn0028647	16	27	zf-C2H2	6.2e-07	23.9	935	942	WRENLKLH	NOGAP	926	947	CRKCPLRFRWRENLKLHMEVFH
Drosophila melanogaster	r6.01	FBpp0289959	FBgn0028647	17	27	zf-C2H2	3.7e-07	24.7	976	983	MQKDLTRH	NOGAP	967	987	CGKCNRSFRMQKDLTRHTLMH
Drosophila melanogaster	r6.01	FBpp0289959	FBgn0028647	18	27	zf-C2H2	4.9e-08	27.6	1005	1012	RRANLLQH	NOGAP	996	1016	CRWCARRFYRRANLLQHIARH
Drosophila melanogaster	r6.01	FBpp0289959	FBgn0028647	19	27	zf-C2H2	0.0031	11.7	1124	1131	RKFELYQH	NOGAP	1115	1136	CNMCQLRCLRKFELYQHQQAMH
Drosophila melanogaster	r6.01	FBpp0289959	FBgn0028647	20	27	regex	0	0	1153	1160	VCPEIISH	NOGAP	1145	1166	CDSCLFKSVCPEIISHHKRTQC
Drosophila melanogaster	r6.01	FBpp0289959	FBgn0028647	21	27	zf-C2H2	5.1e-06	20.9	1184	1191	WESNLLLH	NOGAP	1175	1196	CTRCGYKFMWESNLLLHMDLQH
Drosophila melanogaster	r6.01	FBpp0289959	FBgn0028647	22	27	zf-C2H2	1.7e-07	25.8	1233	1240	RKDRLTAH	NOGAP	1224	1245	CGLCTRKYNRKDRLTAHLKKFH
Drosophila melanogaster	r6.01	FBpp0289959	FBgn0028647	23	27	zf-C2H2	5.2e-08	27.5	1280	1287	SSSNLIIH	NOGAP	1271	1291	CAFCGKAVSSSSNLIIHMRRH
Drosophila melanogaster	r6.01	FBpp0289959	FBgn0028647	24	27	zf-C2H2	2.5e-08	28.6	1308	1315	RSSDLQCH	NOGAP	1299	1319	CEYCTMAFPRSSDLQCHRRTH
Drosophila melanogaster	r6.01	FBpp0289959	FBgn0028647	25	27	zf-C2H2	2.1e-08	28.8	1336	1343	RSYKLQQH	NOGAP	1327	1347	CTVCQKGFARSYKLQQHMRIH
Drosophila melanogaster	r6.01	FBpp0289959	FBgn0028647	26	27	zf-C2H2	2.2e-09	32.1	1364	1371	QSNDLTLH	NOGAP	1355	1375	CTYCEKSFTQSNDLTLHIRRH
Drosophila melanogaster	r6.01	FBpp0289959	FBgn0028647	27	27	zf-C2H2	2.5e-06	21.9	1392	1399	QGTALKNH	NOGAP	1383	1405	CGVCGERFIQGTALKNHRMQQSH
Drosophila melanogaster	r6.01	FBpp0080267	FBgn0028862	1	1	regex	0	0	663	670	DDQFHKFH	NOGAP	654	674	CNACQLTHSDDQFHKFHRYRC
Drosophila melanogaster	r6.01	FBpp0307813	FBgn0028862	1	1	regex	0	0	663	670	DDQFHKFH	NOGAP	654	674	CNACQLTHSDDQFHKFHRYRC
Drosophila melanogaster	r6.01	FBpp0307814	FBgn0028862	1	1	regex	0	0	663	670	DDQFHKFH	NOGAP	654	674	CNACQLTHSDDQFHKFHRYRC
Drosophila melanogaster	r6.01	FBpp0080264	FBgn0028878	1	8	zf-C2H2	1.3e-05	19.6	309	316	CSETLQAH	NOGAP	300	320	CRICEKVFGCSETLQAHEKTH
Drosophila melanogaster	r6.01	FBpp0080264	FBgn0028878	2	8	zf-C2H2	1.6e-08	29.2	336	343	QLRNYKYH	NOGAP	327	347	CADCGKGFSQLRNYKYHLSVH
Drosophila melanogaster	r6.01	FBpp0080264	FBgn0028878	3	8	zf-C2H2	7.2e-08	27.1	366	373	DKGYLSSH	NOGAP	357	377	CPECGKTFNDKGYLSSHLKIH
Drosophila melanogaster	r6.01	FBpp0080264	FBgn0028878	4	8	zf-C2H2	1.5e-08	29.3	394	401	QRVAFNMH	NOGAP	385	405	CPYCPKSFNQRVAFNMHVRIH
Drosophila melanogaster	r6.01	FBpp0080264	FBgn0028878	5	8	zf-C2H2	3e-10	35	422	429	RKMLLKQH	NOGAP	413	433	CNECGKRFSRKMLLKQHMRTH
Drosophila melanogaster	r6.01	FBpp0080264	FBgn0028878	6	8	zf-C2H2	5.2e-09	30.9	450	457	DRSNMTLH	NOGAP	441	461	CSVCGKSFADRSNMTLHHRLH
Drosophila melanogaster	r6.01	FBpp0080264	FBgn0028878	7	8	zf-C2H2	8.9e-08	26.7	478	485	KKHHLKTH	NOGAP	469	489	CPLCPKAFTKKHHLKTHLNYH
Drosophila melanogaster	r6.01	FBpp0080264	FBgn0028878	8	8	zf-C2H2	1.2e-06	23	508	515	QSSNMRTH	NOGAP	497	519	CPHPNCNQAFTQSSNMRTHAKKC
Drosophila melanogaster	r6.01	FBpp0080387	FBgn0028895	1	6	zf-C2H2_6	4.4e-05	17.8	158	165	CIAQLTQH	NOGAP	149	169	CYECHKSFKCIAQLTQHIRTH
Drosophila melanogaster	r6.01	FBpp0080387	FBgn0028895	2	6	zf-C2H2	5.6e-07	24.1	186	193	QKYNLKVH	NOGAP	177	197	CSFCIQRFAQKYNLKVHERTH
Drosophila melanogaster	r6.01	FBpp0080387	FBgn0028895	3	6	zf-C2H2	8.2e-09	30.2	214	221	ALGNFQAH	NOGAP	205	225	CEICSKQFSALGNFQAHQKIH
Drosophila melanogaster	r6.01	FBpp0080387	FBgn0028895	4	6	zf-C2H2	4.5e-06	21.1	242	249	TAGDLSKH	NOGAP	233	253	CSLCQKGFYTAGDLSKHMITH
Drosophila melanogaster	r6.01	FBpp0080387	FBgn0028895	5	6	zf-C2H2	8.2e-06	20.2	270	277	RRRDMRTH	NOGAP	261	282	CDVCGKAFSRRRDMRTHKLKLH
Drosophila melanogaster	r6.01	FBpp0080387	FBgn0028895	6	6	zf-C2H2	3.2e-08	28.2	327	334	TADSLSLH	NOGAP	318	338	CPDCDKAFDTADSLSLHFRTH
Drosophila melanogaster	r6.01	FBpp0308002	FBgn0028895	1	6	zf-C2H2_6	4.4e-05	17.8	127	134	CIAQLTQH	NOGAP	118	138	CYECHKSFKCIAQLTQHIRTH
Drosophila melanogaster	r6.01	FBpp0308002	FBgn0028895	2	6	zf-C2H2	5.6e-07	24.1	155	162	QKYNLKVH	NOGAP	146	166	CSFCIQRFAQKYNLKVHERTH
Drosophila melanogaster	r6.01	FBpp0308002	FBgn0028895	3	6	zf-C2H2	8.2e-09	30.2	183	190	ALGNFQAH	NOGAP	174	194	CEICSKQFSALGNFQAHQKIH
Drosophila melanogaster	r6.01	FBpp0308002	FBgn0028895	4	6	zf-C2H2	4.5e-06	21.1	211	218	TAGDLSKH	NOGAP	202	222	CSLCQKGFYTAGDLSKHMITH
Drosophila melanogaster	r6.01	FBpp0308002	FBgn0028895	5	6	zf-C2H2	8.2e-06	20.2	239	246	RRRDMRTH	NOGAP	230	251	CDVCGKAFSRRRDMRTHKLKLH
Drosophila melanogaster	r6.01	FBpp0308002	FBgn0028895	6	6	zf-C2H2	3.2e-08	28.2	296	303	TADSLSLH	NOGAP	287	307	CPDCDKAFDTADSLSLHFRTH
Drosophila melanogaster	r6.01	FBpp0080344	FBgn0028901	1	1	regex	0	0	853	860	MISPTCSH	NOGAP	842	865	CRECCDQENREMISPTCSHINHIC
Drosophila melanogaster	r6.01	FBpp0110242	FBgn0028931	1	1	zf-C2H2_6	0.0072	10.4	32	39	NTSNLMKH	NOGAP	20	43	CQLCEKVIKTSGNTSNLMKHMKTH
Drosophila melanogaster	r6.01	FBpp0080163	FBgn0028936	1	1	regex	0	0	299	306	CDPGYTYH	NOGAP	286	312	CNNGVCVSRNRCLCDPGYTYHEQSTMC
Drosophila melanogaster	r6.01	FBpp0291663	FBgn0028936	1	1	regex	0	0	299	306	CDPGYTYH	NOGAP	286	312	CNNGVCVSRNRCLCDPGYTYHEQSTMC
Drosophila melanogaster	r6.01	FBpp0310236	FBgn0028936	1	1	regex	0	0	299	306	CDPGYTYH	NOGAP	286	312	CNNGVCVSRNRCLCDPGYTYHEQSTMC
Drosophila melanogaster	r6.01	FBpp0088404	FBgn0028979	1	5	zf-C2H2	8.6e-09	30.1	328	335	TLANLTAH	NOGAP	319	341	CVWCKQSFSTLANLTAHMKETQH
Drosophila melanogaster	r6.01	FBpp0088404	FBgn0028979	2	5	zf-C2H2_2	9.9e-06	20.5	437	444	SLAEMTSH	NOGAP	428	450	CMWCGQSFRSLAEMTSHMQETQH
Drosophila melanogaster	r6.01	FBpp0088404	FBgn0028979	3	5	zf-C2H2_6	1.2e-07	26.3	510	517	SLKELSTH	NOGAP	501	523	CKVCDQAFGSLKELSTHMAQKSH
Drosophila melanogaster	r6.01	FBpp0088404	FBgn0028979	4	5	zf-C2HC_2	0.13	6.2	600	607	ETALFVEH	NOGAP	592	611	CEKCGSKIETALFVEHIRKC
Drosophila melanogaster	r6.01	FBpp0088404	FBgn0028979	5	5	zf-C2H2	5.1e-06	20.9	937	944	SKGAYRHH	NOGAP	928	949	CSYCDTPFASKGAYRHHLSKVH
Drosophila melanogaster	r6.01	FBpp0307374	FBgn0028979	1	5	zf-C2H2	8.6e-09	30.1	328	335	TLANLTAH	NOGAP	319	341	CVWCKQSFSTLANLTAHMKETQH
Drosophila melanogaster	r6.01	FBpp0307374	FBgn0028979	2	5	zf-C2H2_2	9.9e-06	20.5	437	444	SLAEMTSH	NOGAP	428	450	CMWCGQSFRSLAEMTSHMQETQH
Drosophila melanogaster	r6.01	FBpp0307374	FBgn0028979	3	5	zf-C2H2_6	1.2e-07	26.3	510	517	SLKELSTH	NOGAP	501	523	CKVCDQAFGSLKELSTHMAQKSH
Drosophila melanogaster	r6.01	FBpp0307374	FBgn0028979	4	5	zf-C2HC_2	0.13	6.2	600	607	ETALFVEH	NOGAP	592	611	CEKCGSKIETALFVEHIRKC
Drosophila melanogaster	r6.01	FBpp0307374	FBgn0028979	5	5	zf-C2H2	5.1e-06	20.9	937	944	SKGAYRHH	NOGAP	928	949	CSYCDTPFASKGAYRHHLSKVH
Drosophila melanogaster	r6.01	FBpp0070861	FBgn0028982	1	1	zf-C2H2	0.84	3.5	1212	1219	ELSEVWNH	NOGAP	1202	1225	CPFCHKDDFPELSEVWNHFDANAC
Drosophila melanogaster	r6.01	FBpp0309041	FBgn0028982	1	1	zf-C2H2	0.84	3.5	1212	1219	ELSEVWNH	NOGAP	1202	1225	CPFCHKDDFPELSEVWNHFDANAC
Drosophila melanogaster	r6.01	FBpp0099939	FBgn0028991	1	1	zf-C2H2	2.7e-07	25.1	449	456	RPDKMKMH	NOGAP	440	461	CPICNKEFSRPDKMKMHKKDKH
Drosophila melanogaster	r6.01	FBpp0310607	FBgn0028991	1	1	zf-C2H2	2.7e-07	25.1	449	456	RPDKMKMH	NOGAP	440	461	CPICNKEFSRPDKMKMHKKDKH
Drosophila melanogaster	r6.01	FBpp0072489	FBgn0028999	1	3	zf-C2H2	7.8e-05	17	261	268	DAFGLARH	NOGAP	252	272	CRLCKIKFEDAFGLARHRCAC
Drosophila melanogaster	r6.01	FBpp0072489	FBgn0028999	2	3	zf-C2H2	4.5e-08	27.7	289	296	CPANLASH	NOGAP	280	300	CPECGKQFNCPANLASHRRWH
Drosophila melanogaster	r6.01	FBpp0072489	FBgn0028999	3	3	zf-C2H2	1e-09	33.1	345	352	RAAYLRKH	NOGAP	336	356	CQECGKKFKRAAYLRKHQLTH
Drosophila melanogaster	r6.01	FBpp0075495	FBgn0029167	1	2	regex	0	0	1345	1352	HFTTFDGH	NOGAP	1334	1360	CESTCSVWGDSHFTTFDGHDFDFQGAC
Drosophila melanogaster	r6.01	FBpp0075495	FBgn0029167	2	2	regex	0	0	3765	3772	YNTLTDMH	NOGAP	3755	3776	CEGACSSGSKYNTLTDMHEKFC
Drosophila melanogaster	r6.01	FBpp0305234	FBgn0029167	1	2	regex	0	0	1344	1351	HFTTFDGH	NOGAP	1333	1359	CESTCSVWGDSHFTTFDGHDFDFQGAC
Drosophila melanogaster	r6.01	FBpp0305234	FBgn0029167	2	2	regex	0	0	3764	3771	YNTLTDMH	NOGAP	3754	3775	CEGACSSGSKYNTLTDMHEKFC
Drosophila melanogaster	r6.01	FBpp0079289	FBgn0029173	1	9	zf-C2H2	0.022	8.8	219	226	LPAECQEH	NOGAP	210	231	CQYCDLGFTLPAECQEHELAAH
Drosophila melanogaster	r6.01	FBpp0079289	FBgn0029173	2	9	zf-C2H2	0.00045	14.4	248	255	TRPALISH	NOGAP	239	260	CNFCNIKLVTRPALISHIKTLH
Drosophila melanogaster	r6.01	FBpp0079289	FBgn0029173	3	9	zf-C2H2	4.9e-08	27.6	277	284	RRSDLKKH	NOGAP	268	288	CAHCRKGFVRRSDLKKHTIVH
Drosophila melanogaster	r6.01	FBpp0079289	FBgn0029173	4	9	zf-C2H2	5.7e-11	37.4	305	312	RNTNLTKH	NOGAP	296	316	CNVCSKSFSRNTNLTKHMRIH
Drosophila melanogaster	r6.01	FBpp0079289	FBgn0029173	5	9	zf-C2H2	4.4e-07	24.4	333	340	TAVEMMRH	NOGAP	324	344	CQQCPRSFQTAVEMMRHTRSH
Drosophila melanogaster	r6.01	FBpp0079289	FBgn0029173	6	9	zf-C2H2	1.7e-08	29.1	361	368	RRDKLIAH	NOGAP	352	372	CGRCPYSFSRRDKLIAHQQVH
Drosophila melanogaster	r6.01	FBpp0079289	FBgn0029173	7	9	zf-C2H2	3.3e-07	24.9	425	432	RERDLQRH	NOGAP	416	436	CDVCDRTFQRERDLQRHQALH
Drosophila melanogaster	r6.01	FBpp0079289	FBgn0029173	8	9	zf-C2H2	8.3e-07	23.5	452	459	RREQLQRH	NOGAP	443	464	CKTCNQGFNRREQLQRHELEAH
Drosophila melanogaster	r6.01	FBpp0079289	FBgn0029173	9	9	zf-C2H2	5.5e-05	17.5	479	486	HQIELENH	NOGAP	470	490	CGICCISFLHQIELENHLKVH
Drosophila melanogaster	r6.01	FBpp0304330	FBgn0029173	1	9	zf-C2H2	0.022	8.8	219	226	LPAECQEH	NOGAP	210	231	CQYCDLGFTLPAECQEHELAAH
Drosophila melanogaster	r6.01	FBpp0304330	FBgn0029173	2	9	zf-C2H2	0.00045	14.4	248	255	TRPALISH	NOGAP	239	260	CNFCNIKLVTRPALISHIKTLH
Drosophila melanogaster	r6.01	FBpp0304330	FBgn0029173	3	9	zf-C2H2	4.9e-08	27.6	277	284	RRSDLKKH	NOGAP	268	288	CAHCRKGFVRRSDLKKHTIVH
Drosophila melanogaster	r6.01	FBpp0304330	FBgn0029173	4	9	zf-C2H2	5.7e-11	37.4	305	312	RNTNLTKH	NOGAP	296	316	CNVCSKSFSRNTNLTKHMRIH
Drosophila melanogaster	r6.01	FBpp0304330	FBgn0029173	5	9	zf-C2H2	4.4e-07	24.4	333	340	TAVEMMRH	NOGAP	324	344	CQQCPRSFQTAVEMMRHTRSH
Drosophila melanogaster	r6.01	FBpp0304330	FBgn0029173	6	9	zf-C2H2	1.7e-08	29.1	361	368	RRDKLIAH	NOGAP	352	372	CGRCPYSFSRRDKLIAHQQVH
Drosophila melanogaster	r6.01	FBpp0304330	FBgn0029173	7	9	zf-C2H2	3.3e-07	24.9	425	432	RERDLQRH	NOGAP	416	436	CDVCDRTFQRERDLQRHQALH
Drosophila melanogaster	r6.01	FBpp0304330	FBgn0029173	8	9	zf-C2H2	8.3e-07	23.5	452	459	RREQLQRH	NOGAP	443	464	CKTCNQGFNRREQLQRHELEAH
Drosophila melanogaster	r6.01	FBpp0304330	FBgn0029173	9	9	zf-C2H2	5.5e-05	17.5	479	486	HQIELENH	NOGAP	470	490	CGICCISFLHQIELENHLKVH
Drosophila melanogaster	r6.01	FBpp0070704	FBgn0029724	1	1	regex	0	0	45	52	FKDDMLQH	NOGAP	35	57	CPIEKCISTVFKDDMLQHLAQRH
Drosophila melanogaster	r6.01	FBpp0070684	FBgn0029729	1	1	zf-C2H2	0.037	8.1	31	38	EHTHLLRH	NOGAP	20	43	CPLADCQAVV-EHTHLLRHMITKH
Drosophila melanogaster	r6.01	FBpp0070685	FBgn0029730	1	1	regex	0	0	55	62	FPSNMLVH	NOGAP	45	67	CILSNCNQLVFPSNMLVHMLRKH
Drosophila melanogaster	r6.01	FBpp0070738	FBgn0029763	1	1	regex	0	0	123	130	RHKHALEH	NOGAP	111	135	CLKCGSQLCGRARHKHALEHYQTPH
Drosophila melanogaster	r6.01	FBpp0070739	FBgn0029763	1	1	regex	0	0	123	130	RHKHALEH	NOGAP	111	135	CLKCGSQLCGRARHKHALEHYQTPH
Drosophila melanogaster	r6.01	FBpp0070741	FBgn0029763	1	1	regex	0	0	123	130	RHKHALEH	NOGAP	111	135	CLKCGSQLCGRARHKHALEHYQTPH
Drosophila melanogaster	r6.01	FBpp0309403	FBgn0029763	1	1	regex	0	0	123	130	RHKHALEH	NOGAP	111	135	CLKCGSQLCGRARHKHALEHYQTPH
Drosophila melanogaster	r6.01	FBpp0309404	FBgn0029763	1	1	regex	0	0	123	130	RHKHALEH	NOGAP	111	135	CLKCGSQLCGRARHKHALEHYQTPH
Drosophila melanogaster	r6.01	FBpp0070790	FBgn0029822	1	2	zf-C2H2	0.00029	15.1	492	499	SVNALRRH	NOGAP	483	504	CSFCGRPLKSVNALRRHIASRH
Drosophila melanogaster	r6.01	FBpp0070790	FBgn0029822	2	2	zf-C2H2	0.00018	15.8	523	530	TKWSLSTH	NOGAP	514	535	CFICMKSFKTKWSLSTHNSRFH
Drosophila melanogaster	r6.01	FBpp0070791	FBgn0029822	1	2	zf-C2H2	6.1e-05	17.3	460	467	TTVNLWRH	NOGAP	451	472	CQFCKMVI-TTVNLWRHIRTQH
Drosophila melanogaster	r6.01	FBpp0070791	FBgn0029822	2	2	zf-C2H2	7.3e-06	20.4	488	495	NKYSLREH	NOGAP	479	500	CDMCNKNFKNKYSLREHIRISH
Drosophila melanogaster	r6.01	FBpp0070870	FBgn0029867	1	4	zf-C2H2	2.2e-06	22.1	197	204	AAGSLKLH	NOGAP	188	208	CPNCGNCYSAAGSLKLHMRAC
Drosophila melanogaster	r6.01	FBpp0070870	FBgn0029867	2	4	zf-C2H2	8.9e-06	20.1	231	238	SVAYLKEH	NOGAP	222	242	CKVCSKVFNSVAYLKEHMMRH
Drosophila melanogaster	r6.01	FBpp0070870	FBgn0029867	3	4	zf-C2H2	5.9e-05	17.4	259	266	EESKFTAH	NOGAP	250	270	CTRCYRKFVEESKFTAHMESH
Drosophila melanogaster	r6.01	FBpp0070870	FBgn0029867	4	4	zf-C2H2	0.0011	13.2	358	365	FEGFLQRH	NOGAP	349	369	CVRCGRKFVFEGFLQRHLPTC
Drosophila melanogaster	r6.01	FBpp0070952	FBgn0029885	1	1	zf-C2H2_jaz	2.2e-14	48.7	70	77	DDTAMQAH	NOGAP	61	83	CVHCAKYFIDDTAMQAHFRTKVH
Drosophila melanogaster	r6.01	FBpp0070951	FBgn0029887	1	1	regex	0	0	293	300	AQQRIEDH	NOGAP	281	306	CEICGAFLIVGDAQQRIEDHLMGKQH
Drosophila melanogaster	r6.01	FBpp0070920	FBgn0029895	1	3	zf-H2C2_5	5.4e-06	20.8	361	368	MKQILKAH	NOGAP	352	373	CPHCYQIFEMKQILKAHMQSVH
Drosophila melanogaster	r6.01	FBpp0070920	FBgn0029895	2	3	zf-C2H2	3.1e-05	18.3	391	398	YKRFLEKH	NOGAP	382	404	CSNCRKTYFYKRFLEKHIRRGRC
Drosophila melanogaster	r6.01	FBpp0070920	FBgn0029895	3	3	zf-C2H2_6	2.3e-06	22	426	433	TGHHLGWH	NOGAP	417	438	CSDCHVLFPTGHHLGWHKRTGC
Drosophila melanogaster	r6.01	FBpp0305113	FBgn0029895	1	3	zf-H2C2_5	5.4e-06	20.8	361	368	MKQILKAH	NOGAP	352	373	CPHCYQIFEMKQILKAHMQSVH
Drosophila melanogaster	r6.01	FBpp0305113	FBgn0029895	2	3	zf-C2H2	3.1e-05	18.3	391	398	YKRFLEKH	NOGAP	382	404	CSNCRKTYFYKRFLEKHIRRGRC
Drosophila melanogaster	r6.01	FBpp0305113	FBgn0029895	3	3	zf-C2H2_6	2.3e-06	22	426	433	TGHHLGWH	NOGAP	417	438	CSDCHVLFPTGHHLGWHKRTGC
Drosophila melanogaster	r6.01	FBpp0305114	FBgn0029895	1	3	zf-H2C2_5	5.4e-06	20.8	361	368	MKQILKAH	NOGAP	352	373	CPHCYQIFEMKQILKAHMQSVH
Drosophila melanogaster	r6.01	FBpp0305114	FBgn0029895	2	3	zf-C2H2	3.1e-05	18.3	391	398	YKRFLEKH	NOGAP	382	404	CSNCRKTYFYKRFLEKHIRRGRC
Drosophila melanogaster	r6.01	FBpp0305114	FBgn0029895	3	3	zf-C2H2_6	2.3e-06	22	426	433	TGHHLGWH	NOGAP	417	438	CSDCHVLFPTGHHLGWHKRTGC
Drosophila melanogaster	r6.01	FBpp0305115	FBgn0029895	1	3	zf-H2C2_5	5.4e-06	20.8	361	368	MKQILKAH	NOGAP	352	373	CPHCYQIFEMKQILKAHMQSVH
Drosophila melanogaster	r6.01	FBpp0305115	FBgn0029895	2	3	zf-C2H2	3.1e-05	18.3	391	398	YKRFLEKH	NOGAP	382	404	CSNCRKTYFYKRFLEKHIRRGRC
Drosophila melanogaster	r6.01	FBpp0305115	FBgn0029895	3	3	zf-C2H2_6	2.3e-06	22	426	433	TGHHLGWH	NOGAP	417	438	CSDCHVLFPTGHHLGWHKRTGC
Drosophila melanogaster	r6.01	FBpp0070922	FBgn0029899	1	22	regex	0	0	1516	1523	CQKGMIEH	NOGAP	1506	1527	CPFCQKPLLLCQKGMIEHLIGH
Drosophila melanogaster	r6.01	FBpp0070922	FBgn0029899	2	22	zf-C2H2	0.0099	10	1544	1551	RLSRLLDH	NOGAP	1535	1555	CSNCNMPQNRLSRLLDHTASC
Drosophila melanogaster	r6.01	FBpp0070922	FBgn0029899	3	22	zf-H2C2_5	0.0068	10.5	1585	1592	SKENMDRH	NOGAP	1576	1597	CHICQFMQYSKENMDRHLTVQH
Drosophila melanogaster	r6.01	FBpp0070922	FBgn0029899	4	22	regex	0	0	1985	1992	ELEGLENH	NOGAP	1973	1997	CVQPGCTFLFSNELEGLENHFALEH
Drosophila melanogaster	r6.01	FBpp0070922	FBgn0029899	5	22	zf-C2H2	0.97	3.2	2223	2230	KLMFMREH	NOGAP	2212	2234	CMATNCNFVAHKLMFMREHMKFH
Drosophila melanogaster	r6.01	FBpp0070922	FBgn0029899	6	22	zf-C2H2	1.1	3	2255	2262	DVDDYLRH	NOGAP	2246	2267	CAYCSHVAVDVDDYLRHGVIIH
Drosophila melanogaster	r6.01	FBpp0070922	FBgn0029899	7	22	zf-C2H2	0.47	4.3	2341	2348	TDEQLVNH	NOGAP	2330	2352	CPQKGCIVRL-TDEQLVNHLRYH
Drosophila melanogaster	r6.01	FBpp0070922	FBgn0029899	8	22	zf-H2C2_5	0.31	5	2372	2379	HPPALRTH	NOGAP	2364	2384	CKFCTKAMHPPALRTHLQQYH
Drosophila melanogaster	r6.01	FBpp0070922	FBgn0029899	9	22	zf-C2H2	3.1	1.1	2400	2407	NQRIMMYH	NOGAP	2391	2412	CGICLATSVNQRIMMYHMSTVH
Drosophila melanogaster	r6.01	FBpp0070922	FBgn0029899	10	22	zf-C2H2	0.00054	14.2	2508	2515	SRVNMQMH	NOGAP	2499	2519	CTECPFSTTSRVNMQMHLYEH
Drosophila melanogaster	r6.01	FBpp0070922	FBgn0029899	11	22	zf-H2C2_5	0.0084	10.2	2613	2620	SESAVRKH	NOGAP	2602	2625	CGFLRCSVLCFSESAVRKHMQANH
Drosophila melanogaster	r6.01	FBpp0070922	FBgn0029899	12	22	zf-BED	0.1	6.6	2646	2653	GVDKYFDH	NOGAP	2636	2658	C-KNCQGQ-FGVDKYFDHL-AMH
Drosophila melanogaster	r6.01	FBpp0070922	FBgn0029899	13	22	zf-H2C2_5	0.0029	11.8	2670	2677	SRRVIERH	NOGAP	2662	2682	CGACSRHNSRRVIERHIQERH
Drosophila melanogaster	r6.01	FBpp0070922	FBgn0029899	14	22	zf-C2H2	4.9e-05	17.6	2730	2737	TTVQIMAH	NOGAP	2721	2742	CNLCLKYFPTTVQIMAHAASVH
Drosophila melanogaster	r6.01	FBpp0070922	FBgn0029899	15	22	zf-C2H2	0.00052	14.2	2759	2766	LATALIEH	NOGAP	2750	2771	CPYCEFGGNLATALIEHILREH
Drosophila melanogaster	r6.01	FBpp0070922	FBgn0029899	16	22	zf-C2H2	0.62	3.9	2806	2813	SFQKIAMH	NOGAP	2797	2818	CTTCHEVASSFQKIAMHCDKEH
Drosophila melanogaster	r6.01	FBpp0070922	FBgn0029899	17	22	regex	0	0	2835	2842	AERQVVLH	NOGAP	2826	2847	CPHCIFGHLAERQVVLHIQEKH
Drosophila melanogaster	r6.01	FBpp0070922	FBgn0029899	18	22	zf-H2C2_5	2.6e-05	18.6	2977	2984	NAKALREH	NOGAP	2968	2989	CSECKRFRGNAKALREHLRATH
Drosophila melanogaster	r6.01	FBpp0070922	FBgn0029899	19	22	zf-C2H2	4.7e-06	21	3014	3021	NRHDLAKH	NOGAP	3005	3027	CAYCDYRYKNRHDLAKHISEIGH
Drosophila melanogaster	r6.01	FBpp0070922	FBgn0029899	20	22	zf-C2H2	0.00079	13.6	3070	3077	TKETIVQH	NOGAP	3061	3082	CGLCSVVMPTKETIVQHGQVEH
Drosophila melanogaster	r6.01	FBpp0070922	FBgn0029899	21	22	regex	0	0	3111	3118	DELTTLRH	NOGAP	3102	3122	CSFCMFNSTDELTTLRHMVDH
Drosophila melanogaster	r6.01	FBpp0070922	FBgn0029899	22	22	regex	0	0	3139	3146	GFDEYIQH	NOGAP	3129	3151	CHFCTRSQPGGFDEYIQHCYTYH
Drosophila melanogaster	r6.01	FBpp0070923	FBgn0029899	1	22	regex	0	0	1516	1523	CQKGMIEH	NOGAP	1506	1527	CPFCQKPLLLCQKGMIEHLIGH
Drosophila melanogaster	r6.01	FBpp0070923	FBgn0029899	2	22	zf-C2H2	0.0099	10	1544	1551	RLSRLLDH	NOGAP	1535	1555	CSNCNMPQNRLSRLLDHTASC
Drosophila melanogaster	r6.01	FBpp0070923	FBgn0029899	3	22	zf-H2C2_5	0.0068	10.5	1585	1592	SKENMDRH	NOGAP	1576	1597	CHICQFMQYSKENMDRHLTVQH
Drosophila melanogaster	r6.01	FBpp0070923	FBgn0029899	4	22	regex	0	0	1985	1992	ELEGLENH	NOGAP	1973	1997	CVQPGCTFLFSNELEGLENHFALEH
Drosophila melanogaster	r6.01	FBpp0070923	FBgn0029899	5	22	zf-C2H2	0.97	3.2	2223	2230	KLMFMREH	NOGAP	2212	2234	CMATNCNFVAHKLMFMREHMKFH
Drosophila melanogaster	r6.01	FBpp0070923	FBgn0029899	6	22	zf-C2H2	1.1	3	2255	2262	DVDDYLRH	NOGAP	2246	2267	CAYCSHVAVDVDDYLRHGVIIH
Drosophila melanogaster	r6.01	FBpp0070923	FBgn0029899	7	22	zf-C2H2	0.47	4.3	2341	2348	TDEQLVNH	NOGAP	2330	2352	CPQKGCIVRL-TDEQLVNHLRYH
Drosophila melanogaster	r6.01	FBpp0070923	FBgn0029899	8	22	zf-H2C2_5	0.31	5	2372	2379	HPPALRTH	NOGAP	2364	2384	CKFCTKAMHPPALRTHLQQYH
Drosophila melanogaster	r6.01	FBpp0070923	FBgn0029899	9	22	zf-C2H2	3.1	1.1	2400	2407	NQRIMMYH	NOGAP	2391	2412	CGICLATSVNQRIMMYHMSTVH
Drosophila melanogaster	r6.01	FBpp0070923	FBgn0029899	10	22	zf-C2H2	0.00054	14.2	2508	2515	SRVNMQMH	NOGAP	2499	2519	CTECPFSTTSRVNMQMHLYEH
Drosophila melanogaster	r6.01	FBpp0070923	FBgn0029899	11	22	zf-H2C2_5	0.0084	10.2	2613	2620	SESAVRKH	NOGAP	2602	2625	CGFLRCSVLCFSESAVRKHMQANH
Drosophila melanogaster	r6.01	FBpp0070923	FBgn0029899	12	22	zf-BED	0.1	6.6	2646	2653	GVDKYFDH	NOGAP	2636	2658	C-KNCQGQ-FGVDKYFDHL-AMH
Drosophila melanogaster	r6.01	FBpp0070923	FBgn0029899	13	22	zf-H2C2_5	0.0029	11.8	2670	2677	SRRVIERH	NOGAP	2662	2682	CGACSRHNSRRVIERHIQERH
Drosophila melanogaster	r6.01	FBpp0070923	FBgn0029899	14	22	zf-C2H2	4.9e-05	17.6	2730	2737	TTVQIMAH	NOGAP	2721	2742	CNLCLKYFPTTVQIMAHAASVH
Drosophila melanogaster	r6.01	FBpp0070923	FBgn0029899	15	22	zf-C2H2	0.00052	14.2	2759	2766	LATALIEH	NOGAP	2750	2771	CPYCEFGGNLATALIEHILREH
Drosophila melanogaster	r6.01	FBpp0070923	FBgn0029899	16	22	zf-C2H2	0.62	3.9	2806	2813	SFQKIAMH	NOGAP	2797	2818	CTTCHEVASSFQKIAMHCDKEH
Drosophila melanogaster	r6.01	FBpp0070923	FBgn0029899	17	22	regex	0	0	2835	2842	AERQVVLH	NOGAP	2826	2847	CPHCIFGHLAERQVVLHIQEKH
Drosophila melanogaster	r6.01	FBpp0070923	FBgn0029899	18	22	zf-H2C2_5	2.6e-05	18.6	2977	2984	NAKALREH	NOGAP	2968	2989	CSECKRFRGNAKALREHLRATH
Drosophila melanogaster	r6.01	FBpp0070923	FBgn0029899	19	22	zf-C2H2	4.7e-06	21	3014	3021	NRHDLAKH	NOGAP	3005	3027	CAYCDYRYKNRHDLAKHISEIGH
Drosophila melanogaster	r6.01	FBpp0070923	FBgn0029899	20	22	zf-C2H2	0.00079	13.6	3070	3077	TKETIVQH	NOGAP	3061	3082	CGLCSVVMPTKETIVQHGQVEH
Drosophila melanogaster	r6.01	FBpp0070923	FBgn0029899	21	22	regex	0	0	3111	3118	DELTTLRH	NOGAP	3102	3122	CSFCMFNSTDELTTLRHMVDH
Drosophila melanogaster	r6.01	FBpp0070923	FBgn0029899	22	22	regex	0	0	3139	3146	GFDEYIQH	NOGAP	3129	3151	CHFCTRSQPGGFDEYIQHCYTYH
Drosophila melanogaster	r6.01	FBpp0308550	FBgn0029899	1	22	regex	0	0	1516	1523	CQKGMIEH	NOGAP	1506	1527	CPFCQKPLLLCQKGMIEHLIGH
Drosophila melanogaster	r6.01	FBpp0308550	FBgn0029899	2	22	zf-C2H2	0.0099	10	1544	1551	RLSRLLDH	NOGAP	1535	1555	CSNCNMPQNRLSRLLDHTASC
Drosophila melanogaster	r6.01	FBpp0308550	FBgn0029899	3	22	zf-H2C2_5	0.0068	10.5	1585	1592	SKENMDRH	NOGAP	1576	1597	CHICQFMQYSKENMDRHLTVQH
Drosophila melanogaster	r6.01	FBpp0308550	FBgn0029899	4	22	regex	0	0	1985	1992	ELEGLENH	NOGAP	1973	1997	CVQPGCTFLFSNELEGLENHFALEH
Drosophila melanogaster	r6.01	FBpp0308550	FBgn0029899	5	22	zf-C2H2	0.97	3.2	2223	2230	KLMFMREH	NOGAP	2212	2234	CMATNCNFVAHKLMFMREHMKFH
Drosophila melanogaster	r6.01	FBpp0308550	FBgn0029899	6	22	zf-C2H2	1.1	3	2255	2262	DVDDYLRH	NOGAP	2246	2267	CAYCSHVAVDVDDYLRHGVIIH
Drosophila melanogaster	r6.01	FBpp0308550	FBgn0029899	7	22	zf-C2H2	0.47	4.3	2341	2348	TDEQLVNH	NOGAP	2330	2352	CPQKGCIVRL-TDEQLVNHLRYH
Drosophila melanogaster	r6.01	FBpp0308550	FBgn0029899	8	22	zf-H2C2_5	0.31	5	2372	2379	HPPALRTH	NOGAP	2364	2384	CKFCTKAMHPPALRTHLQQYH
Drosophila melanogaster	r6.01	FBpp0308550	FBgn0029899	9	22	zf-C2H2	3.1	1.1	2400	2407	NQRIMMYH	NOGAP	2391	2412	CGICLATSVNQRIMMYHMSTVH
Drosophila melanogaster	r6.01	FBpp0308550	FBgn0029899	10	22	zf-C2H2	0.00054	14.2	2508	2515	SRVNMQMH	NOGAP	2499	2519	CTECPFSTTSRVNMQMHLYEH
Drosophila melanogaster	r6.01	FBpp0308550	FBgn0029899	11	22	zf-H2C2_5	0.0084	10.2	2613	2620	SESAVRKH	NOGAP	2602	2625	CGFLRCSVLCFSESAVRKHMQANH
Drosophila melanogaster	r6.01	FBpp0308550	FBgn0029899	12	22	zf-BED	0.1	6.6	2646	2653	GVDKYFDH	NOGAP	2636	2658	C-KNCQGQ-FGVDKYFDHL-AMH
Drosophila melanogaster	r6.01	FBpp0308550	FBgn0029899	13	22	zf-H2C2_5	0.0029	11.8	2670	2677	SRRVIERH	NOGAP	2662	2682	CGACSRHNSRRVIERHIQERH
Drosophila melanogaster	r6.01	FBpp0308550	FBgn0029899	14	22	zf-C2H2	4.9e-05	17.6	2730	2737	TTVQIMAH	NOGAP	2721	2742	CNLCLKYFPTTVQIMAHAASVH
Drosophila melanogaster	r6.01	FBpp0308550	FBgn0029899	15	22	zf-C2H2	0.00052	14.2	2759	2766	LATALIEH	NOGAP	2750	2771	CPYCEFGGNLATALIEHILREH
Drosophila melanogaster	r6.01	FBpp0308550	FBgn0029899	16	22	zf-C2H2	0.62	3.9	2806	2813	SFQKIAMH	NOGAP	2797	2818	CTTCHEVASSFQKIAMHCDKEH
Drosophila melanogaster	r6.01	FBpp0308550	FBgn0029899	17	22	regex	0	0	2835	2842	AERQVVLH	NOGAP	2826	2847	CPHCIFGHLAERQVVLHIQEKH
Drosophila melanogaster	r6.01	FBpp0308550	FBgn0029899	18	22	zf-H2C2_5	2.6e-05	18.6	2977	2984	NAKALREH	NOGAP	2968	2989	CSECKRFRGNAKALREHLRATH
Drosophila melanogaster	r6.01	FBpp0308550	FBgn0029899	19	22	zf-C2H2	4.7e-06	21	3014	3021	NRHDLAKH	NOGAP	3005	3027	CAYCDYRYKNRHDLAKHISEIGH
Drosophila melanogaster	r6.01	FBpp0308550	FBgn0029899	20	22	zf-C2H2	0.00079	13.6	3070	3077	TKETIVQH	NOGAP	3061	3082	CGLCSVVMPTKETIVQHGQVEH
Drosophila melanogaster	r6.01	FBpp0308550	FBgn0029899	21	22	regex	0	0	3111	3118	DELTTLRH	NOGAP	3102	3122	CSFCMFNSTDELTTLRHMVDH
Drosophila melanogaster	r6.01	FBpp0308550	FBgn0029899	22	22	regex	0	0	3139	3146	GFDEYIQH	NOGAP	3129	3151	CHFCTRSQPGGFDEYIQHCYTYH
Drosophila melanogaster	r6.01	FBpp0071001	FBgn0029911	1	1	zf-H2C2_5	3	1.2	229	236	LPDDIECH	NOGAP	221	240	CPVCNKFVLPDDIECHLVMC
Drosophila melanogaster	r6.01	FBpp0309981	FBgn0029911	1	1	zf-H2C2_5	3	1.2	229	236	LPDDIECH	NOGAP	221	240	CPVCNKFVLPDDIECHLVMC
Drosophila melanogaster	r6.01	FBpp0070991	FBgn0029928	1	9	zf-C2H2	9.1e-07	23.4	167	174	HQITLAAH	NOGAP	158	179	CSVCRRSFAHQITLAAHIRKVH
Drosophila melanogaster	r6.01	FBpp0070991	FBgn0029928	2	9	zf-C2H2	6.8e-06	20.5	197	204	FMGGLYTH	NOGAP	188	209	CDQCEKAYSFMGGLYTHIREVH
Drosophila melanogaster	r6.01	FBpp0070991	FBgn0029928	3	9	zf-C2H2	0.0017	12.5	229	236	SRIAMQKH	NOGAP	218	241	CDQPGCERIYTSRIAMQKHKRLKH
Drosophila melanogaster	r6.01	FBpp0070991	FBgn0029928	4	9	zf-C2H2	1.4e-08	29.4	263	270	QSANLKYH	NOGAP	254	275	CEQCGASFNQSANLKYHLKTKH
Drosophila melanogaster	r6.01	FBpp0070991	FBgn0029928	5	9	zf-C2H2	0.0043	11.2	303	310	SRYTLKYH	NOGAP	294	315	CDICQKEFHSRYTLKYHTLQQH
Drosophila melanogaster	r6.01	FBpp0070991	FBgn0029928	6	9	zf-C2H2	1.4e-06	22.8	334	341	KKFMLLQH	NOGAP	325	345	CQVCGRRMAKKFMLLQHMLMH
Drosophila melanogaster	r6.01	FBpp0070991	FBgn0029928	7	9	zf-C2H2	3.7e-07	24.7	361	368	RRFELEAH	NOGAP	352	373	CEHCGRRFARRFELEAHVRAVH
Drosophila melanogaster	r6.01	FBpp0070991	FBgn0029928	8	9	zf-C2H2	1.3e-05	19.5	390	397	SRKTLRHH	NOGAP	381	401	CHHCPESFASRKTLRHHEYIH
Drosophila melanogaster	r6.01	FBpp0070991	FBgn0029928	9	9	zf-C2H2	2.6e-07	25.2	418	425	QQTCLKNH	NOGAP	409	429	CDTCGQAFRQQTCLKNHRKVH
Drosophila melanogaster	r6.01	FBpp0311828	FBgn0029928	1	9	zf-C2H2	9.1e-07	23.4	167	174	HQITLAAH	NOGAP	158	179	CSVCRRSFAHQITLAAHIRKVH
Drosophila melanogaster	r6.01	FBpp0311828	FBgn0029928	2	9	zf-C2H2	6.8e-06	20.5	197	204	FMGGLYTH	NOGAP	188	209	CDQCEKAYSFMGGLYTHIREVH
Drosophila melanogaster	r6.01	FBpp0311828	FBgn0029928	3	9	zf-C2H2	0.0017	12.5	229	236	SRIAMQKH	NOGAP	218	241	CDQPGCERIYTSRIAMQKHKRLKH
Drosophila melanogaster	r6.01	FBpp0311828	FBgn0029928	4	9	zf-C2H2	1.4e-08	29.4	263	270	QSANLKYH	NOGAP	254	275	CEQCGASFNQSANLKYHLKTKH
Drosophila melanogaster	r6.01	FBpp0311828	FBgn0029928	5	9	zf-C2H2	0.0043	11.2	303	310	SRYTLKYH	NOGAP	294	315	CDICQKEFHSRYTLKYHTLQQH
Drosophila melanogaster	r6.01	FBpp0311828	FBgn0029928	6	9	zf-C2H2	1.4e-06	22.8	334	341	KKFMLLQH	NOGAP	325	345	CQVCGRRMAKKFMLLQHMLMH
Drosophila melanogaster	r6.01	FBpp0311828	FBgn0029928	7	9	zf-C2H2	3.7e-07	24.7	361	368	RRFELEAH	NOGAP	352	373	CEHCGRRFARRFELEAHVRAVH
Drosophila melanogaster	r6.01	FBpp0311828	FBgn0029928	8	9	zf-C2H2	1.3e-05	19.5	390	397	SRKTLRHH	NOGAP	381	401	CHHCPESFASRKTLRHHEYIH
Drosophila melanogaster	r6.01	FBpp0311828	FBgn0029928	9	9	zf-C2H2	2.6e-07	25.2	418	425	QQTCLKNH	NOGAP	409	429	CDTCGQAFRQQTCLKNHRKVH
Drosophila melanogaster	r6.01	FBpp0290458	FBgn0029939	1	7	zf-C2H2_6	1.2e-07	26.4	43	50	DIVKFIQH	NOGAP	32	55	CGACQKAFALSDIVKFIQHKVLQC
Drosophila melanogaster	r6.01	FBpp0290458	FBgn0029939	2	7	zf-C2H2	0.00031	15	275	282	SAWRLIQH	NOGAP	266	287	CSTCKTRYTSAWRLIQHVQHSH
Drosophila melanogaster	r6.01	FBpp0290458	FBgn0029939	3	7	zf-C2H2	4e-08	27.9	724	731	FENNLIIH	NOGAP	715	735	CSYCDKKFRFENNLIIHQRTH
Drosophila melanogaster	r6.01	FBpp0290458	FBgn0029939	4	7	zf-C2H2_6	3.3e-05	18.2	752	759	HIQKLMKH	NOGAP	743	763	CTACDFECSHIQKLMKHMRVH
Drosophila melanogaster	r6.01	FBpp0290458	FBgn0029939	5	7	zf-C2H2	3.5e-08	28.1	1035	1042	NCSNLTVH	NOGAP	1026	1046	CEFCGKVFKNCSNLTVHRRSH
Drosophila melanogaster	r6.01	FBpp0290458	FBgn0029939	6	7	zf-C2H2	2.9e-07	25.1	1063	1070	QSSKLTRH	NOGAP	1054	1074	CELCSYACAQSSKLTRHMKTH
Drosophila melanogaster	r6.01	FBpp0290458	FBgn0029939	7	7	zf-C2H2	5.9e-09	30.7	1093	1100	VPSTLEKH	NOGAP	1084	1104	CRFCDMPFSVPSTLEKHMRKC
Drosophila melanogaster	r6.01	FBpp0290459	FBgn0029939	1	7	zf-C2H2_6	1.2e-07	26.4	43	50	DIVKFIQH	NOGAP	32	55	CGACQKAFALSDIVKFIQHKVLQC
Drosophila melanogaster	r6.01	FBpp0290459	FBgn0029939	2	7	zf-C2H2	0.00031	15	275	282	SAWRLIQH	NOGAP	266	287	CSTCKTRYTSAWRLIQHVQHSH
Drosophila melanogaster	r6.01	FBpp0290459	FBgn0029939	3	7	zf-C2H2	4e-08	27.9	724	731	FENNLIIH	NOGAP	715	735	CSYCDKKFRFENNLIIHQRTH
Drosophila melanogaster	r6.01	FBpp0290459	FBgn0029939	4	7	zf-C2H2_6	3.3e-05	18.2	752	759	HIQKLMKH	NOGAP	743	763	CTACDFECSHIQKLMKHMRVH
Drosophila melanogaster	r6.01	FBpp0290459	FBgn0029939	5	7	zf-C2H2	3.5e-08	28.1	1035	1042	NCSNLTVH	NOGAP	1026	1046	CEFCGKVFKNCSNLTVHRRSH
Drosophila melanogaster	r6.01	FBpp0290459	FBgn0029939	6	7	zf-C2H2	2.9e-07	25.1	1063	1070	QSSKLTRH	NOGAP	1054	1074	CELCSYACAQSSKLTRHMKTH
Drosophila melanogaster	r6.01	FBpp0290459	FBgn0029939	7	7	zf-C2H2	5.9e-09	30.7	1093	1100	VPSTLEKH	NOGAP	1084	1104	CRFCDMPFSVPSTLEKHMRKC
Drosophila melanogaster	r6.01	FBpp0301059	FBgn0029939	1	7	zf-C2H2_6	1.2e-07	26.4	41	48	DIVKFIQH	NOGAP	30	53	CGACQKAFALSDIVKFIQHKVLQC
Drosophila melanogaster	r6.01	FBpp0301059	FBgn0029939	2	7	zf-C2H2	0.00031	15	273	280	SAWRLIQH	NOGAP	264	285	CSTCKTRYTSAWRLIQHVQHSH
Drosophila melanogaster	r6.01	FBpp0301059	FBgn0029939	3	7	zf-C2H2	4e-08	27.9	722	729	FENNLIIH	NOGAP	713	733	CSYCDKKFRFENNLIIHQRTH
Drosophila melanogaster	r6.01	FBpp0301059	FBgn0029939	4	7	zf-C2H2_6	3.3e-05	18.2	750	757	HIQKLMKH	NOGAP	741	761	CTACDFECSHIQKLMKHMRVH
Drosophila melanogaster	r6.01	FBpp0301059	FBgn0029939	5	7	zf-C2H2	3.5e-08	28.1	1033	1040	NCSNLTVH	NOGAP	1024	1044	CEFCGKVFKNCSNLTVHRRSH
Drosophila melanogaster	r6.01	FBpp0301059	FBgn0029939	6	7	zf-C2H2	2.9e-07	25.1	1061	1068	QSSKLTRH	NOGAP	1052	1072	CELCSYACAQSSKLTRHMKTH
Drosophila melanogaster	r6.01	FBpp0301059	FBgn0029939	7	7	zf-C2H2	5.9e-09	30.7	1091	1098	VPSTLEKH	NOGAP	1082	1102	CRFCDMPFSVPSTLEKHMRKC
Drosophila melanogaster	r6.01	FBpp0308848	FBgn0029939	1	6	zf-C2H2	0.00031	15	206	213	SAWRLIQH	NOGAP	197	218	CSTCKTRYTSAWRLIQHVQHSH
Drosophila melanogaster	r6.01	FBpp0308848	FBgn0029939	2	6	zf-C2H2	4e-08	27.9	655	662	FENNLIIH	NOGAP	646	666	CSYCDKKFRFENNLIIHQRTH
Drosophila melanogaster	r6.01	FBpp0308848	FBgn0029939	3	6	zf-C2H2_6	3.3e-05	18.2	683	690	HIQKLMKH	NOGAP	674	694	CTACDFECSHIQKLMKHMRVH
Drosophila melanogaster	r6.01	FBpp0308848	FBgn0029939	4	6	zf-C2H2	3.5e-08	28.1	966	973	NCSNLTVH	NOGAP	957	977	CEFCGKVFKNCSNLTVHRRSH
Drosophila melanogaster	r6.01	FBpp0308848	FBgn0029939	5	6	zf-C2H2	2.9e-07	25.1	994	1001	QSSKLTRH	NOGAP	985	1005	CELCSYACAQSSKLTRHMKTH
Drosophila melanogaster	r6.01	FBpp0308848	FBgn0029939	6	6	zf-C2H2	5.9e-09	30.7	1024	1031	VPSTLEKH	NOGAP	1015	1035	CRFCDMPFSVPSTLEKHMRKC
Drosophila melanogaster	r6.01	FBpp0071064	FBgn0029997	1	1	regex	0	0	752	759	RNTNYQEH	NOGAP	742	764	CYLELCRRILRNTNYQEHQHRKH
Drosophila melanogaster	r6.01	FBpp0071065	FBgn0029997	1	1	regex	0	0	752	759	RNTNYQEH	NOGAP	742	764	CYLELCRRILRNTNYQEHQHRKH
Drosophila melanogaster	r6.01	FBpp0071066	FBgn0029997	1	1	regex	0	0	752	759	RNTNYQEH	NOGAP	742	764	CYLELCRRILRNTNYQEHQHRKH
Drosophila melanogaster	r6.01	FBpp0309126	FBgn0029997	1	1	regex	0	0	752	759	RNTNYQEH	NOGAP	742	764	CYLELCRRILRNTNYQEHQHRKH
Drosophila melanogaster	r6.01	FBpp0071103	FBgn0030003	1	7	zf-C2H2	0.029	8.4	265	272	HKSKLSKH	NOGAP	256	276	CGICPDVM-HKSKLSKHHKTH
Drosophila melanogaster	r6.01	FBpp0071103	FBgn0030003	2	7	zf-C2H2	0.00038	14.7	294	301	DCKYLAGH	NOGAP	285	305	CIYCTETYRDCKYLAGHARRH
Drosophila melanogaster	r6.01	FBpp0071103	FBgn0030003	3	7	zf-C2H2	4.7e-07	24.4	322	329	TKQDLRVH	NOGAP	313	334	CELCTLYFSTKQDLRVHNQRRH
Drosophila melanogaster	r6.01	FBpp0071103	FBgn0030003	4	7	zf-C2H2	2.4e-07	25.3	350	357	QNTQLKRH	NOGAP	341	362	CEVCGKTFAQNTQLKRHREATH
Drosophila melanogaster	r6.01	FBpp0071103	FBgn0030003	5	7	zf-C2H2	4.9e-07	24.3	379	386	KNFSLQEH	NOGAP	370	391	CEYCQKAYYKNFSLQEHIRNVH
Drosophila melanogaster	r6.01	FBpp0071103	FBgn0030003	6	7	zf-C2H2	0.0014	12.8	409	416	DAHKMARH	NOGAP	400	421	CPFCGMQCRDAHKMARHRKEMH
Drosophila melanogaster	r6.01	FBpp0071103	FBgn0030003	7	7	zf-C2H2	4.9e-05	17.6	438	445	DISYFDAH	NOGAP	429	451	CHLCQEEFTDISYFDAHKRSIQC
Drosophila melanogaster	r6.01	FBpp0290136	FBgn0030005	1	6	zf-C2H2	5.4e-08	27.5	110	117	EAYNLRIH	NOGAP	101	121	CDICDRRFSEAYNLRIHKMTH
Drosophila melanogaster	r6.01	FBpp0290136	FBgn0030005	2	6	zf-C2H2	8.3e-06	20.2	138	145	QLNKLRIH	NOGAP	129	149	CVECGKGFRQLNKLRIHAVTH
Drosophila melanogaster	r6.01	FBpp0290136	FBgn0030005	3	6	zf-C2H2	2.9e-07	25.1	166	173	YANYLTVH	NOGAP	157	177	CDICGKGFRYANYLTVHRRLH
Drosophila melanogaster	r6.01	FBpp0290136	FBgn0030005	4	6	zf-C2H2	2.1e-06	22.2	244	251	DQCYLSIH	NOGAP	235	255	CPVCSRVLTDQCYLSIHLKRH
Drosophila melanogaster	r6.01	FBpp0290136	FBgn0030005	5	6	zf-C2H2	2.3e-07	25.4	274	281	SASELKHH	NOGAP	263	285	CPQPECGKRFFSASELKHHQIAH
Drosophila melanogaster	r6.01	FBpp0290136	FBgn0030005	6	6	zf-C2H2	2.7e-05	18.5	302	309	RKSNHKQH	NOGAP	293	313	CPLCPARFLRKSNHKQHLKVH
Drosophila melanogaster	r6.01	FBpp0071106	FBgn0030008	1	10	zf-C2H2_2	13	0.9	42	49	VFGDFLLH	NOGAP	33	54	CAFCEMKSFVFGDFLLHVQNIH
Drosophila melanogaster	r6.01	FBpp0071106	FBgn0030008	2	10	zf-C2H2	2.8e-06	21.8	192	199	SRKVLERH	NOGAP	183	204	CPHCTKVYQSRKVLERHIMRQH
Drosophila melanogaster	r6.01	FBpp0071106	FBgn0030008	3	10	zf-C2H2	9.2e-07	23.4	245	252	GKYSLRQH	NOGAP	236	257	CEHCGKIYHGKYSLRQHLKRDH
Drosophila melanogaster	r6.01	FBpp0071106	FBgn0030008	4	10	zf-C2H2	0.01	10	279	286	RLRLLDEH	NOGAP	270	291	CLECEAQLPRLRLLDEHMVQAH
Drosophila melanogaster	r6.01	FBpp0071106	FBgn0030008	5	10	zf-C2H2	3.1e-06	21.6	305	312	TRHELKRH	NOGAP	296	316	CVVCGRRYKTRHELKRHQLKH
Drosophila melanogaster	r6.01	FBpp0071106	FBgn0030008	6	10	zf-C2H2	0.00049	14.3	335	342	TIRHMRNH	NOGAP	324	346	CPHPGCGKRFFTIRHMRNHGKVH
Drosophila melanogaster	r6.01	FBpp0071106	FBgn0030008	7	10	zf-C2H2	4.4e-08	27.8	363	370	NKETLRVH	NOGAP	354	374	CESCGYSCRNKETLRVHIRSH
Drosophila melanogaster	r6.01	FBpp0071106	FBgn0030008	8	10	zf-C2H2	1.2e-08	29.6	391	398	SHSGLREH	NOGAP	382	402	CQVCDKRFPSHSGLREHMAMH
Drosophila melanogaster	r6.01	FBpp0071106	FBgn0030008	9	10	zf-C2H2	1.6e-05	19.2	419	426	RQKGLYHH	NOGAP	410	430	CSVCGATFSRQKGLYHHKFLH
Drosophila melanogaster	r6.01	FBpp0071106	FBgn0030008	10	10	zf-C2H2	2.7e-06	21.8	447	454	QAAGLAGH	NOGAP	438	458	CKLCGNAYAQAAGLAGHMRKH
Drosophila melanogaster	r6.01	FBpp0304003	FBgn0030009	1	4	zf-C2H2	0.00038	14.7	26	33	IYWNLQIH	NOGAP	17	37	CEFCGYRTRIYWNLQIHRRRH
Drosophila melanogaster	r6.01	FBpp0304003	FBgn0030009	2	4	zf-C2H2	2.5e-07	25.3	54	61	ASYQLKSH	NOGAP	45	65	CQQCQARFPASYQLKSHLERH
Drosophila melanogaster	r6.01	FBpp0304003	FBgn0030009	3	4	zf-C2H2_6	0.00028	15.1	86	93	SSRALYHH	NOGAP	77	97	CTDCNVGFSSSRALYHHRTLH
Drosophila melanogaster	r6.01	FBpp0304003	FBgn0030009	4	4	zf-C2H2	3.6e-07	24.7	114	121	QAAGYAQH	NOGAP	105	125	CSQCDKSFAQAAGYAQHKRIH
Drosophila melanogaster	r6.01	FBpp0071108	FBgn0030010	1	9	zf-C2H2_2	0.68	5	49	56	GFEDFARH	NOGAP	40	61	CLLCDMKHFGFEDFARHIRNVH
Drosophila melanogaster	r6.01	FBpp0071108	FBgn0030010	2	9	zf-C2H2	1.9e-07	25.6	212	219	TQKYLNTH	NOGAP	203	224	CPHCDRRYTTQKYLNTHLKMSH
Drosophila melanogaster	r6.01	FBpp0071108	FBgn0030010	3	9	zf-C2H2	4.6e-05	17.7	241	248	VDRALAQH	NOGAP	232	253	CVDCKATFDVDRALAQHRRKEH
Drosophila melanogaster	r6.01	FBpp0071108	FBgn0030010	4	9	zf-C2H2	4.3e-08	27.8	267	274	SSRSLLRH	NOGAP	258	278	CQLCDKVFKSSRSLLRHVQGH
Drosophila melanogaster	r6.01	FBpp0071108	FBgn0030010	5	9	zf-C2H2	4.3e-08	27.8	297	304	NQHNLTSH	NOGAP	286	308	CEHENCGKSFVNQHNLTSHRRVH
Drosophila melanogaster	r6.01	FBpp0071108	FBgn0030010	6	9	zf-C2H2	8.9e-07	23.4	325	332	YREALIVH	NOGAP	316	336	CELCGYRSRYREALIVHRRTH
Drosophila melanogaster	r6.01	FBpp0071108	FBgn0030010	7	9	zf-C2H2	9.1e-08	26.7	353	360	SKSLLNEH	NOGAP	344	364	CQTCARRFASKSLLNEHQAMH
Drosophila melanogaster	r6.01	FBpp0071108	FBgn0030010	8	9	zf-C2H2	1.6e-05	19.2	381	388	RPKALYHH	NOGAP	372	392	CDKCDSAFSRPKALYHHKHLH
Drosophila melanogaster	r6.01	FBpp0071108	FBgn0030010	9	9	zf-C2H2	1.9e-06	22.3	409	416	QAAGLSAH	NOGAP	400	420	CKICGNAYAQAAGLSAHMRAH
Drosophila melanogaster	r6.01	FBpp0304004	FBgn0030010	1	9	zf-C2H2_2	0.68	5	49	56	GFEDFARH	NOGAP	40	61	CLLCDMKHFGFEDFARHIRNVH
Drosophila melanogaster	r6.01	FBpp0304004	FBgn0030010	2	9	zf-C2H2	1.9e-07	25.6	210	217	TQKYLNTH	NOGAP	201	222	CPHCDRRYTTQKYLNTHLKMSH
Drosophila melanogaster	r6.01	FBpp0304004	FBgn0030010	3	9	zf-C2H2	4.6e-05	17.7	239	246	VDRALAQH	NOGAP	230	251	CVDCKATFDVDRALAQHRRKEH
Drosophila melanogaster	r6.01	FBpp0304004	FBgn0030010	4	9	zf-C2H2	4.3e-08	27.8	265	272	SSRSLLRH	NOGAP	256	276	CQLCDKVFKSSRSLLRHVQGH
Drosophila melanogaster	r6.01	FBpp0304004	FBgn0030010	5	9	zf-C2H2	4.3e-08	27.8	295	302	NQHNLTSH	NOGAP	284	306	CEHENCGKSFVNQHNLTSHRRVH
Drosophila melanogaster	r6.01	FBpp0304004	FBgn0030010	6	9	zf-C2H2	8.9e-07	23.4	323	330	YREALIVH	NOGAP	314	334	CELCGYRSRYREALIVHRRTH
Drosophila melanogaster	r6.01	FBpp0304004	FBgn0030010	7	9	zf-C2H2	9.1e-08	26.7	351	358	SKSLLNEH	NOGAP	342	362	CQTCARRFASKSLLNEHQAMH
Drosophila melanogaster	r6.01	FBpp0304004	FBgn0030010	8	9	zf-C2H2	1.6e-05	19.2	379	386	RPKALYHH	NOGAP	370	390	CDKCDSAFSRPKALYHHKHLH
Drosophila melanogaster	r6.01	FBpp0304004	FBgn0030010	9	9	zf-C2H2	1.9e-06	22.3	407	414	QAAGLSAH	NOGAP	398	418	CKICGNAYAQAAGLSAHMRAH
Drosophila melanogaster	r6.01	FBpp0071109	FBgn0030012	1	9	zf-C2H2_2	9.6	1.3	43	50	PLDGYPEH	NOGAP	34	55	CLLCDQRL-PLDGYPEHFRLKH
Drosophila melanogaster	r6.01	FBpp0071109	FBgn0030012	2	9	zf-C2H2	4.5e-07	24.4	183	190	TKRSLQSH	NOGAP	174	195	CDQCDRAYNTKRSLQSHRRLKH
Drosophila melanogaster	r6.01	FBpp0071109	FBgn0030012	3	9	zf-C2H2	0.0034	11.5	235	242	TERDLRGH	NOGAP	224	246	CNEEACNQTFRTERDLRGHRWKH
Drosophila melanogaster	r6.01	FBpp0071109	FBgn0030012	4	9	zf-C2H2	2.5e-07	25.3	260	267	QSGNMMRH	NOGAP	251	271	CDICGKPFTQSGNMMRHRQRH
Drosophila melanogaster	r6.01	FBpp0071109	FBgn0030012	5	9	zf-C2H2_6	5.4e-05	17.5	288	295	TQKELSSH	NOGAP	279	299	CPECDATFYTQKELSSHSICH
Drosophila melanogaster	r6.01	FBpp0071109	FBgn0030012	6	9	zf-C2H2	4.5e-07	24.4	316	323	DRGVLTAH	NOGAP	307	327	CEVCGRPCRDRGVLTAHMRRH
Drosophila melanogaster	r6.01	FBpp0071109	FBgn0030012	7	9	zf-C2H2	6.2e-05	17.3	344	351	SFHDLNVH	NOGAP	335	355	CEVCGKAFYSFHDLNVHAVSH
Drosophila melanogaster	r6.01	FBpp0071109	FBgn0030012	8	9	zf-C2H2	1.5e-06	22.7	372	379	RKKALRVH	NOGAP	363	383	CDVCGSTFQRKKALRVHKLLH
Drosophila melanogaster	r6.01	FBpp0071109	FBgn0030012	9	9	zf-C2H2	3.3e-09	31.5	400	407	QSGGLNAH	NOGAP	391	411	CKLCGKTFAQSGGLNAHMRSH
Drosophila melanogaster	r6.01	FBpp0071234	FBgn0030091	1	1	zf-C2H2	3.5	0.9	65	72	DGRNVFVH	NOGAP	56	78	CVLCQTCS-DGRNVFVHWTSQAH
Drosophila melanogaster	r6.01	FBpp0071271	FBgn0030102	1	1	regex	0	0	306	313	PEITGLPH	NOGAP	295	318	CRDTNCTGLVVPEITGLPHPNWNC
Drosophila melanogaster	r6.01	FBpp0309430	FBgn0030102	1	1	regex	0	0	306	313	PEITGLPH	NOGAP	295	318	CRDTNCTGLVVPEITGLPHPNWNC
Drosophila melanogaster	r6.01	FBpp0071262	FBgn0030121	1	1	regex	0	0	391	398	HSRTAIKH	NOGAP	383	402	CITCGHEIHSRTAIKHMEKC
Drosophila melanogaster	r6.01	FBpp0292089	FBgn0030121	1	1	regex	0	0	371	378	HSRTAIKH	NOGAP	363	382	CITCGHEIHSRTAIKHMEKC
Drosophila melanogaster	r6.01	FBpp0071380	FBgn0030195	1	1	regex	0	0	29	36	LHPSTVYH	NOGAP	17	43	CNPPACRVPLEPLHPSTVYHCCPSTKC
Drosophila melanogaster	r6.01	FBpp0071385	FBgn0030206	1	9	zf-C2H2_2	0.015	10.3	285	292	YLSELKTH	NOGAP	276	297	CDLCEFSAPYLSELKTHFLEVH
Drosophila melanogaster	r6.01	FBpp0071385	FBgn0030206	2	9	zf-C2H2	1.1e-07	26.4	340	347	SQDYLATH	NOGAP	331	352	CTICKKSLNSQDYLATHIETVH
Drosophila melanogaster	r6.01	FBpp0071385	FBgn0030206	3	9	zf-C2H2	1.6e-06	22.6	375	382	SERRMANH	NOGAP	366	386	CPKCERTFSSERRMANHLAKH
Drosophila melanogaster	r6.01	FBpp0071385	FBgn0030206	4	9	zf-C2H2	0.00085	13.5	404	411	NVHRLRRH	NOGAP	395	416	CEICCKSFANVHRLRRHIQSIH
Drosophila melanogaster	r6.01	FBpp0071385	FBgn0030206	5	9	zf-C2H2	3.4e-07	24.8	433	440	FKPSFERH	NOGAP	424	444	CDICGKKFKFKPSFERHLLEH
Drosophila melanogaster	r6.01	FBpp0071385	FBgn0030206	6	9	zf-C2H2	0.93	3.3	463	470	NEHSLRLH	NOGAP	454	474	CPICRVWLKNEHSLRLHRFTH
Drosophila melanogaster	r6.01	FBpp0071385	FBgn0030206	7	9	zf-C2H2	1.4e-05	19.5	490	497	SRTALRGH	NOGAP	481	502	CPHCGKTCTSRTALRGHVKYAH
Drosophila melanogaster	r6.01	FBpp0071385	FBgn0030206	8	9	zf-C2H2	1.8e-07	25.7	519	526	QQRNLDEH	NOGAP	510	530	CTFCEKTFKQQRNLDEHMAIH
Drosophila melanogaster	r6.01	FBpp0071385	FBgn0030206	9	9	zf-C2H2	7.5e-06	20.4	547	554	SRSNMYVH	NOGAP	538	559	CPHCPKECRSRSNMYVHIKQRH
Drosophila melanogaster	r6.01	FBpp0298822	FBgn0030206	1	9	zf-C2H2_2	0.015	10.3	285	292	YLSELKTH	NOGAP	276	297	CDLCEFSAPYLSELKTHFLEVH
Drosophila melanogaster	r6.01	FBpp0298822	FBgn0030206	2	9	zf-C2H2	1.1e-07	26.4	340	347	SQDYLATH	NOGAP	331	352	CTICKKSLNSQDYLATHIETVH
Drosophila melanogaster	r6.01	FBpp0298822	FBgn0030206	3	9	zf-C2H2	1.6e-06	22.6	375	382	SERRMANH	NOGAP	366	386	CPKCERTFSSERRMANHLAKH
Drosophila melanogaster	r6.01	FBpp0298822	FBgn0030206	4	9	zf-C2H2	0.00085	13.5	404	411	NVHRLRRH	NOGAP	395	416	CEICCKSFANVHRLRRHIQSIH
Drosophila melanogaster	r6.01	FBpp0298822	FBgn0030206	5	9	zf-C2H2	3.4e-07	24.8	433	440	FKPSFERH	NOGAP	424	444	CDICGKKFKFKPSFERHLLEH
Drosophila melanogaster	r6.01	FBpp0298822	FBgn0030206	6	9	zf-C2H2	0.93	3.3	463	470	NEHSLRLH	NOGAP	454	474	CPICRVWLKNEHSLRLHRFTH
Drosophila melanogaster	r6.01	FBpp0298822	FBgn0030206	7	9	zf-C2H2	1.4e-05	19.5	490	497	SRTALRGH	NOGAP	481	502	CPHCGKTCTSRTALRGHVKYAH
Drosophila melanogaster	r6.01	FBpp0298822	FBgn0030206	8	9	zf-C2H2	1.8e-07	25.7	519	526	QQRNLDEH	NOGAP	510	530	CTFCEKTFKQQRNLDEHMAIH
Drosophila melanogaster	r6.01	FBpp0298822	FBgn0030206	9	9	zf-C2H2	7.5e-06	20.4	547	554	SRSNMYVH	NOGAP	538	559	CPHCPKECRSRSNMYVHIKQRH
Drosophila melanogaster	r6.01	FBpp0073236	FBgn0030240	1	13	zf-C2H2	0.6	4	106	113	NAYRFKRH	NOGAP	97	119	CSSCVEAARNAYRFKRHAERSYC
Drosophila melanogaster	r6.01	FBpp0073236	FBgn0030240	2	13	zf-C2H2	0.19	5.7	159	166	NSLELRLH	NOGAP	150	171	CEMCHDQFLNSLELRLHRNQVH
Drosophila melanogaster	r6.01	FBpp0073236	FBgn0030240	3	13	zf-C2H2	6.2e-06	20.6	201	208	HLRQLRSH	NOGAP	192	213	CKFCPQHFPHLRQLRSHLARSH
Drosophila melanogaster	r6.01	FBpp0073236	FBgn0030240	4	13	zf-C2H2	1.2e-08	29.6	230	237	RRDHLLRH	NOGAP	221	242	CAHCQRTFSRRDHLLRHIRNQH
Drosophila melanogaster	r6.01	FBpp0073236	FBgn0030240	5	13	zf-C2H2	5.3e-05	17.5	485	492	RHCHLLRH	NOGAP	476	496	CEVCQRTFSRHCHLLRHKLSH
Drosophila melanogaster	r6.01	FBpp0073236	FBgn0030240	6	13	zf-C2H2	2.5e-07	25.2	513	520	RSDHLKAH	NOGAP	504	525	CPHCPKAFARSDHLKAHVQSLH
Drosophila melanogaster	r6.01	FBpp0073236	FBgn0030240	7	13	zf-C2H2	3.4e-06	21.5	541	548	RLDALERH	NOGAP	532	553	CSLCEAAFSRLDALERHKVSKH
Drosophila melanogaster	r6.01	FBpp0073236	FBgn0030240	8	13	zf-C2H2	5.1e-07	24.2	582	589	SKTYLRKH	NOGAP	573	593	CEYCSKRFSSKTYLRKHTLLH
Drosophila melanogaster	r6.01	FBpp0073236	FBgn0030240	9	13	zf-C2H2	2.1e-07	25.5	609	616	ERAQLREH	NOGAP	600	620	CKTCDETFRERAQLREHEKTH
Drosophila melanogaster	r6.01	FBpp0073236	FBgn0030240	10	13	zf-C2H2	2.5e-07	25.2	665	672	RATDLKVH	NOGAP	656	676	CRFCVKAFPRATDLKVHERYH
Drosophila melanogaster	r6.01	FBpp0073236	FBgn0030240	11	13	zf-C2H2	2e-07	25.6	693	700	RAYNLTIH	NOGAP	684	704	CNTCGKSFHRAYNLTIHMRTH
Drosophila melanogaster	r6.01	FBpp0073236	FBgn0030240	12	13	zf-C2H2	7.6e-10	33.6	721	728	QSNDLKAH	NOGAP	712	732	CDQCPKSFTQSNDLKAHIRRH
Drosophila melanogaster	r6.01	FBpp0073236	FBgn0030240	13	13	zf-C2H2	5.8e-05	17.4	748	755	QLYNMRNH	NOGAP	739	760	CPHCDAYFLQLYNMRNHCMSAH
Drosophila melanogaster	r6.01	FBpp0073246	FBgn0030257	1	1	zf-C2H2	4	0.6	121	128	GLKHRHGH	NOGAP	107	128	CPGCAWPLCGSTCAGLKHRHGH
Drosophila melanogaster	r6.01	FBpp0073247	FBgn0030257	1	1	zf-C2H2	4	0.6	121	128	GLKHRHGH	NOGAP	107	128	CPGCAWPLCGSTCAGLKHRHGH
Drosophila melanogaster	r6.01	FBpp0073337	FBgn0030266	1	3	zf-C2H2	0.00063	14	225	232	DADHLLGH	NOGAP	216	237	CQPCRLRFQDADHLLGHQRQQH
Drosophila melanogaster	r6.01	FBpp0073337	FBgn0030266	2	3	zf-C2H2	0.0012	13	800	807	GLMDLYRH	NOGAP	791	811	CTKCGRKCSGLMDLYRHMLDC
Drosophila melanogaster	r6.01	FBpp0073337	FBgn0030266	3	3	zf-C2H2	6.1e-06	20.6	2360	2367	TATSLSKH	NOGAP	2351	2373	CKLCGKSFFTATSLSKHNMTLAH
Drosophila melanogaster	r6.01	FBpp0073294	FBgn0030271	1	1	regex	0	0	73	80	EISYCGRH	NOGAP	61	88	CQSIYCRPDYVLEISYCGRHNLVPTEKC
Drosophila melanogaster	r6.01	FBpp0298016	FBgn0030271	1	1	regex	0	0	73	80	EISYCGRH	NOGAP	61	88	CQSIYCRPDYVLEISYCGRHNLVPTEKC
Drosophila melanogaster	r6.01	FBpp0073296	FBgn0030274	1	1	regex	0	0	555	562	ETEAMYCH	NOGAP	547	569	CRECKRRVETEAMYCHLCSGLYH
Drosophila melanogaster	r6.01	FBpp0304129	FBgn0030274	1	1	regex	0	0	493	500	ETEAMYCH	NOGAP	485	507	CRECKRRVETEAMYCHLCSGLYH
Drosophila melanogaster	r6.01	FBpp0304130	FBgn0030274	1	1	regex	0	0	493	500	ETEAMYCH	NOGAP	485	507	CRECKRRVETEAMYCHLCSGLYH
Drosophila melanogaster	r6.01	FBpp0309787	FBgn0030274	1	1	regex	0	0	555	562	ETEAMYCH	NOGAP	547	569	CRECKRRVETEAMYCHLCSGLYH
Drosophila melanogaster	r6.01	FBpp0073361	FBgn0030314	1	8	zf-C2H2	0.21	5.5	311	318	DFNDLKRH	NOGAP	302	323	CAICAAPLEDFNDLKRHFRVEH
Drosophila melanogaster	r6.01	FBpp0073361	FBgn0030314	2	8	zf-C2H2	1.4e-05	19.5	397	404	KKFLLTMH	NOGAP	388	408	CAICEARFAKKFLLTMHLKGH
Drosophila melanogaster	r6.01	FBpp0073361	FBgn0030314	3	8	zf-C2H2	5.5e-05	17.5	426	433	TKFELSAH	NOGAP	417	438	CDTCSKTFRTKFELSAHVKRMH
Drosophila melanogaster	r6.01	FBpp0073361	FBgn0030314	4	8	zf-C2H2	4e-06	21.2	456	463	SKANFLIH	NOGAP	447	468	CDICGTHFRSKANFLIHKKALH
Drosophila melanogaster	r6.01	FBpp0073361	FBgn0030314	5	8	zf-C2H2	0.00078	13.6	487	494	DERSLRKH	NOGAP	478	498	CTLCGRWLRDERSLRKHLARH
Drosophila melanogaster	r6.01	FBpp0073361	FBgn0030314	6	8	zf-C2H2	0.00021	15.6	518	525	SRAALSSH	NOGAP	509	529	CLLCNAEKSSRAALSSHMRYH
Drosophila melanogaster	r6.01	FBpp0073361	FBgn0030314	7	8	zf-C2H2	2.9e-07	25	546	553	LPRALAEH	NOGAP	537	557	CSLCDKEFKLPRALAEHMATH
Drosophila melanogaster	r6.01	FBpp0073361	FBgn0030314	8	8	zf-C2H2	1.5e-07	26	574	581	SHANMHNH	NOGAP	565	586	CQFCTRTFKSHANMHNHKKKMH
Drosophila melanogaster	r6.01	FBpp0073362	FBgn0030316	1	8	zf-C2H2	0.00013	16.2	277	284	SRISYDVH	NOGAP	268	289	CKICSKQLVSRISYDVHMLRFH
Drosophila melanogaster	r6.01	FBpp0073362	FBgn0030316	2	8	zf-C2H2	1.3e-06	22.9	308	315	KQFLLTIH	NOGAP	299	319	CDQCSKRFSKQFLLTIHSRVH
Drosophila melanogaster	r6.01	FBpp0073362	FBgn0030316	3	8	zf-C2H2	1.4e-06	22.7	336	343	TAVDLRLH	NOGAP	327	348	CKHCDRSFRTAVDLRLHMRRTH
Drosophila melanogaster	r6.01	FBpp0073362	FBgn0030316	4	8	zf-C2H2	8e-08	26.9	366	373	TKQNLLVH	NOGAP	357	378	CDSCGAKFKTKQNLLVHKRTVH
Drosophila melanogaster	r6.01	FBpp0073362	FBgn0030316	5	8	zf-C2H2	0.013	9.6	398	405	DENSLRKH	NOGAP	389	409	CQECQVWLSDENSLRKHMYMH
Drosophila melanogaster	r6.01	FBpp0073362	FBgn0030316	6	8	zf-C2H2	0.0057	10.8	429	436	SRAKLAAH	NOGAP	420	440	CEQCGLEKGSRAKLAAHIRYH
Drosophila melanogaster	r6.01	FBpp0073362	FBgn0030316	7	8	zf-C2H2	1.9e-05	19	457	464	SSRSLEEH	NOGAP	448	468	CTHCAKEFKSSRSLEEHTATH
Drosophila melanogaster	r6.01	FBpp0073362	FBgn0030316	8	8	zf-C2H2	4.2e-06	21.2	485	492	NSGNMHKH	NOGAP	476	497	CAFCERTFKNSGNMHKHRRQMH
Drosophila melanogaster	r6.01	FBpp0073433	FBgn0030354	1	1	zf-BED	0.031	8.3	129	136	SGSHIINH	NOGAP	118	143	CRKWFCNGRGSTSGSHIINHLVRAKH
Drosophila melanogaster	r6.01	FBpp0309612	FBgn0030354	1	1	zf-BED	0.031	8.3	129	136	SGSHIINH	NOGAP	118	143	CRKWFCNGRGSTSGSHIINHLVRAKH
Drosophila melanogaster	r6.01	FBpp0073490	FBgn0030406	1	1	zf-C2H2	1.9	2.1	38	45	SLPCVQIH	NOGAP	29	51	CPKCEVKTCSLPCVQIHKKELNC
Drosophila melanogaster	r6.01	FBpp0302582	FBgn0030406	1	1	zf-C2H2	1.9	2.1	38	45	SLPCVQIH	NOGAP	29	51	CPKCEVKTCSLPCVQIHKKELNC
Drosophila melanogaster	r6.01	FBpp0312075	FBgn0030406	1	1	zf-C2H2	1.9	2.1	38	45	SLPCVQIH	NOGAP	29	51	CPKCEVKTCSLPCVQIHKKELNC
Drosophila melanogaster	r6.01	FBpp0073518	FBgn0030417	1	2	zf-C2H2	4.9e-06	21	584	591	SQYCYQKH	NOGAP	575	595	CVYCKHTFKSQYCYQKHAKRH
Drosophila melanogaster	r6.01	FBpp0073518	FBgn0030417	2	2	zf-C2H2	0.0021	12.2	681	688	SYYFVHKH	NOGAP	672	693	CKTCGSKFPSYYFVHKHRKMCH
Drosophila melanogaster	r6.01	FBpp0290904	FBgn0030455	1	3	zf-C2H2	7.9e-05	17	164	171	LPAHLKCH	NOGAP	155	175	CNICGKYFMLPAHLKCHMWVH
Drosophila melanogaster	r6.01	FBpp0290904	FBgn0030455	2	3	zf-C2H2	3e-05	18.4	192	199	QIRGLRRH	NOGAP	183	203	CLQCSQSYAQIRGLRRHERVH
Drosophila melanogaster	r6.01	FBpp0290904	FBgn0030455	3	3	zf-C2H2	3.1e-08	28.3	223	230	RNSALKNH	NOGAP	214	234	CSRCPKIFNRNSALKNHETMH
Drosophila melanogaster	r6.01	FBpp0073599	FBgn0030477	1	1	regex	0	0	130	137	VISCVKGH	NOGAP	122	141	CARCRNHGVISCVKGHKRLC
Drosophila melanogaster	r6.01	FBpp0073610	FBgn0030486	1	1	regex	0	0	1401	1408	TNKRFQQH	NOGAP	1390	1413	CGPLCSNGARCTNKRFQQHQCWPC
Drosophila melanogaster	r6.01	FBpp0290774	FBgn0030486	1	1	regex	0	0	1352	1359	TNKRFQQH	NOGAP	1341	1364	CGPLCSNGARCTNKRFQQHQCWPC
Drosophila melanogaster	r6.01	FBpp0073669	FBgn0030521	1	1	regex	0	0	124	131	MSDRVCIH	NOGAP	112	139	CGSCWAFGAVEAMSDRVCIHSGGKVNFH
Drosophila melanogaster	r6.01	FBpp0311925	FBgn0030521	1	1	regex	0	0	124	131	MSDRVCIH	NOGAP	112	139	CGSCWAFGAVEAMSDRVCIHSGGKVNFH
Drosophila melanogaster	r6.01	FBpp0073665	FBgn0030530	1	2	regex	0	0	553	560	GKAFYNVH	NOGAP	541	565	CFICCSCGRALRGKAFYNVHGRVYC
Drosophila melanogaster	r6.01	FBpp0073665	FBgn0030530	2	2	regex	0	0	709	716	QSSPHARH	NOGAP	698	721	CRGCHLQRLALQSSPHARHQEPVC
Drosophila melanogaster	r6.01	FBpp0292479	FBgn0030530	1	2	regex	0	0	543	550	GKAFYNVH	NOGAP	531	555	CFICCSCGRALRGKAFYNVHGRVYC
Drosophila melanogaster	r6.01	FBpp0292479	FBgn0030530	2	2	regex	0	0	699	706	QSSPHARH	NOGAP	688	711	CRGCHLQRLALQSSPHARHQEPVC
Drosophila melanogaster	r6.01	FBpp0292480	FBgn0030530	1	2	regex	0	0	543	550	GKAFYNVH	NOGAP	531	555	CFICCSCGRALRGKAFYNVHGRVYC
Drosophila melanogaster	r6.01	FBpp0292480	FBgn0030530	2	2	regex	0	0	704	711	QSSPHARH	NOGAP	693	716	CRGCHLQRLALQSSPHARHQEPVC
Drosophila melanogaster	r6.01	FBpp0309253	FBgn0030530	1	2	regex	0	0	543	550	GKAFYNVH	NOGAP	531	555	CFICCSCGRALRGKAFYNVHGRVYC
Drosophila melanogaster	r6.01	FBpp0309253	FBgn0030530	2	2	regex	0	0	699	706	QSSPHARH	NOGAP	688	711	CRGCHLQRLALQSSPHARHQEPVC
Drosophila melanogaster	r6.01	FBpp0073787	FBgn0030600	1	3	regex	0	0	154	161	NLLDCSCH	NOGAP	146	167	CAHSCMISNLLDCSCHAHMAMH
Drosophila melanogaster	r6.01	FBpp0073787	FBgn0030600	2	3	regex	0	0	4840	4847	LNRKTRSH	NOGAP	4831	4852	CGDCDRFLHLNRKTRSHKRTVC
Drosophila melanogaster	r6.01	FBpp0073787	FBgn0030600	3	3	regex	0	0	5163	5170	FFCFGTTH	NOGAP	5154	5175	CRYCCSVAVFFCFGTTHFCDTC
Drosophila melanogaster	r6.01	FBpp0311921	FBgn0030600	1	3	regex	0	0	154	161	NLLDCSCH	NOGAP	146	167	CAHSCMISNLLDCSCHAHMAMH
Drosophila melanogaster	r6.01	FBpp0311921	FBgn0030600	2	3	regex	0	0	4840	4847	LNRKTRSH	NOGAP	4831	4852	CGDCDRFLHLNRKTRSHKRTVC
Drosophila melanogaster	r6.01	FBpp0311921	FBgn0030600	3	3	regex	0	0	5163	5170	FFCFGTTH	NOGAP	5154	5175	CRYCCSVAVFFCFGTTHFCDTC
Drosophila melanogaster	r6.01	FBpp0073890	FBgn0030646	1	2	zf-C2HC_2	2.4e-05	18.7	593	600	RRTELSNH	NOGAP	585	604	CPICFEKMRRTELSNHFDGC
Drosophila melanogaster	r6.01	FBpp0073890	FBgn0030646	2	2	zf-C2HC_2	0.12	6.4	707	714	MPLHLKVH	NOGAP	699	718	CPRCGLEIMPLHLKVHGSVC
Drosophila melanogaster	r6.01	FBpp0073882	FBgn0030659	1	5	zf-C2H2_2	4	2.6	25	32	EASSIYGH	NOGAP	16	38	CLVCLAEEPEASSIYGHDPESPH
Drosophila melanogaster	r6.01	FBpp0073882	FBgn0030659	2	5	zf-C2H2_6	3e-06	21.6	316	323	YQHALNAH	NOGAP	307	327	CDVCGNTYKYQHALNAHMRRH
Drosophila melanogaster	r6.01	FBpp0073882	FBgn0030659	3	5	zf-C2H2	7.4e-09	30.3	344	351	SNVELRRH	NOGAP	335	355	CEVCQKAFISNVELRRHMRVH
Drosophila melanogaster	r6.01	FBpp0073882	FBgn0030659	4	5	zf-C2H2	8.3e-07	23.5	400	407	YAHVLSAH	NOGAP	391	411	CEVCNKGFAYAHVLSAHRRTH
Drosophila melanogaster	r6.01	FBpp0073882	FBgn0030659	5	5	zf-C2H2	3e-07	25	428	435	KKTYLSAH	NOGAP	419	439	CTQCDKGFTKKTYLSAHMEQH
Drosophila melanogaster	r6.01	FBpp0073899	FBgn0030675	1	1	regex	0	0	105	112	NTRKGETH	NOGAP	95	117	CIRELCTTIVNTRKGETHAPLLH
Drosophila melanogaster	r6.01	FBpp0073981	FBgn0030680	1	8	zf-C2H2_6	0.034	8.2	47	54	YFDSFIGH	NOGAP	38	59	CIFCSEKFLYFDSFIGHMQTVH
Drosophila melanogaster	r6.01	FBpp0073981	FBgn0030680	2	8	zf-C2H2	0.00074	13.7	485	492	TLRELDLH	NOGAP	476	496	CAHCPEIVQTLRELDLHMLTH
Drosophila melanogaster	r6.01	FBpp0073981	FBgn0030680	3	8	zf-C2H2_6	0.00038	14.7	515	522	NAQEFDNH	NOGAP	506	526	CNICSIQFHNAQEFDNHKQLH
Drosophila melanogaster	r6.01	FBpp0073981	FBgn0030680	4	8	zf-C2H2	2.2e-07	25.4	546	553	EKANYDEH	NOGAP	537	557	CELCTASFREKANYDEHLRRH
Drosophila melanogaster	r6.01	FBpp0073981	FBgn0030680	5	8	zf-C2H2	5.5e-07	24.1	645	652	TPGHLNAH	NOGAP	636	656	CDVCRRSFATPGHLNAHRIVH
Drosophila melanogaster	r6.01	FBpp0073981	FBgn0030680	6	8	zf-C2H2	3.9e-06	21.3	677	684	ARNSLFEH	NOGAP	666	688	CDYPQCNKSFVARNSLFEHLKQH
Drosophila melanogaster	r6.01	FBpp0073981	FBgn0030680	7	8	zf-C2H2	1.8e-09	32.4	705	712	STKNLQNH	NOGAP	696	716	CDICGKTFKSTKNLQNHKQIH
Drosophila melanogaster	r6.01	FBpp0073981	FBgn0030680	8	8	zf-C2H2	3.7e-07	24.7	733	740	QAAGLYLH	NOGAP	724	744	CQICGSAFAQAAGLYLHKRRH
Drosophila melanogaster	r6.01	FBpp0073970	FBgn0030693	1	1	regex	0	0	135	142	AVVSMCGH	NOGAP	125	148	CNICLDTAKDAVVSMCGHLFCWPC
Drosophila melanogaster	r6.01	FBpp0073971	FBgn0030693	1	1	regex	0	0	135	142	AVVSMCGH	NOGAP	125	148	CNICLDTAKDAVVSMCGHLFCWPC
Drosophila melanogaster	r6.01	FBpp0073972	FBgn0030693	1	1	regex	0	0	135	142	AVVSMCGH	NOGAP	125	148	CNICLDTAKDAVVSMCGHLFCWPC
Drosophila melanogaster	r6.01	FBpp0073973	FBgn0030693	1	1	regex	0	0	135	142	AVVSMCGH	NOGAP	125	148	CNICLDTAKDAVVSMCGHLFCWPC
Drosophila melanogaster	r6.01	FBpp0073974	FBgn0030693	1	1	regex	0	0	135	142	AVVSMCGH	NOGAP	125	148	CNICLDTAKDAVVSMCGHLFCWPC
Drosophila melanogaster	r6.01	FBpp0073912	FBgn0030694	1	1	zf-C2H2	1.7	2.3	33	40	RPMPVPRH	NOGAP	22	45	CGYSFCSKCLKRPMPVPRHAGKVH
Drosophila melanogaster	r6.01	FBpp0309109	FBgn0030694	1	1	zf-C2H2	1.7	2.3	33	40	RPMPVPRH	NOGAP	22	45	CGYSFCSKCLKRPMPVPRHAGKVH
Drosophila melanogaster	r6.01	FBpp0073924	FBgn0030701	1	1	regex	0	0	175	182	RGTIFSVH	NOGAP	167	190	CTDCDLVFRGTIFSVHRAILSARC
Drosophila melanogaster	r6.01	FBpp0073925	FBgn0030701	1	1	regex	0	0	175	182	RGTIFSVH	NOGAP	167	190	CTDCDLVFRGTIFSVHRAILSARC
Drosophila melanogaster	r6.01	FBpp0073926	FBgn0030701	1	1	regex	0	0	175	182	RGTIFSVH	NOGAP	167	190	CTDCDLVFRGTIFSVHRAILSARC
Drosophila melanogaster	r6.01	FBpp0290025	FBgn0030701	1	1	regex	0	0	175	182	RGTIFSVH	NOGAP	167	190	CTDCDLVFRGTIFSVHRAILSARC
Drosophila melanogaster	r6.01	FBpp0309048	FBgn0030701	1	1	regex	0	0	175	182	RGTIFSVH	NOGAP	167	190	CTDCDLVFRGTIFSVHRAILSARC
Drosophila melanogaster	r6.01	FBpp0074049	FBgn0030748	1	1	regex	0	0	54	61	PRIRMRSH	NOGAP	45	65	CPNGCQAFIPRIRMRSHLKEC
Drosophila melanogaster	r6.01	FBpp0074051	FBgn0030748	1	1	regex	0	0	49	56	DAQTFTEH	NOGAP	41	60	CLFCNEWFDAQTFTEHLIHC
Drosophila melanogaster	r6.01	FBpp0074130	FBgn0030787	1	9	zf-C2H2	0.00017	15.8	48	55	RLDQLDRH	NOGAP	37	59	CSMPKCEATFKRLDQLDRHEYHH
Drosophila melanogaster	r6.01	FBpp0074130	FBgn0030787	2	9	zf-C2H2	5.8e-05	17.4	78	85	IVTHLKRH	NOGAP	67	90	CSYEGCDKTYSIVTHLKRHLRSTH
Drosophila melanogaster	r6.01	FBpp0074130	FBgn0030787	3	9	zf-C2H2	2.4e-05	18.7	114	121	SVSNMTRH	NOGAP	103	126	CALEECSKMFISVSNMTRHMRETH
[truncated: 29,720 more rows]
