# Supplementary material for: Pervasive Variation of Transcription Factor Orthologs Contributes to Regulatory Network Evolution
Source: PLoS Genet. 2015 Mar 6;11(3):e1005011. doi: 10.1371/journal.pgen.1005011 (PMC4351887; doi:10.1371/journal.pgen.1005011)
Supplement: S6 Table — Augmented and reconciled groups of Drosophila 1-to-1 orthologs (Methods M2 and M3). Columns are as follows: OrthoDB7 group ID, FlyBase protein ID, FlyBase gene ID, Drosophila species, UniProt ID, genome build, gene location (i.e., chromosome or scaffold name), gene start position on chromosome or scaffold, gene end position on chromosome or scaffold, gene coding strand on chromosome or scaffold (“+” is the forward strand and “-” is the reverse strand). (XLS) [file pgen.1005011.s013.xls]

## Sheet: Sheet1
# S6 Table for Nadimpalli, Persikov, and Singh (2015) "Pervasive variation of transcription factor orthologs contributes to regulatory network evolution" PloS Genetics
# Last updated: 23-Jan-2015
# UP-TO-DATE versions will be made available at: http://compbio.cs.princeton.edu/zfvariation/
# Genomic locations of proteins are as given by FLYBASE -- note latest build(s) may vary
#
#OrthoDB7_groupID	FlyBase_proteinID	FlyBase_geneID	Species	UniProtID	GenomeBuild	ProteinLoc	ProteinStart	ProteinEnd	ProteinStrand
EOG706C91	FBpp0080857	FBgn0032815	Drosophila melanogaster	Q2PDT3	r6.01	2L	19732651	19735836	-
EOG706C91	FBpp0220142	FBgn0193162	Drosophila simulans	B4QA21	r1.4	2L	19394744	19397763	-
EOG706C91	FBpp0198470	FBgn0171906	Drosophila sechellia	B4I5Z2	r1.3	scaffold_7	3342888	3345839	-
EOG706C91	FBpp0257645	FBgn0230363	Drosophila yakuba	B4PB23	r1.3	2R	6197980	6201196	-
EOG706C91	FBpp0140159	FBgn0113791	Drosophila erecta	B3NL39	r1.3	scaffold_4845	4584735	4587916	+
EOG706C91	FBpp0118671	FBgn0092504	Drosophila ananassae	B3ML67	r1.3	scaffold_12916	9066776	9069912	+
EOG706C91	FBpp0285727	FBgn0070386	Drosophila pseudoobscura	Q29K09	r3.2	4_group5	64107	67142	-
EOG706C91	FBpp0189732	FBgn0163209	Drosophila persimilis	B4GKV6	r1.3	scaffold_5	4564786	4567689	-
EOG706C91	FBpp0244365	FBgn0217227	Drosophila willistoni	B4MWA0	r1.3	scf2_1100000004521	4056467	4059326	+
EOG706C91	FBpp0146957	FBgn0120528	Drosophila grimshawi	B4JR66	r1.3	scaffold_15126	6969454	6972409	-
EOG706C91	FBpp0229102	FBgn0201892	Drosophila virilis	B4LVH5	r1.2	scaffold_12963	1534527	1537845	+
EOG706C91	FBpp0167412	FBgn0140934	Drosophila mojavensis	B4KIB1	r1.3	scaffold_6500	28435465	28438996	+
EOG7097J4	FBpp0086401	FBgn0034062	Drosophila melanogaster	Q4V5A5	r6.01	2R	16009447	16011338	-
EOG7097J4	FBpp0223977	FBgn0196861	Drosophila simulans	B4QHD7	r1.4	2R	10635342	10637241	-
EOG7097J4	FBpp0201576	FBgn0174982	Drosophila sechellia	B4HSI2	r1.3	scaffold_1	9395869	9397764	-
EOG7097J4	FBpp0259116	FBgn0231731	Drosophila yakuba	B4P6S8	r1.3	2R	17083957	17085840	+
EOG7097J4	FBpp0140855	FBgn0114481	Drosophila erecta	B3NPY9	r1.3	scaffold_4845	13959736	13961614	+
EOG7097J4	FBpp0116519	FBgn0090359	Drosophila ananassae	B3MC01	r1.3	scaffold_13266	11828393	11830258	+
EOG7097J4	FBpp0275888	FBgn0081026	Drosophila pseudoobscura	Q28X70	r3.2	3	17347713	17349642	-
EOG7097J4	FBpp0174317	FBgn0147820	Drosophila persimilis	B4H537	r1.3	scaffold_31	444722	446650	+
EOG7097J4	FBpp0250632	FBgn0223481	Drosophila willistoni	B4MQ49	r1.3	scf2_1100000004513	3338911	3340843	-
EOG7097J4	FBpp0153733	FBgn0127291	Drosophila grimshawi	B4J9W7	r1.3	scaffold_15245	16851318	16853829	-
EOG7097J4	FBpp0234504	FBgn0207228	Drosophila virilis	B4LL40	r1.2	scaffold_12875	17335067	17337042	-
EOG7097J4	FBpp0169632	FBgn0143151	Drosophila mojavensis	B4KQQ3	r1.3	scaffold_6496	10675269	10677300	+
EOG70PQGW	FBpp0081985	FBgn0260741	Drosophila melanogaster	Q9VGG0	r6.01	3R	11961043	11962712	-
EOG70PQGW	FBpp0219022	FBgn0192087	Drosophila simulans	B4QTJ3	r1.4	3R	13606056	13607726	+
EOG70PQGW	FBpp0207534	FBgn0180912	Drosophila sechellia	B4HHJ6	r1.3	scaffold_0	14181849	14183519	+
EOG70PQGW	FBpp0269578	FBgn0241679	Drosophila yakuba	B4PN06	r1.3	3R	12099690	12101372	-
EOG70PQGW	FBpp0135723	FBgn0109404	Drosophila erecta	B3P4D3	r1.3	scaffold_4770	13832478	13834147	+
EOG70PQGW	FBpp0121675	FBgn0095501	Drosophila ananassae	B3M2H2	r1.3	scaffold_13340	15432492	15434261	+
EOG70PQGW	FBpp0300720	FBgn0077170	Drosophila pseudoobscura	Q295U2	r3.2	2	22554680	22556425	-
EOG70PQGW	FBpp0185700	FBgn0159186	Drosophila persimilis	B4GFP1	r1.3	scaffold_3	5316098	5317842	-
EOG70PQGW	FBpp0242910	FBgn0215775	Drosophila willistoni		r1.3	scf2_1100000004943	3269412	3270514	+
EOG70PQGW	FBpp0157420	FBgn0130971	Drosophila grimshawi	B4JT62	r1.3	scaffold_15074	6067922	6069630	+
EOG70PQGW	FBpp0237925	FBgn0210606	Drosophila virilis	B4LWT3	r1.2	scaffold_13047	1693035	1694801	-
EOG70PQGW	FBpp0172764	FBgn0146273	Drosophila mojavensis	B4K5N1	r1.3	scaffold_6540	5711514	5713314	-
EOG70PQHH	FBpp0087300	FBgn0033581	Drosophila melanogaster	Q7K4G8	r6.01	2R	11147925	11149777	-
EOG70PQHH	FBpp0224344	FBgn0197219	Drosophila simulans	B4QB31	r1.4	2R	5574778	5576623	-
EOG70PQHH	FBpp0201950	FBgn0175355	Drosophila sechellia	B4HN38	r1.3	scaffold_1	4604914	4606755	-
EOG70PQHH	FBpp0258061	FBgn0068463	Drosophila yakuba	B4P7L0	r1.3	2R	2106774	2108637	+
EOG70PQHH	FBpp0141244	FBgn0114863	Drosophila erecta	B3NSN5	r1.3	scaffold_4845	18761097	18762976	+
EOG70PQHH	FBpp0115629	FBgn0089474	Drosophila ananassae	B3MEQ5	r1.3	scaffold_13266	752885	754654	-
EOG70PQHH	FBpp0278761	FBgn0071655	Drosophila pseudoobscura	Q28WS4	r3.2	3	18736937	18738659	+
EOG70PQHH	FBpp0184750	FBgn0158238	Drosophila persimilis	B4H6C0	r1.3	scaffold_34	676310	678029	+
EOG70PQHH	FBpp0249801	FBgn0222654	Drosophila willistoni	B4MK81	r1.3	scf2_1100000004510	3381190	3382969	-
EOG70PQHH	FBpp0154496	FBgn0128053	Drosophila grimshawi	B4J7X4	r1.3	scaffold_15245	5908453	5910300	-
EOG70PQHH	FBpp0232859	FBgn0205601	Drosophila virilis	B4ME16	r1.2	scaffold_12823	1331662	1333387	+
EOG70PQHH	FBpp0168953	FBgn0142473	Drosophila mojavensis	B4KQ23	r1.3	scaffold_6496	572718	574489	-
EOG70WFZF	FBpp0078280	FBgn0037379	Drosophila melanogaster	Q8MS43	r6.01	3R	5794885	5798394	+
EOG70WFZF	FBpp0218225	FBgn0191312	Drosophila simulans	B4QXK5	r1.4	3R	1653610	1657037	+
EOG70WFZF	FBpp0192319	FBgn0165788	Drosophila sechellia	B4I479	r1.3	scaffold_6	1728802	1732230	+
EOG70WFZF	FBpp0255177	FBgn0228045	Drosophila yakuba	B4PUY7	r1.3	3R	17573525	17576953	+
EOG70WFZF	FBpp0131598	FBgn0105325	Drosophila erecta	B3NYH4	r1.3	scaffold_4770	1886811	1890371	+
EOG70WFZF	FBpp0119546	FBgn0093375	Drosophila ananassae	B3LWD4	r1.3	scaffold_13340	18478285	18481833	-
EOG70WFZF	FBpp0282170	FBgn0070740	Drosophila pseudoobscura	Q299J4	r3.2	2	12371490	12374788	-
EOG70WFZF	FBpp0188430	FBgn0161913	Drosophila persimilis	B4G595	r1.3	scaffold_0	8102171	8105472	+
EOG70WFZF	FBpp0251682	FBgn0224516	Drosophila willistoni	B4NFE8	r1.3	scf2_1100000004921	845937	849705	-
EOG70WFZF	FBpp0154181	FBgn0127739	Drosophila grimshawi	B4JRD2	r1.3	scaffold_15074	166847	170641	-
EOG70WFZF	FBpp0238814	FBgn0211477	Drosophila virilis	B4LXR5	r1.2	scaffold_13047	13875581	13879278	+
EOG70WFZF	FBpp0171580	FBgn0145091	Drosophila mojavensis	B4K5G0	r1.3	scaffold_6540	26209699	26213369	-
EOG7136FF	FBpp0088852	FBgn0261648	Drosophila melanogaster	P39770	r6.01	2L	11435895	11445178	-
EOG7136FF	FBpp0220578	FBgn0193586	Drosophila simulans	B4QAE0	r1.4	2L	11245349	11255559	-
EOG7136FF	FBpp0192557	FBgn0166025	Drosophila sechellia	B4HX48	r1.3	scaffold_3	6830968	6833360	-
EOG7136FF	FBpp0257882	FBgn0230590	Drosophila yakuba	B4P1G6	r1.3	2L	7836535	7845636	-
EOG7136FF	FBpp0128857	FBgn0102620	Drosophila erecta	B3N4I4	r1.3	scaffold_4929	13994194	14003308	+
EOG7136FF	FBpp0118314	FBgn0092147	Drosophila ananassae	B3MMU5	r1.3	scaffold_12916	4030252	4038928	+
EOG7136FF	FBpp0279858	FBgn0247067	Drosophila pseudoobscura	B5DIN7	r3.2	4_group3	6885126	6894761	-
EOG7136FF	FBpp0182673	FBgn0156167	Drosophila persimilis	B4G6P2	r1.3	scaffold_1	8338112	8348073	-
EOG7136FF	FBpp0250244	FBgn0223093	Drosophila willistoni	B4N7A4	r1.3	scf2_1100000004851	296070	300509	+
EOG7136FF	FBpp0147431	FBgn0121001	Drosophila grimshawi	B4JPI4	r1.3	scaffold_15126	1124747	1136081	+
EOG7136FF	FBpp0229318	FBgn0013137	Drosophila virilis	P39806	r1.2	scaffold_12963	2092204	2102060	+
EOG7136FF	FBpp0167357	FBgn0140880	Drosophila mojavensis	B4KH89	r1.3	scaffold_6500	27244306	27255765	+
EOG7162PK	FBpp0081490	FBgn0260243	Drosophila melanogaster	O16044	r6.01	3R	8990930	8992865	-
EOG7162PK	FBpp0219233	FBgn0027801	Drosophila simulans	B4QXC1	r1.4	3R	16498013	16499936	+
EOG7162PK	FBpp0207771	FBgn0181148	Drosophila sechellia	B4HKY4	r1.3	scaffold_0	17061124	17063059	+
EOG7162PK	FBpp0269818	FBgn0250858	Drosophila yakuba	B4PTY3	r1.3	3R	8862850	8864778	-
EOG7162PK	FBpp0135951	FBgn0109631	Drosophila erecta	B3P1V5	r1.3	scaffold_4770	16784088	16785991	+
EOG7162PK	FBpp0121630	FBgn0095456	Drosophila ananassae	B3M211	r1.3	scaffold_13340	14737876	14739989	+
EOG7162PK	FBpp0301808	FBgn0071358	Drosophila pseudoobscura	Q294H0	r3.2	2	27389104	27391177	+
EOG7162PK	FBpp0176607	FBgn0150106	Drosophila persimilis	B4GL42	r1.3	scaffold_6	2660330	2662403	+
EOG7162PK	FBpp0242643	FBgn0215508	Drosophila willistoni	B4NIQ5	r1.3	scf2_1100000004943	3535736	3537419	-
EOG7162PK	FBpp0152133	FBgn0125695	Drosophila grimshawi	B4JFQ9	r1.3	scaffold_14906	9165739	9167157	-
EOG7162PK	FBpp0225299	FBgn0198150	Drosophila virilis	B4M464	r1.2	scaffold_12855	5339662	5341338	+
EOG7162PK	FBpp0159398	FBgn0132947	Drosophila mojavensis	B4KBV4	r1.3	scaffold_6540	22601946	22603611	+
EOG71CT51	FBpp0073337	FBgn0030266	Drosophila melanogaster	Q8MRK2	r6.01	X	11112851	11123598	-
EOG71CT51	FBpp0214404	FBgn0187646	Drosophila simulans	B4R2R3	r1.4	X	8528006	8537367	-
EOG71CT51	FBpp0192742	FBgn0166210	Drosophila sechellia	B4IDY1	r1.3	scaffold_15	1715109	1726325	-
EOG71CT51	FBpp0262332	FBgn0234793	Drosophila yakuba	B4PYF7	r1.3	X	11109563	11120155	+
EOG71CT51	FBpp0137427	FBgn0111088	Drosophila erecta	B3NVA8	r1.3	scaffold_4690	4113924	4124543	+
EOG71CT51	FBpp0123588	FBgn0097403	Drosophila ananassae	B3MQ79	r1.3	scaffold_13417	896618	907692	+
EOG71CT51	FBpp0273483	FBgn0244426	Drosophila pseudoobscura	B5DL95	r3.2	XL_group1a	5695186	5706405	+
EOG71CT51	FBpp0191171	FBgn0164645	Drosophila persimilis	B4HAN4	r1.3	scaffold_63	242124	253465	-
EOG71CT51	FBpp0245370	FBgn0218229	Drosophila willistoni	B4N1U6	r1.3	scf2_1100000004590	1550943	1562755	-
EOG71CT51	FBpp0158714	FBgn0132263	Drosophila grimshawi	B4JNF4	r1.3	scaffold_14853	7142814	7149374	+
EOG71CT51	FBpp0230426	FBgn0203194	Drosophila virilis	B4MAZ1	r1.2	scaffold_13042	4270019	4281987	+
EOG71CT51	FBpp0170752	FBgn0144265	Drosophila mojavensis	B4L5E2	r1.3	scaffold_6359	2143380	2156316	-
EOG71CT5B	FBpp0077152	FBgn0031597	Drosophila melanogaster	Q9VQY7	r6.01	2L	4380783	4382639	-
EOG71CT5B	FBpp0221118	FBgn0194113	Drosophila simulans	B4QA61	r1.4	2L	4303741	4305657	-
EOG71CT5B	FBpp0199576	FBgn0173006	Drosophila sechellia	B4I380	r1.3	scaffold_5	2478986	2480905	-
EOG71CT5B	FBpp0259761	FBgn0232343	Drosophila yakuba	B4NYJ3	r1.3	2L	4414330	4416072	-
EOG71CT5B	FBpp0142931	FBgn0116517	Drosophila erecta	B3N3R1	r1.3	scaffold_4929	4463105	4464963	-
EOG71CT5S	FBpp0303119	FBgn0035643	Drosophila melanogaster	Q9VRQ6	r6.01	3L	5882407	5883819	+
EOG71CT5S	FBpp0212309	FBgn0185603	Drosophila simulans	B4QIT4	r1.4	3L	5368760	5370157	+
EOG71CT5S	FBpp0196204	FBgn0169648	Drosophila sechellia	B4HUK1	r1.3	scaffold_2	5811361	5812758	+
EOG71CT5S	FBpp0266527	FBgn0238774	Drosophila yakuba	B4PJ89	r1.3	3L	6452044	6453450	+
EOG71CT5S	FBpp0133842	FBgn0107548	Drosophila erecta	B3NCA3	r1.3	scaffold_4784	8570924	8572339	+
EOG71CT5S	FBpp0127190	FBgn0100992	Drosophila ananassae	B3M3L2	r1.3	scaffold_13337	12645510	12646934	-
EOG71CT5S	FBpp0286297	FBgn0072221	Drosophila pseudoobscura	Q29E56	r3.2	XR_group8	3489755	3491254	-
EOG71CT5S	FBpp0185141	FBgn0158629	Drosophila persimilis	B4HAV7	r1.3	scaffold_65	298937	299962	-
EOG71CT5S	FBpp0245803	FBgn0218662	Drosophila willistoni	B4MMK8	r1.3	scf2_1100000004511	9283349	9284884	-
EOG71CT5S	FBpp0226485	FBgn0199320	Drosophila virilis	B4LH51	r1.2	scaffold_13049	9687625	9689064	-
EOG71CT5S	FBpp0162516	FBgn0136056	Drosophila mojavensis	B4KWD4	r1.3	scaffold_6680	11080384	11081817	+
EOG71GPCZ	FBpp0292053	FBgn0261613	Drosophila melanogaster	A1Z9R4	r6.01	2R	14436118	14465204	+
EOG71GPCZ	FBpp0209458	FBgn0182816	Drosophila simulans	B4QFU7	r1.4	2R	9110760	9117616	+
EOG71GPCZ	FBpp0203026	FBgn0176429	Drosophila sechellia	B4HRD7	r1.3	scaffold_1	7867705	7874224	+
EOG71GPCZ	FBpp0258601	FBgn0231253	Drosophila yakuba	B4P765	r1.3	2R	10281195	10287788	+
EOG71GPCZ	FBpp0139006	FBgn0112650	Drosophila erecta	B3NR37	r1.3	scaffold_4845	15492612	15499152	-
EOG71GPCZ	FBpp0116699	FBgn0090536	Drosophila ananassae	B3ME13	r1.3	scaffold_13266	14663514	14690140	+
EOG71GPCZ	FBpp0276858	FBgn0074530	Drosophila pseudoobscura	Q291L2	r3.2	3	4331670	4338368	-
EOG71GPCZ	FBpp0174803	FBgn0148306	Drosophila persimilis	B4GAK3	r1.3	scaffold_2	4518248	4525135	-
EOG71GPCZ	FBpp0252081	FBgn0224900	Drosophila willistoni	B4NN83	r1.3	scf2_1100000004954	4098212	4104997	-
EOG71GPCZ	FBpp0156689	FBgn0130240	Drosophila grimshawi	B4JW90	r1.3	scaffold_15112	1745128	1755054	-
EOG71GPCZ	FBpp0235177	FBgn0207897	Drosophila virilis	B4LJU5	r1.2	scaffold_12875	6878915	6887344	-
EOG71GPCZ	FBpp0169796	FBgn0143314	Drosophila mojavensis	B4KT58	r1.3	scaffold_6496	13342901	13353106	+
EOG71GPD8	FBpp0088384	FBgn0005630	Drosophila melanogaster	P42283	r6.01	2R	10508347	10533749	-
EOG71GPD8	FBpp0224372	FBgn0197247	Drosophila simulans	B4QAK7	r1.4	2R	5023842	5024947	-
EOG71GPD8	FBpp0201988	FBgn0175393	Drosophila sechellia	B4HMR6	r1.3	scaffold_1	4007469	4011136	-
EOG71GPD8	FBpp0258102	FBgn0230794	Drosophila yakuba	B4P861	r1.3	2R	2741751	2744879	+
EOG71GPD8	FBpp0141279	FBgn0114898	Drosophila erecta	B3NN77	r1.3	scaffold_4845	19352758	19356542	+
EOG71GPD8	FBpp0114288	FBgn0088136	Drosophila ananassae		r1.3	scaffold_13266	17878143	17896241	-
EOG71GPD8	FBpp0307104	FBgn0264579	Drosophila pseudoobscura	B5E0T1	r3.2	3	16186301	16212933	+
EOG71GPD8	FBpp0181299	FBgn0154795	Drosophila persimilis	B4GG72	r1.3	scaffold_4	554628	557742	-
EOG71GPD8	FBpp0239817	FBgn0212687	Drosophila willistoni	B4MIR2	r1.3	scf2_1100000004382	294812	310584	-
EOG71GPD8	FBpp0154527	FBgn0128084	Drosophila grimshawi	B4J7R9	r1.3	scaffold_15245	5224544	5255524	-
EOG71GPD8	FBpp0234549	FBgn0207272	Drosophila virilis	B4LKM7	r1.2	scaffold_12875	16369059	16406637	-
EOG71GPD8	FBpp0169398	FBgn0142917	Drosophila mojavensis	B4KN27	r1.3	scaffold_6496	7383150	7387631	+
EOG71GPDB	FBpp0074576	FBgn0259789	Drosophila melanogaster	Q7YU17	r6.01	X	19777496	19782286	-
EOG71GPDB	FBpp0204183	FBgn0177576	Drosophila sechellia	B4I7C3	r1.3	scaffold_8	1945400	1950288	-
EOG71GPDB	FBpp0262363	FBgn0234824	Drosophila yakuba	B4PYZ8	r1.3	X	11676385	11681139	+
EOG71GPDB	FBpp0136567	FBgn0110239	Drosophila erecta	B3NWD9	r1.3	scaffold_4690	9892866	9897602	-
EOG71GPDB	FBpp0123655	FBgn0097470	Drosophila ananassae	B3MQL7	r1.3	scaffold_13417	2161452	2166506	+
EOG71GPDB	FBpp0273167	FBgn0244263	Drosophila pseudoobscura	B5DN74	r3.2	XL_group1e	7509423	7514561	+
EOG71GPDB	FBpp0245487	FBgn0218346	Drosophila willistoni	B4N1N6	r1.3	scf2_1100000004590	1029872	1035034	+
EOG71GPDB	FBpp0158397	FBgn0131947	Drosophila grimshawi	B4JLP4	r1.3	scaffold_14853	216273	221597	+
EOG71GPDB	FBpp0229234	FBgn0202021	Drosophila virilis	B4MEH5	r1.2	scaffold_12932	464344	469302	+
EOG71GPDB	FBpp0164463	FBgn0137995	Drosophila mojavensis	B4L1S9	r1.3	scaffold_6473	1067411	1072363	-
EOG71KJN7	FBpp0079289	FBgn0029173	Drosophila melanogaster	Q8SZP9	r6.01	2L	8464610	8466344	+
EOG71KJN7	FBpp0221947	FBgn0194923	Drosophila simulans	B4Q6U8	r1.4	2L	8242150	8243883	+
EOG71KJN7	FBpp0198435	FBgn0171871	Drosophila sechellia	B4HYM7	r1.3	scaffold_3	3952929	3953669	+
EOG71KJN7	FBpp0263785	FBgn0236162	Drosophila yakuba	B4NX03	r1.3	2L	11093866	11095600	+
EOG71KJN7	FBpp0143831	FBgn0117406	Drosophila erecta	B3N7B3	r1.3	scaffold_4929	9050993	9052727	+
EOG71KJN7	FBpp0118720	FBgn0092553	Drosophila ananassae	B3MLW6	r1.3	scaffold_12916	10109908	10111677	+
EOG71KJN7	FBpp0279115	FBgn0081615	Drosophila pseudoobscura	Q29PF9	r3.2	4_group1	1070665	1072431	-
EOG71KJN7	FBpp0190234	FBgn0163709	Drosophila persimilis	B4GKP4	r1.3	scaffold_5	4134420	4136186	+
EOG71KJN7	FBpp0253315	FBgn0226134	Drosophila willistoni	B4N144	r1.3	scf2_1100000004585	8120627	8122461	-
EOG71KJN7	FBpp0144861	FBgn0118436	Drosophila grimshawi	B4JBB6	r1.3	scaffold_15252	1929063	1930943	+
EOG71KJN7	FBpp0232442	FBgn0205190	Drosophila virilis	B4M8W8	r1.2	scaffold_12723	2383030	2384580	-
EOG71KJN7	FBpp0159616	FBgn0133163	Drosophila mojavensis	B4KI62	r1.3	scaffold_6500	15545284	15547142	-
EOG71PDW3	FBpp0290729	FBgn0038418	Drosophila melanogaster	Q9VEW6	r6.01	3R	16342394	16345404	+
EOG71PDW3	FBpp0217494	FBgn0190599	Drosophila simulans	B4QX48	r1.4	3R	9292716	9295754	-
EOG71PDW3	FBpp0196627	FBgn0170070	Drosophila sechellia	B4IBX4	r1.3	scaffold_12	1975937	1978968	-
EOG71PDW3	FBpp0269401	FBgn0241511	Drosophila yakuba	B4PR09	r1.3	3R	14245340	14248378	-
EOG71PDW3	FBpp0135544	FBgn0109226	Drosophila erecta	B3P111	r1.3	scaffold_4770	11696228	11699275	+
EOG71PDW3	FBpp0121684	FBgn0095510	Drosophila ananassae	B3M2I5	r1.3	scaffold_13340	15518459	15521546	+
EOG71PDW3	FBpp0300714	FBgn0070295	Drosophila pseudoobscura	Q295V3	r3.2	2	22455916	22458964	-
EOG71PDW3	FBpp0185707	FBgn0159193	Drosophila persimilis	B4GFM9	r1.3	scaffold_3	5218641	5221696	-
EOG71PDW3	FBpp0242918	FBgn0215783	Drosophila willistoni	B4NIN6	r1.3	scf2_1100000004943	3381147	3384384	+
EOG71PDW3	FBpp0153453	FBgn0127012	Drosophila grimshawi	B4JHC4	r1.3	scaffold_14906	12616821	12622143	+
EOG71PDW3	FBpp0238142	FBgn0210822	Drosophila virilis	B4LWU4	r1.2	scaffold_13047	1796894	1800917	+
EOG71PDW3	FBpp0172164	FBgn0145674	Drosophila mojavensis	B4K5R8	r1.3	scaffold_6540	15370822	15375097	-
EOG71PDW4	FBpp0303261	FBgn0034643	Drosophila melanogaster	Q2XY74	r6.01	2R	21635404	21637971	+
EOG71PDW4	FBpp0210011	FBgn0084073	Drosophila simulans	B4QGH9	r1.4	2R	16171388	16173891	+
EOG71PDW4	FBpp0197324	FBgn0170763	Drosophila sechellia	B4I7T0	r1.3	scaffold_9	848975	851479	+
EOG71PDW4	FBpp0257216	FBgn0084603	Drosophila yakuba	B4P8W3	r1.3	2R	11646904	11649408	-
EOG71PDW4	FBpp0140669	FBgn0084429	Drosophila erecta	B3NMY6	r1.3	scaffold_4845	11671479	11673983	+
EOG71PDW4	FBpp0116446	FBgn0090286	Drosophila ananassae	B3MIX4	r1.3	scaffold_13266	10919860	10922391	+
EOG71PDW4	FBpp0276965	FBgn0070301	Drosophila pseudoobscura	Q292A9	r3.2	3	3012498	3015038	-
EOG71PDW4	FBpp0174903	FBgn0148406	Drosophila persimilis	B4G9Y6	r1.3	scaffold_2	3202139	3204679	-
EOG71PDW4	FBpp0248707	FBgn0221562	Drosophila willistoni	B4MNH5	r1.3	scf2_1100000004512	92987	95740	-
EOG71PDW4	FBpp0156643	FBgn0130194	Drosophila grimshawi	B4JWH5	r1.3	scaffold_15112	2869346	2872232	-
EOG71PDW4	FBpp0235802	FBgn0208513	Drosophila virilis	B4LPM6	r1.2	scaffold_12875	3274852	3277497	+
EOG71PDW4	FBpp0167738	FBgn0141260	Drosophila mojavensis	B4KS38	r1.3	scaffold_6496	21866968	21869702	-
EOG71PDWQ	FBpp0071108	FBgn0030010	Drosophila melanogaster	Q9W3J2	r6.01	X	8148898	8150297	+
EOG71PDWQ	FBpp0215286	FBgn0188466	Drosophila simulans	B4R6G4	r1.4	X	6432504	6433900	+
EOG71PDWQ	FBpp0192708	FBgn0166176	Drosophila sechellia	B4IKX7	r1.3	scaffold_44	129397	130796	+
EOG71PDWQ	FBpp0260775	FBgn0233330	Drosophila yakuba	B4Q0F1	r1.3	X	13265891	13267278	-
EOG71PDWQ	FBpp0137845	FBgn0111503	Drosophila erecta	B3NX02	r1.3	scaffold_4690	10414531	10415942	+
EOG71PDWQ	FBpp0124500	FBgn0098310	Drosophila ananassae	B3MRL5	r1.3	scaffold_13117	2245906	2247248	+
EOG71PDWQ	FBpp0287869	FBgn0070724	Drosophila pseudoobscura	Q29HD4	r3.2	XL_group1e	3977560	3978844	+
EOG71PDWQ	FBpp0184469	FBgn0157957	Drosophila persimilis	B4GXW2	r1.3	scaffold_17	908039	909323	+
EOG71PDWQ	FBpp0249102	FBgn0221956	Drosophila willistoni	B4MSE7	r1.3	scf2_1100000004515	630882	632258	+
EOG71PDWQ	FBpp0158005	FBgn0131555	Drosophila grimshawi	B4JNQ1	r1.3	scaffold_14853	8253489	8254964	-
EOG71PDWQ	FBpp0233825	FBgn0206551	Drosophila virilis	B4M1Z9	r1.2	scaffold_12970	8361012	8362385	+
EOG71PDWQ	FBpp0163585	FBgn0137120	Drosophila mojavensis	B4L8H0	r1.3	scaffold_6482	915435	916762	-
EOG71W5CG	FBpp0076069	FBgn0027567	Drosophila melanogaster	Q7KMK8	r6.01	3L	9865099	9870479	+
EOG71W5CG	FBpp0212623	FBgn0185907	Drosophila simulans	B4QNQ5	r1.4	3L	9241618	9247355	+
EOG71W5CG	FBpp0206666	FBgn0180049	Drosophila sechellia	B4HLQ8	r1.3	scaffold_0	2090617	2096001	+
EOG71W5CG	FBpp0266734	FBgn0238970	Drosophila yakuba	B4PDX5	r1.3	3L	9833433	9838873	+
EOG71W5CG	FBpp0133962	FBgn0107667	Drosophila erecta	B3NGN1	r1.3	scaffold_4784	9847667	9853150	+
EOG71W5CG	FBpp0113769	FBgn0087618	Drosophila ananassae	B3M571	r1.3	scaffold_13337	14788869	14793801	+
EOG71W5CG	FBpp0274316	FBgn0080820	Drosophila pseudoobscura	Q2LZQ3	r3.2	XR_group6	7797474	7801937	-
EOG71W5CG	FBpp0176606	FBgn0150105	Drosophila persimilis	B4H3G9	r1.3	scaffold_27	670033	674503	+
EOG71W5CG	FBpp0245925	FBgn0218782	Drosophila willistoni	B4MLY3	r1.3	scf2_1100000004511	6461281	6466302	-
EOG71W5CG	FBpp0149952	FBgn0123517	Drosophila grimshawi	B4J2T1	r1.3	scaffold_15110	4761864	4766626	+
EOG71W5CG	FBpp0227664	FBgn0200473	Drosophila virilis	B4LGL3	r1.2	scaffold_13049	8989637	8994148	+
EOG71W5CG	FBpp0161528	FBgn0135068	Drosophila mojavensis	B4L0A1	r1.3	scaffold_6680	6350473	6354776	-
EOG722WVP	FBpp0290904	FBgn0030455	Drosophila melanogaster	Q9VYG4	r6.01	X	13154150	13154860	-
EOG722WVP	FBpp0214308	FBgn0187556	Drosophila simulans	B4R423	r1.4	X	9937420	9938115	-
EOG722WVP	FBpp0138066	FBgn0111722	Drosophila erecta	B3NWS1	r1.3	scaffold_4690	13824636	13825445	+
EOG725S39	FBpp0290973	FBgn0037584	Drosophila melanogaster	Q9VHR4	r6.01	3R	8362880	8363894	+
EOG725S39	FBpp0216945	FBgn0190065	Drosophila simulans	B4QYL0	r1.4	3R	17076012	17077151	-
EOG725S39	FBpp0205210	FBgn0178598	Drosophila sechellia	B4HLK4	r1.3	scaffold_0	17639705	17640838	-
EOG725S39	FBpp0270888	FBgn0242928	Drosophila yakuba	B4PT57	r1.3	3R	8266851	8267984	+
EOG725S39	FBpp0129244	FBgn0103003	Drosophila erecta	B3P4X9	r1.3	scaffold_4770	17380409	17381535	-
EOG725S39	FBpp0284549	FBgn0080717	Drosophila pseudoobscura	Q295P5	r3.2	2	23168406	23169900	+
EOG725S39	FBpp0186394	FBgn0159879	Drosophila persimilis	B4GFW2	r1.3	scaffold_3	5922047	5923542	+
EOG725S39	FBpp0240728	FBgn0213596	Drosophila willistoni	B4N998	r1.3	scf2_1100000004902	749367	751545	+
EOG725S39	FBpp0151276	FBgn0124840	Drosophila grimshawi	B4JUY4	r1.3	scaffold_14830	3147872	3149176	+
EOG725S39	FBpp0238422	FBgn0211092	Drosophila virilis	B4LZL7	r1.2	scaffold_13047	7309129	7310397	+
EOG725S39	FBpp0173130	FBgn0146638	Drosophila mojavensis	B4KD33	r1.3	scaffold_6540	3223084	3224366	+
EOG72GCSB	FBpp0082437	FBgn0038244	Drosophila melanogaster	Q29R10	r6.01	3R	14570733	14574873	-
EOG72GCSB	FBpp0218813	FBgn0191883	Drosophila simulans	B4QZT7	r1.4	3R	11064433	11068581	+
EOG72GCSB	FBpp0271448	FBgn0243460	Drosophila yakuba	B4PSR6	r1.3	3R	16035213	16039345	+
EOG72GCSB	FBpp0139743	FBgn0113377	Drosophila erecta	B3P3L3	r1.3	scaffold_4770	9929637	9933772	-
EOG72GCSB	FBpp0120664	FBgn0094490	Drosophila ananassae	B3LVX5	r1.3	scaffold_13340	542331	546447	-
EOG72GCSB	FBpp0282024	FBgn0080734	Drosophila pseudoobscura	Q298N9	r3.2	2	14208967	14213121	-
EOG72GCSB	FBpp0188277	FBgn0161760	Drosophila persimilis	B4G4D6	r1.3	scaffold_0	6238176	6242314	+
EOG72GCSB	FBpp0240491	FBgn0213359	Drosophila willistoni	B4NAM3	r1.3	scf2_1100000004902	3251514	3255750	-
EOG72GCSB	FBpp0148033	FBgn0121603	Drosophila grimshawi	B4JXY3	r1.3	scaffold_14624	905413	911207	-
EOG72GCSB	FBpp0237431	FBgn0210116	Drosophila virilis	B4LVV8	r1.2	scaffold_13047	11039562	11043732	-
EOG72GCSB	FBpp0159874	FBgn0133421	Drosophila mojavensis	B4K9K4	r1.3	scaffold_6540	30719216	30723359	+
EOG72GCSC	FBpp0084222	FBgn0039329	Drosophila melanogaster	Q8T3Y6	r6.01	3R	25331775	25335147	-
EOG72GCSC	FBpp0216604	FBgn0189738	Drosophila simulans	B4QUV3	r1.4	3R	20984320	20987657	-
EOG72GCSC	FBpp0199195	FBgn0172626	Drosophila sechellia	B4IJM4	r1.3	scaffold_33	411220	414571	-
EOG72GCSC	FBpp0255712	FBgn0228548	Drosophila yakuba	B4PTL7	r1.3	3R	25332512	25335809	+
EOG72GCSC	FBpp0130797	FBgn0104543	Drosophila erecta	B3P6K5	r1.3	scaffold_4820	6887858	6891212	+
EOG72GCSC	FBpp0121279	FBgn0095105	Drosophila ananassae	B3LW46	r1.3	scaffold_13340	9312704	9315830	+
EOG72GCSC	FBpp0186194	FBgn0159679	Drosophila persimilis	B4GEW9	r1.3	scaffold_3	3263853	3267049	+
EOG72GCSC	FBpp0243465	FBgn0216328	Drosophila willistoni	B4NIJ7	r1.3	scf2_1100000004943	13462576	13465634	+
EOG72GCSC	FBpp0153259	FBgn0126818	Drosophila grimshawi	B4JFN4	r1.3	scaffold_14906	9069783	9073370	+
EOG72GCSC	FBpp0238169	FBgn0210849	Drosophila virilis	B4LX63	r1.2	scaffold_13047	2245034	2248208	+
EOG72GCSC	FBpp0171779	FBgn0145290	Drosophila mojavensis	B4KBX3	r1.3	scaffold_6540	22662561	22665713	-
EOG72GCSV	FBpp0307487	FBgn0261561	Drosophila melanogaster	Q8IPQ7	r6.01	3R	5817094	5818758	+
EOG72GCSV	FBpp0218228	FBgn0191315	Drosophila simulans	B4QXK8	r1.4	3R	1673933	1677508	+
EOG72GCSV	FBpp0192321	FBgn0165790	Drosophila sechellia	B4I481	r1.3	scaffold_6	1749119	1752633	+
EOG72GCSV	FBpp0255179	FBgn0228047	Drosophila yakuba	B4PUY9	r1.3	3R	17592064	17595633	+
EOG72GCSV	FBpp0131605	FBgn0105332	Drosophila erecta	B3NYH6	r1.3	scaffold_4770	1907996	1911561	+
EOG72GCSV	FBpp0119548	FBgn0093377	Drosophila ananassae	B3LWD2	r1.3	scaffold_13340	18457824	18461398	-
EOG72GCSV	FBpp0297456	FBgn0247948	Drosophila pseudoobscura	B5DY39	r3.2	2	12353213	12354736	-
EOG72GCSV	FBpp0188432	FBgn0161915	Drosophila persimilis	B4G597	r1.3	scaffold_0	8122091	8123958	+
EOG72GCSV	FBpp0251684	FBgn0224518	Drosophila willistoni	B4NFE6	r1.3	scf2_1100000004921	822414	826513	-
EOG72GCSV	FBpp0147085	FBgn0120656	Drosophila grimshawi	B4JU05	r1.3	scaffold_14830	6056967	6060274	-
EOG72GCSV	FBpp0238816	FBgn0211479	Drosophila virilis	B4LXR7	r1.2	scaffold_13047	13897754	13900969	+
EOG72GCSV	FBpp0171582	FBgn0145093	Drosophila mojavensis	B4K5F8	r1.3	scaffold_6540	26186679	26190077	-
EOG72P48J	FBpp0292932	FBgn0086758	Drosophila melanogaster	Q7KU09	r6.01	2L	1690638	1696857	+
EOG72P48J	FBpp0221508	FBgn0194496	Drosophila simulans	B4Q765	r1.4	2L	1633982	1636750	+
EOG72P48J	FBpp0198303	FBgn0171739	Drosophila sechellia	B4IDA8	r1.3	scaffold_14	1625408	1631585	+
EOG72P48J	FBpp0262669	FBgn0235110	Drosophila yakuba	B4P3K3	r1.3	2L	1661099	1667291	+
EOG72P48J	FBpp0143346	FBgn0116930	Drosophila erecta	B3N8W4	r1.3	scaffold_4929	1734187	1739771	+
EOG72P48J	FBpp0119042	FBgn0092874	Drosophila ananassae	B3MK88	r1.3	scaffold_12916	15088941	15094324	+
EOG72P48J	FBpp0285177	FBgn0076394	Drosophila pseudoobscura	Q29NN0	r3.2	4_group2	481555	488681	-
EOG72P48J	FBpp0180480	FBgn0153977	Drosophila persimilis	B4GQP0	r1.3	scaffold_8	3395547	3402682	+
EOG72P48J	FBpp0244345	FBgn0217207	Drosophila willistoni	B4MW61	r1.3	scf2_1100000004521	3568569	3577386	+
EOG72P48J	FBpp0145325	FBgn0118899	Drosophila grimshawi	B4JAA3	r1.3	scaffold_15252	10874128	10881452	+
EOG72P48J	FBpp0231506	FBgn0204266	Drosophila virilis	B4LT58	r1.2	scaffold_12963	7789314	7798165	+
EOG72P48J	FBpp0163802	FBgn0137336	Drosophila mojavensis	B4KI37	r1.3	scaffold_6500	3052582	3061513	-
EOG72S0H5	FBpp0297886	FBgn0262636	Drosophila melanogaster	H9XVN7	r6.01	4	375963	391531	-
EOG72S0H5	FBpp0222785	FBgn0195724	Drosophila simulans	B4R2F0	r1.4	4	316743	326617	-
EOG72S0H5	FBpp0208259	FBgn0181635	Drosophila sechellia	B4IIW2	r1.3	scaffold_30	128519	143128	-
EOG72S0H5	FBpp0259526	FBgn0232119	Drosophila yakuba	B4PW05	r1.3	4	436194	455879	-
EOG72S0H5	FBpp0134996	FBgn0108681	Drosophila erecta	B3P9T7	r1.3	scaffold_4512	880821	897624	+
EOG72S0H5	FBpp0126614	FBgn0100416	Drosophila ananassae	B3MZ97	r1.3	scaffold_13034	2191339	2209665	+
EOG72S0H5	FBpp0272512	FBgn0243913	Drosophila pseudoobscura	B5DRY1	r3.2	Unknown_group_1	62953	75804	-
EOG72S0H5	FBpp0182255	FBgn0155751	Drosophila persimilis	B4H870	r1.3	scaffold_42	183351	195917	-
EOG72S0H5	FBpp0242852	FBgn0215717	Drosophila willistoni	B4NHX1	r1.3	scf2_1100000004943	1952250	1968555	+
EOG72S0H5	FBpp0157524	FBgn0131075	Drosophila grimshawi	B4K073	r1.3	scaffold_14592	15434	43597	+
EOG72S0H5	FBpp0232656	FBgn0205401	Drosophila virilis	B4MF54	r1.2	scaffold_13052	1761915	1779396	-
EOG72S0H5	FBpp0163272	FBgn0136809	Drosophila mojavensis	B4L7B1	r1.3	scaffold_6498	856445	875529	-
EOG72VVRB	FBpp0072447	FBgn0035137	Drosophila melanogaster	Q9I7U7	r6.01	3L	361658	365246	+
EOG72VVRB	FBpp0209417	FBgn0182775	Drosophila simulans	B4QF00	r1.4	2R	8585932	8589521	+
EOG72VVRB	FBpp0266095	FBgn0238365	Drosophila yakuba	B4PC62	r1.3	3L	341629	345225	+
EOG72VVRB	FBpp0133268	FBgn0106978	Drosophila erecta	B3NEQ0	r1.3	scaffold_4784	362205	365801	+
EOG72VVRB	FBpp0128087	FBgn0101887	Drosophila ananassae	B3M6K3	r1.3	scaffold_13337	16115	19587	+
EOG72VVRB	FBpp0276831	FBgn0071610	Drosophila pseudoobscura	Q29FF0	r3.2	XR_group3a	1081582	1085234	-
EOG72VVRB	FBpp0186598	FBgn0160083	Drosophila persimilis	B4H1F4	r1.3	scaffold_23	1108617	1112269	-
EOG72VVRB	FBpp0248874	FBgn0221729	Drosophila willistoni	B4MXG8	r1.3	scf2_1100000004540	498009	501813	-
EOG72VVRB	FBpp0149365	FBgn0122931	Drosophila grimshawi	B4J2D2	r1.3	scaffold_15110	4013789	4017515	-
EOG72VVRB	FBpp0226903	FBgn0199728	Drosophila virilis	B4LCU3	r1.2	scaffold_13049	3078589	3082571	-
EOG72VVRB	FBpp0165956	FBgn0139487	Drosophila mojavensis	B4L8Y4	r1.3	scaffold_6654	877409	880885	+
EOG72VVS3	FBpp0290495	FBgn0038204	Drosophila melanogaster	Q9VFN1	r6.01	3R	14111151	14112166	-
EOG72VVS3	FBpp0218859	FBgn0191928	Drosophila simulans	B4R0I0	r1.4	3R	11491273	11491717	+
EOG72VVS3	FBpp0207363	FBgn0180742	Drosophila sechellia	B4HF57	r1.3	scaffold_0	12078357	12078801	+
EOG72VVS3	FBpp0255072	FBgn0227944	Drosophila yakuba	B4PTC6	r1.3	3R	16492548	16493590	+
EOG72VVS3	FBpp0140058	FBgn0113691	Drosophila erecta	B3P0L4	r1.3	scaffold_4770	9482355	9483400	-
EOG72VVS3	FBpp0121982	FBgn0095807	Drosophila ananassae	B3LYR9	r1.3	scaffold_13340	20533383	20534039	+
EOG732M78	FBpp0077204	FBgn0031573	Drosophila melanogaster	Q9VQV3	r6.01	2L	3810994	3813330	-
EOG732M78	FBpp0221128	FBgn0194123	Drosophila simulans	B4Q9Q8	r1.4	2L	3766943	3769280	-
EOG732M78	FBpp0199595	FBgn0173025	Drosophila sechellia	B4I341	r1.3	scaffold_5	1912982	1915318	-
EOG732M78	FBpp0259801	FBgn0232383	Drosophila yakuba	B4NYF9	r1.3	2L	3814382	3816747	-
EOG732M78	FBpp0142947	FBgn0116533	Drosophila erecta	B3N383	r1.3	scaffold_4929	3858006	3860339	-
EOG732M78	FBpp0118062	FBgn0091897	Drosophila ananassae	B3MLS0	r1.3	scaffold_12916	1816084	1818520	-
EOG732M78	FBpp0280572	FBgn0077443	Drosophila pseudoobscura	Q29MF8	r3.2	4_group3	4905012	4907509	+
EOG732M78	FBpp0183558	FBgn0157050	Drosophila persimilis	B4G9B6	r1.3	scaffold_1	6399962	6445214	+
EOG732M78	FBpp0243778	FBgn0216641	Drosophila willistoni	B4MVE0	r1.3	scf2_1100000004521	9676203	9678910	-
EOG732M78	FBpp0144643	FBgn0118218	Drosophila grimshawi	B4K0R6	r1.3	scaffold_14914	958	3854	-
EOG732M78	FBpp0230544	FBgn0203312	Drosophila virilis	B4MDQ9	r1.2	scaffold_13246	2359011	2362940	-
EOG732M78	FBpp0170204	FBgn0143721	Drosophila mojavensis	B4KGR2	r1.3	scaffold_6500	26452056	26454729	-
EOG738BPT	FBpp0308983	FBgn0000289	Drosophila melanogaster	A1Z9M3	r6.01	2R	14174447	14181378	+
EOG738BPT	FBpp0209430	FBgn0182788	Drosophila simulans	B4QFD8	r1.4	2R	8831424	8838335	+
EOG738BPT	FBpp0202994	FBgn0176397	Drosophila sechellia	B4HR21	r1.3	scaffold_1	7569587	7576497	+
EOG738BPT	FBpp0258572	FBgn0231224	Drosophila yakuba	B4P6N2	r1.3	2R	9998134	10004922	+
EOG738BPT	FBpp0138976	FBgn0112620	Drosophila erecta	B3NRC0	r1.3	scaffold_4845	15769259	15776028	-
EOG738BPT	FBpp0115225	FBgn0089072	Drosophila ananassae	B3MCY9	r1.3	scaffold_13266	5852489	5859139	-
EOG738BPT	FBpp0278561	FBgn0081013	Drosophila pseudoobscura	Q28XH7	r3.2	3	16293026	16300151	+
EOG738BPT	FBpp0181313	FBgn0154809	Drosophila persimilis	B4GG53	r1.3	scaffold_4	467584	474731	-
EOG738BPT	FBpp0250696	FBgn0223545	Drosophila willistoni	B4MPR3	r1.3	scf2_1100000004513	1905855	1914690	-
EOG738BPT	FBpp0155750	FBgn0129305	Drosophila grimshawi	B4J7L9	r1.3	scaffold_15245	14023713	14032358	+
EOG738BPT	FBpp0234477	FBgn0207201	Drosophila virilis	B4LLE6	r1.2	scaffold_12875	17651304	17659510	-
EOG738BPT	FBpp0168304	FBgn0141826	Drosophila mojavensis	B4KRC7	r1.3	scaffold_6496	11275622	11283943	-
EOG738BQ3	FBpp0302712	FBgn0039078	Drosophila melanogaster	Q9VCM2	r6.01	3R	23410158	23412607	-
EOG738BQ3	FBpp0216784	FBgn0189909	Drosophila simulans	B4R1H2	r1.4	3R	19052225	19056546	-
EOG738BQ3	FBpp0205043	FBgn0178432	Drosophila sechellia	B4HFF4	r1.3	scaffold_0	19597033	19601311	-
EOG738BQ3	FBpp0268966	FBgn0241098	Drosophila yakuba	B4PN83	r1.3	3R	20113899	20118323	-
EOG738BQ3	FBpp0130981	FBgn0104723	Drosophila erecta	B3P7C3	r1.3	scaffold_4820	8811534	8815895	+
EOG738BQ3	FBpp0121957	FBgn0095782	Drosophila ananassae	B3LY94	r1.3	scaffold_13340	20316542	20320940	+
EOG738BQ3	FBpp0282807	FBgn0078150	Drosophila pseudoobscura	Q29BQ6	r3.2	2	2719793	2722292	-
EOG738BQ3	FBpp0177957	FBgn0151455	Drosophila persimilis	B4GPB5	r1.3	scaffold_7	1631938	1634509	+
EOG738BQ3	FBpp0242301	FBgn0215167	Drosophila willistoni	B4NGR1	r1.3	scf2_1100000004943	9271037	9273675	-
EOG738BQ3	FBpp0154707	FBgn0128264	Drosophila grimshawi	B4JRI3	r1.3	scaffold_15074	761359	764010	+
EOG738BQ3	FBpp0237542	FBgn0210227	Drosophila virilis	B4M0R4	r1.2	scaffold_13047	8869426	8871869	-
EOG738BQ3	FBpp0159927	FBgn0133474	Drosophila mojavensis	B4KAL8	r1.3	scaffold_6540	31799255	31801761	+
EOG73C6Z3	FBpp0083798	FBgn0051365	Drosophila melanogaster	Q8T051	r6.01	3R	23124297	23126342	-
EOG73C6Z3	FBpp0216807	FBgn0189930	Drosophila simulans	B4R1D6	r1.4	3R	18760557	18762603	-
EOG73C6Z3	FBpp0205068	FBgn0178456	Drosophila sechellia	B4HFB5	r1.3	scaffold_0	19314256	19316300	-
EOG73C6Z3	FBpp0268993	FBgn0241125	Drosophila yakuba	B4PN47	r1.3	3R	19816962	19819008	-
EOG73C6Z3	FBpp0131006	FBgn0104748	Drosophila erecta	B3P7G0	r1.3	scaffold_4820	9114513	9116559	+
EOG73C6Z3	FBpp0121223	FBgn0095049	Drosophila ananassae	B3LV46	r1.3	scaffold_13340	8445659	8447676	+
EOG73C6Z3	FBpp0282779	FBgn0076228	Drosophila pseudoobscura	Q29BM8	r3.2	2	3123753	3125774	-
EOG73C6Z3	FBpp0177933	FBgn0151431	Drosophila persimilis	B4GP68	r1.3	scaffold_7	1218639	1220660	+
EOG73C6Z3	FBpp0241978	FBgn0214844	Drosophila willistoni	B4NJP1	r1.3	scf2_1100000004943	14906982	14908897	-
EOG73C6Z3	FBpp0157770	FBgn0131321	Drosophila grimshawi	B4JTF7	r1.3	scaffold_15074	7026026	7028074	+
EOG73C6Z3	FBpp0237060	FBgn0209747	Drosophila virilis	B4LZT7	r1.2	scaffold_13047	17572931	17574966	-
EOG73C6Z3	FBpp0173793	FBgn0147298	Drosophila mojavensis	B4K4M2	r1.3	scaffold_6540	14108721	14110760	+
EOG73C6ZD	FBpp0215198	FBgn0188383	Drosophila simulans	B4R2A7	r1.4	3R	26344293	26346488	-
EOG73C6ZD	FBpp0193601	FBgn0167065	Drosophila sechellia	B4HZW4	r1.3	scaffold_4	5530091	5531295	-
EOG73C6ZD	FBpp0268364	FBgn0240547	Drosophila yakuba	B4PMM6	r1.3	3R	27627140	27629309	-
EOG73C6ZD	FBpp0130452	FBgn0104201	Drosophila erecta	B3P7V4	r1.3	scaffold_4820	1284654	1286854	+
EOG73C6ZD	FBpp0126500	FBgn0100302	Drosophila ananassae	B3MT72	r1.3	scaffold_12911	4251375	4253620	+
EOG73C6ZD	FBpp0292846	FBgn0261897	Drosophila pseudoobscura	B5DX29	r3.2	2	467058	469320	+
EOG73C6ZD	FBpp0178091	FBgn0151589	Drosophila persimilis	B4GNA5	r1.3	scaffold_7	3249647	3251995	+
EOG73C6ZD	FBpp0242251	FBgn0215117	Drosophila willistoni	B4NH05	r1.3	scf2_1100000004943	10289405	10290124	-
EOG73C6ZD	FBpp0147999	FBgn0121569	Drosophila grimshawi	B4JY35	r1.3	scaffold_14624	1591016	1592841	-
EOG73C6ZD	FBpp0237395	FBgn0210080	Drosophila virilis	B4LW85	r1.2	scaffold_13047	11541890	11542638	-
EOG73C6ZD	FBpp0159843	FBgn0133390	Drosophila mojavensis	B4K9F5	r1.3	scaffold_6540	30217529	30218285	+
EOG73NTNG	FBpp0088139	FBgn0004607	Drosophila melanogaster	P28167	r6.01	4	521504	538554	+
EOG73NTNG	FBpp0222808	FBgn0195744	Drosophila simulans	B4R2F6	r1.4	4	426989	441345	+
EOG73NTNG	FBpp0208276	FBgn0181652	Drosophila sechellia	B4IIW8	r1.3	scaffold_30	275633	284859	+
EOG73NTNG	FBpp0259560	FBgn0232149	Drosophila yakuba	B4PW10	r1.3	4	598191	616590	+
EOG73NTNG	FBpp0134935	FBgn0108621	Drosophila erecta	B3P9T1	r1.3	scaffold_4512	716982	735514	-
EOG73NTNG	FBpp0122213	FBgn0096033	Drosophila ananassae	B3N043	r1.3	scaffold_12947	231937	279009	+
EOG73NTNG	FBpp0285552	FBgn0073062	Drosophila pseudoobscura	Q29CS4	r3.2	Unknown_group_78	7961	30780	-
EOG73NTNG	FBpp0182249	FBgn0155745	Drosophila persimilis	B4H879	r1.3	scaffold_42	343409	363038	-
EOG73NTNG	FBpp0242746	FBgn0215611	Drosophila willistoni	B4NHL7	r1.3	scf2_1100000004943	1416330	1438402	-
EOG73NTNG	FBpp0157919	FBgn0131469	Drosophila grimshawi	B4JZV9	r1.3	scaffold_14822	942094	978203	+
EOG73NTNG	FBpp0234163	FBgn0206888	Drosophila virilis	B4MF05	r1.2	scaffold_13052	1133645	1155662	-
EOG73NTNG	FBpp0163265	FBgn0136802	Drosophila mojavensis	B4L7B9	r1.3	scaffold_6498	1041957	1060614	-
EOG73RPWH	FBpp0081934	FBgn0037918	Drosophila melanogaster	Q8T007	r6.01	3R	11585968	11589810	-
EOG73RPWH	FBpp0219056	FBgn0192120	Drosophila simulans	B4QU22	r1.4	3R	13981351	13985081	+
EOG73RPWH	FBpp0207568	FBgn0180946	Drosophila sechellia	B4HI07	r1.3	scaffold_0	14549109	14553552	+
EOG73RPWH	FBpp0255116	FBgn0227988	Drosophila yakuba	B4PU45	r1.3	3R	17007891	17011757	+
EOG73RPWH	FBpp0135758	FBgn0109439	Drosophila erecta	B3P4I8	r1.3	scaffold_4770	14204582	14208471	+
EOG73RPWH	FBpp0119828	FBgn0093657	Drosophila ananassae	B3M0Y7	r1.3	scaffold_13340	13856857	13861000	-
EOG73RPWH	FBpp0176503	FBgn0150003	Drosophila persimilis	B4GMI8	r1.3	scaffold_6	1339921	1343871	+
EOG73RPWH	FBpp0242133	FBgn0214999	Drosophila willistoni	B4NHU3	r1.3	scf2_1100000004943	12343464	12347429	-
EOG73RPWH	FBpp0151281	FBgn0124845	Drosophila grimshawi	B4JSW4	r1.3	scaffold_15074	5139845	5143873	-
EOG73RPWH	FBpp0224466	FBgn0197339	Drosophila virilis	B4M5E3	r1.2	scaffold_12855	9928062	9931973	-
EOG73RPWH	FBpp0171667	FBgn0145178	Drosophila mojavensis	B4KE06	r1.3	scaffold_6540	24921960	24925864	-
EOG73RPWW	FBpp0081844	FBgn0037877	Drosophila melanogaster	Q7YTZ5	r6.01	3R	11217916	11220015	-
EOG73RPWW	FBpp0219078	FBgn0192142	Drosophila simulans	B4QU69	r1.4	3R	14323925	14326015	+
EOG73RPWW	FBpp0207593	FBgn0180971	Drosophila sechellia	B4HIC8	r1.3	scaffold_0	14913457	14915557	+
EOG73RPWW	FBpp0269647	FBgn0241747	Drosophila yakuba	B4PLI6	r1.3	3R	11076095	11078179	-
EOG73RPWW	FBpp0135783	FBgn0109464	Drosophila erecta	B3NZH8	r1.3	scaffold_4770	14575065	14577140	+
EOG73RPWW	FBpp0121447	FBgn0095273	Drosophila ananassae	B3LZ58	r1.3	scaffold_13340	12091966	12094087	+
EOG73RPWW	FBpp0243151	FBgn0216014	Drosophila willistoni	B4NKZ5	r1.3	scf2_1100000004943	7797888	7800168	+
EOG73RPWW	FBpp0153414	FBgn0126973	Drosophila grimshawi	B4JGY3	r1.3	scaffold_14906	11870997	11873272	+
EOG73RPWW	FBpp0239099	FBgn0211759	Drosophila virilis	B4M0K6	r1.2	scaffold_13047	18844303	18846549	+
EOG73RPWW	FBpp0172202	FBgn0145712	Drosophila mojavensis	B4K565	r1.3	scaffold_6540	14834884	14837092	-
EOG73RPX6	FBpp0081254	FBgn0014931	Drosophila melanogaster	Q8T053	r6.01	3R	7914084	7916180	+
EOG73RPX6	FBpp0218360	FBgn0191441	Drosophila simulans	B4R0B4	r1.4	3R	3777130	3779405	+
EOG73RPX6	FBpp0192462	FBgn0165930	Drosophila sechellia	B4I4Z0	r1.3	scaffold_6	3810451	3811964	+
EOG73RPX6	FBpp0269964	FBgn0242048	Drosophila yakuba	B4PRD1	r1.3	3R	6533845	6537048	-
EOG73RPX6	FBpp0132831	FBgn0106546	Drosophila erecta	B3NYT3	r1.3	scaffold_4770	3980546	3982574	+
EOG73ZFCD	FBpp0294066	FBgn0045852	Drosophila melanogaster	Q8I7Z8	r6.01	2L	18763494	18780005	-
EOG73ZFCD	FBpp0220211	FBgn0193229	Drosophila simulans	B4Q8Y3	r1.4	2L	18445978	18467796	-
EOG73ZFCD	FBpp0198540	FBgn0171975	Drosophila sechellia	B4I5K7	r1.3	scaffold_7	2384447	2402875	-
EOG73ZFCD	FBpp0257715	FBgn0230429	Drosophila yakuba	B4P9Y3	r1.3	2R	5277204	5296199	-
EOG73ZFCD	FBpp0140230	FBgn0113862	Drosophila erecta	B3NL97	r1.3	scaffold_4845	5494175	5512953	+
EOG73ZFCD	FBpp0117680	FBgn0091515	Drosophila ananassae	B3MKK8	r1.3	scaffold_12916	8233491	8251482	-
EOG73ZFCD	FBpp0279991	FBgn0247132	Drosophila pseudoobscura	B5DIE0	r3.2	4_group3	4745004	4764954	-
EOG73ZFCD	FBpp0182798	FBgn0156292	Drosophila persimilis	B4G998	r1.3	scaffold_1	6241575	6261668	-
EOG73ZFCD	FBpp0244678	FBgn0217540	Drosophila willistoni	B4MWU1	r1.3	scf2_1100000004521	11086809	11110962	+
EOG73ZFCD	FBpp0145106	FBgn0118681	Drosophila grimshawi	B4JDJ6	r1.3	scaffold_15252	5966244	5991121	+
EOG73ZFCD	FBpp0232162	FBgn0204914	Drosophila virilis	B4LT89	r1.2	scaffold_12963	17877932	17903228	+
EOG73ZFCD	FBpp0167339	FBgn0140862	Drosophila mojavensis	B4KH60	r1.3	scaffold_6500	26607459	26631381	+
EOG73ZFCF	FBpp0303607	FBgn0004606	Drosophila melanogaster	P28166	r6.01	3R	30766284	30786659	+
EOG73ZFCF	FBpp0219947	FBgn0192971	Drosophila simulans	B4R298	r1.4	3R	26232617	26252298	+
EOG73ZFCF	FBpp0255911	FBgn0068223	Drosophila yakuba	B4PML5	r1.3	3R	27513004	27533483	+
EOG73ZFCF	FBpp0130321	FBgn0104070	Drosophila erecta	B3P541	r1.3	scaffold_4820	1386898	1407125	-
EOG73ZFCF	FBpp0126114	FBgn0099916	Drosophila ananassae	B3MT82	r1.3	scaffold_12911	4372246	4392031	-
EOG73ZFCF	FBpp0282962	FBgn0072179	Drosophila pseudoobscura	I5AMV3	r3.2	2	583734	608051	-
EOG73ZFCF	FBpp0177622	FBgn0151120	Drosophila persimilis	B4GNB8	r1.3	scaffold_7	3367894	3392507	-
EOG73ZFCF	FBpp0243297	FBgn0216160	Drosophila willistoni	B4NGZ4	r1.3	scf2_1100000004943	10128516	10153448	+
EOG73ZFCF	FBpp0148120	FBgn0121690	Drosophila grimshawi	B4JY25	r1.3	scaffold_14624	1430233	1466117	+
EOG73ZFCF	FBpp0238659	FBgn0211324	Drosophila virilis	B4LW72	r1.2	scaffold_13047	11392464	11419114	+
EOG73ZFCF	FBpp0171338	FBgn0144850	Drosophila mojavensis	B4K9G5	r1.3	scaffold_6540	30319095	30349299	-
EOG73ZFCG	FBpp0072214	FBgn0035024	Drosophila melanogaster	Q8IGT4	r6.01	2R	24561860	24564776	+
EOG73ZFCG	FBpp0210275	FBgn0183612	Drosophila simulans	B4QC16	r1.4	2R	18909928	18912835	+
EOG73ZFCG	FBpp0193352	FBgn0166816	Drosophila sechellia	B4IH36	r1.3	scaffold_23	323114	326018	+
EOG73ZFCG	FBpp0259429	FBgn0232026	Drosophila yakuba	B4PBC6	r1.3	2R	20418975	20421876	+
EOG73ZFCG	FBpp0141527	FBgn0115138	Drosophila erecta	B3NQM1	r1.3	scaffold_4845	21821270	21824170	+
EOG73ZFCG	FBpp0116820	FBgn0090656	Drosophila ananassae	B3MG81	r1.3	scaffold_13266	15998926	16001821	+
EOG73ZFCG	FBpp0275900	FBgn0071044	Drosophila pseudoobscura	Q28X86	r3.2	3	17254963	17257868	-
EOG73ZFCG	FBpp0174328	FBgn0147831	Drosophila persimilis	B4H556	r1.3	scaffold_31	536892	539797	+
EOG73ZFCG	FBpp0248851	FBgn0221706	Drosophila willistoni	B4MP74	r1.3	scf2_1100000004512	2566218	2569084	+
EOG73ZFCG	FBpp0153908	FBgn0127466	Drosophila grimshawi	B4J819	r1.3	scaffold_15245	14718427	14722116	-
EOG73ZFCG	FBpp0234661	FBgn0207384	Drosophila virilis	B4LJJ4	r1.2	scaffold_12875	14712631	14714067	-
EOG73ZFCG	FBpp0168400	FBgn0141922	Drosophila mojavensis	B4KQ65	r1.3	scaffold_6496	10183759	10186895	-
EOG7429M9	FBpp0112234	FBgn0040305	Drosophila melanogaster	A8JNP3	r6.01	3L	9430522	9437922	+
EOG7429M9	FBpp0212584	FBgn0185869	Drosophila simulans	B4QN64	r1.4	3L	8813002	8820327	+
EOG7429M9	FBpp0206625	FBgn0180009	Drosophila sechellia	B4HKQ6	r1.3	scaffold_0	1668484	1675788	+
EOG7429M9	FBpp0265850	FBgn0238131	Drosophila yakuba	B4PEW8	r1.3	3L	2489172	2496778	-
EOG7429M9	FBpp0133922	FBgn0107628	Drosophila erecta	B3NCG2	r1.3	scaffold_4784	9419530	9427111	+
EOG7429M9	FBpp0128325	FBgn0102125	Drosophila ananassae	B3MA82	r1.3	scaffold_13337	3680470	3688331	+
EOG7429M9	FBpp0286777	FBgn0077666	Drosophila pseudoobscura	Q29EF7	r3.2	XR_group8	2320857	2327443	+
EOG7429M9	FBpp0181984	FBgn0155480	Drosophila persimilis	B4H1Y6	r1.3	scaffold_24	727651	734238	-
EOG7429M9	FBpp0246719	FBgn0219575	Drosophila willistoni	B4MMU3	r1.3	scf2_1100000004511	10086010	10092874	+
EOG7429M9	FBpp0149852	FBgn0123417	Drosophila grimshawi	B4J1I8	r1.3	scaffold_15110	3240076	3248499	+
EOG7429M9	FBpp0227267	FBgn0200085	Drosophila virilis	B4LBR7	r1.2	scaffold_13049	2197807	2206134	+
EOG7429M9	FBpp0165815	FBgn0139346	Drosophila mojavensis	B4L995	r1.3	scaffold_6654	1656543	1663718	-
EOG7429MS	FBpp0075596	FBgn0002573	Drosophila melanogaster	Q9N658	r6.01	3L	13396835	13400907	-
EOG7429MS	FBpp0211069	FBgn0184394	Drosophila simulans	B4QJ20	r1.4	3L	12787549	12791578	-
EOG7429MS	FBpp0206075	FBgn0179461	Drosophila sechellia	B4HGS2	r1.3	scaffold_0	5564675	5568731	-
EOG7429MS	FBpp0265079	FBgn0237393	Drosophila yakuba	B4PHE6	r1.3	3L	13487607	13491791	-
EOG7429MS	FBpp0132320	FBgn0106037	Drosophila erecta	B3NHE6	r1.3	scaffold_4784	13401885	13405875	-
EOG7429MS	FBpp0113603	FBgn0087452	Drosophila ananassae	B3MAX1	r1.3	scaffold_13337	12092854	12096992	+
EOG7429MS	FBpp0274414	FBgn0076711	Drosophila pseudoobscura	Q2M022	r3.2	XR_group6	5660209	5664676	-
EOG7429MS	FBpp0179802	FBgn0153299	Drosophila persimilis	B4H8Y8	r1.3	scaffold_47	148933	153409	-
EOG7429MS	FBpp0241597	FBgn0214464	Drosophila willistoni	B4N4P9	r1.3	scf2_1100000004762	2953475	2958498	+
EOG7429MS	FBpp0150640	FBgn0124205	Drosophila grimshawi	B4J3D4	r1.3	scaffold_15110	15395275	15400221	+
EOG7429MS	FBpp0226240	FBgn0199077	Drosophila virilis	B4LDL3	r1.2	scaffold_13049	13842077	13847554	-
EOG7429MS	FBpp0162677	FBgn0136216	Drosophila mojavensis	B4KYW2	r1.3	scaffold_6680	13485528	13491220	+
EOG74823H	FBpp0081832	FBgn0051388	Drosophila melanogaster	Q9VGQ5	r6.01	3R	11237869	11240037	+
EOG74823H	FBpp0219076	FBgn0192140	Drosophila simulans	B4QU65	r1.4	3R	14314655	14316861	+
EOG74823H	FBpp0205409	FBgn0178797	Drosophila sechellia	B4HIB6	r1.3	scaffold_0	14893318	14895516	-
EOG74823H	FBpp0271096	FBgn0243126	Drosophila yakuba	B4PM38	r1.3	3R	11096590	11098829	+
EOG74823H	FBpp0136591	FBgn0110262	Drosophila erecta	B3NZG6	r1.3	scaffold_4770	14554525	14556607	-
EOG74823H	FBpp0120046	FBgn0093874	Drosophila ananassae	B3LXD8	r1.3	scaffold_13340	10768269	10769792	-
EOG74823H	FBpp0156286	FBgn0129838	Drosophila grimshawi	B4JYX6	r1.3	scaffold_15116	881196	883397	+
EOG74823H	FBpp0236984	FBgn0209674	Drosophila virilis	B4M0K0	r1.2	scaffold_13047	18833000	18835225	-
EOG74823H	FBpp0173833	FBgn0147338	Drosophila mojavensis	B4K569	r1.3	scaffold_6540	14846868	14848480	+
EOG74BXB2	FBpp0289959	FBgn0028647	Drosophila melanogaster	Q7JMZ4	r6.01	3R	25335400	25339911	+
EOG74BXB2	FBpp0219615	FBgn0192664	Drosophila simulans	B4QUV4	r1.4	3R	20987910	20992655	+
EOG74BXB2	FBpp0199317	FBgn0172747	Drosophila sechellia	B4IJM5	r1.3	scaffold_33	414825	416817	+
EOG74BXB2	FBpp0268607	FBgn0240770	Drosophila yakuba	B4PTL6	r1.3	3R	25327740	25332258	-
EOG74BXB2	FBpp0129944	FBgn0103698	Drosophila erecta	B3P6K4	r1.3	scaffold_4820	6883110	6887606	-
EOG74BXB2	FBpp0120123	FBgn0093950	Drosophila ananassae	B3LW45	r1.3	scaffold_13340	9307563	9312414	-
EOG74BXB2	FBpp0301894	FBgn0071324	Drosophila pseudoobscura	Q296N5	r3.2	2	20521100	20526198	-
EOG74BXB2	FBpp0185826	FBgn0159312	Drosophila persimilis	B4GEW8	r1.3	scaffold_3	3258307	3262871	-
EOG74BXB2	FBpp0242080	FBgn0214946	Drosophila willistoni	B4NIJ6	r1.3	scf2_1100000004943	13457399	13462029	-
EOG74BXB2	FBpp0152137	FBgn0125699	Drosophila grimshawi	B4JFN3	r1.3	scaffold_14906	9064966	9069396	-
EOG74BXB2	FBpp0237892	FBgn0210573	Drosophila virilis	B4LX62	r1.2	scaffold_13047	2240130	2244763	-
EOG74BXB2	FBpp0159403	FBgn0132952	Drosophila mojavensis	B4KBX4	r1.3	scaffold_6540	22665979	22670632	+
EOG74BXBC	FBpp0088268	FBgn0002521	Drosophila melanogaster	Q8ST83	r6.01	4	1172883	1181138	-
EOG74BXBC	FBpp0222760	FBgn0067492	Drosophila simulans	B4R2J1	r1.4	4	910779	914474	-
EOG74BXBC	FBpp0194483	FBgn0167937	Drosophila sechellia	B4IKS0	r1.3	scaffold_40	226097	229833	-
EOG74BXBC	FBpp0259495	FBgn0232089	Drosophila yakuba	B4PW52	r1.3	4	1296015	1301860	-
EOG74BXBC	FBpp0134962	FBgn0108648	Drosophila erecta	B3P9N9	r1.3	scaffold_4512	42721	63557	+
EOG74BXBC	FBpp0242798	FBgn0215663	Drosophila willistoni	B4NHH2	r1.3	scf2_1100000004943	671081	673191	+
EOG74BXBC	FBpp0157862	FBgn0131413	Drosophila grimshawi	B4JZQ8	r1.3	scaffold_14822	201589	203739	-
EOG74BXBC	FBpp0226847	FBgn0199672	Drosophila virilis	B4MEW9	r1.2	scaffold_13052	699320	699948	+
EOG74BXBC	FBpp0163253	FBgn0136790	Drosophila mojavensis	B4L7E8	r1.3	scaffold_6498	1495643	1496219	-
EOG74BXBH	FBpp0085120	FBgn0039831	Drosophila melanogaster	Q8IHE2	r6.01	3R	31221366	31227842	+
EOG74BXBH	FBpp0219967	FBgn0192990	Drosophila simulans	B4QSK6	r1.4	3R	26690218	26698018	+
EOG74BXBH	FBpp0194404	FBgn0167859	Drosophila sechellia	B4I004	r1.3	scaffold_4	5865046	5872824	+
EOG74BXBH	FBpp0255934	FBgn0068473	Drosophila yakuba	B4PNB5	r1.3	3R	27983523	27991385	+
EOG74BXBH	FBpp0130343	FBgn0104092	Drosophila erecta	B3P7R6	r1.3	scaffold_4820	925907	933669	-
EOG74BXBH	FBpp0121612	FBgn0095438	Drosophila ananassae	B3M1K9	r1.3	scaffold_13340	14438096	14445402	+
EOG74BXBH	FBpp0293049	FBgn0261900	Drosophila pseudoobscura	I5AMT0	r3.2	2	77440	83765	-
EOG74BXBH	FBpp0177651	FBgn0151149	Drosophila persimilis	B4GN56	r1.3	scaffold_7	2869222	2875472	-
EOG74BXBH	FBpp0251761	FBgn0224595	Drosophila willistoni	B4NFC6	r1.3	scf2_1100000004921	713471	720064	+
EOG74BXBH	FBpp0147886	FBgn0121456	Drosophila grimshawi	B4JYP0	r1.3	scaffold_14624	3804889	3812821	-
EOG74BXBH	FBpp0224928	FBgn0197791	Drosophila virilis	B4M5U6	r1.2	scaffold_12855	1220081	1225551	-
EOG74BXBH	FBpp0171541	FBgn0145052	Drosophila mojavensis	B4K625	r1.3	scaffold_6540	26965988	26973101	-
EOG74BXBV	FBpp0076696	FBgn0035702	Drosophila melanogaster	Q9VRX0	r6.01	3L	6486935	6488341	-
EOG74BXBV	FBpp0211527	FBgn0184847	Drosophila simulans	B4QJE4	r1.4	3L	5951291	5952695	-
EOG74BXBV	FBpp0195316	FBgn0168770	Drosophila sechellia	B4HUU7	r1.3	scaffold_2	6417428	6418834	-
EOG74BXBV	FBpp0265492	FBgn0237797	Drosophila yakuba	B4PJP5	r1.3	3L	7048378	7049784	-
EOG74BXBV	FBpp0132603	FBgn0106319	Drosophila erecta	B3NGI2	r1.3	scaffold_4784	9149649	9151048	-
EOG74BXBV	FBpp0114092	FBgn0087940	Drosophila ananassae	B3M9Y5	r1.3	scaffold_13337	20484929	20486293	+
EOG74BXBV	FBpp0186622	FBgn0160107	Drosophila persimilis	B4H1A8	r1.3	scaffold_23	532427	539387	-
EOG74BXBV	FBpp0250340	FBgn0223189	Drosophila willistoni	B4MY08	r1.3	scf2_1100000004540	2518786	2519871	+
EOG74FSK5	FBpp0075533	FBgn0025874	Drosophila melanogaster	O96395	r6.01	3L	13962773	13964629	-
EOG74FSK5	FBpp0211045	FBgn0184370	Drosophila simulans	B4QJI0	r1.4	3L	13312055	13313886	-
EOG74FSK5	FBpp0206048	FBgn0179434	Drosophila sechellia	B4HH95	r1.3	scaffold_0	6102926	6104757	-
EOG74FSK5	FBpp0265053	FBgn0237368	Drosophila yakuba	B4PHX5	r1.3	3L	14043136	14044963	-
EOG74FSK5	FBpp0132292	FBgn0106009	Drosophila erecta	B3NHI6	r1.3	scaffold_4784	13946105	13947930	-
EOG74FSK5	FBpp0113595	FBgn0087444	Drosophila ananassae	B3MAH2	r1.3	scaffold_13337	11985433	11987222	+
EOG74FSK5	FBpp0179795	FBgn0153292	Drosophila persimilis	B4H8Z6	r1.3	scaffold_47	270391	272047	-
EOG74FSK5	FBpp0239577	FBgn0212449	Drosophila willistoni	B4N4N7	r1.3	scf2_1100000004762	2788400	2789654	-
EOG74FSKF	FBpp0078969	FBgn0051632	Drosophila melanogaster	Q9VM77	r6.01	2L	6822600	6838158	+
EOG74FSKF	FBpp0221835	FBgn0194816	Drosophila simulans	B4Q526	r1.4	2L	6617790	6637550	+
EOG74FSKF	FBpp0197700	FBgn0171139	Drosophila sechellia	B4HXY6	r1.3	scaffold_3	2362512	2378130	+
EOG74FSKF	FBpp0259153	FBgn0231766	Drosophila yakuba	B4P003	r1.3	2L	6067575	6083638	-
EOG74FSKF	FBpp0128983	FBgn0102746	Drosophila erecta	B3N5X9	r1.3	scaffold_4929	15740491	15756268	+
EOG74FSKF	FBpp0118622	FBgn0092455	Drosophila ananassae	B3MKQ6	r1.3	scaffold_12916	8408782	8423999	+
EOG74FSKF	FBpp0285755	FBgn0076363	Drosophila pseudoobscura	Q29JY9	r3.2	4_group5	310453	328715	+
EOG74FSKF	FBpp0190295	FBgn0163770	Drosophila persimilis	B4GKY5	r1.3	scaffold_5	4807842	4826325	+
EOG74FSKF	FBpp0253385	FBgn0226203	Drosophila willistoni	B4N081	r1.3	scf2_1100000004585	6911445	6935675	-
EOG74FSKF	FBpp0147621	FBgn0121191	Drosophila grimshawi	B4JQK7	r1.3	scaffold_15126	4506171	4525768	+
EOG74FSKF	FBpp0235685	FBgn0208401	Drosophila virilis	B4LRQ3	r1.2	scaffold_12963	14844671	14864035	-
EOG74FSKF	FBpp0173201	FBgn0146708	Drosophila mojavensis	B4KJX6	r1.3	scaffold_6500	17795596	17817203	-
EOG74FSKK	FBpp0071106	FBgn0030008	Drosophila melanogaster	Q9W3J4	r6.01	X	8145949	8147346	+
EOG74FSKK	FBpp0215284	FBgn0188464	Drosophila simulans	B4R6B5	r1.4	X	6429636	6431033	+
EOG74FSKK	FBpp0192706	FBgn0166174	Drosophila sechellia	B4IKX5	r1.3	scaffold_44	126516	127913	+
EOG74FSKK	FBpp0260773	FBgn0233328	Drosophila yakuba	B4Q0L9	r1.3	X	13268804	13270201	-
EOG74FSKK	FBpp0137842	FBgn0111500	Drosophila erecta	B3NWZ9	r1.3	scaffold_4690	10410166	10411563	+
EOG74FSKK	FBpp0124169	FBgn0097982	Drosophila ananassae	B3MRL2	r1.3	scaffold_13117	2239926	2241311	-
EOG74FSKK	FBpp0287847	FBgn0075285	Drosophila pseudoobscura	Q29HD6	r3.2	XL_group1e	3974865	3976274	+
EOG74FSKK	FBpp0184467	FBgn0157955	Drosophila persimilis	B4GXW0	r1.3	scaffold_17	905356	906765	+
EOG74FSKK	FBpp0158003	FBgn0131553	Drosophila grimshawi	B4JNQ3	r1.3	scaffold_14853	8256172	8257698	-
EOG74FSKK	FBpp0233823	FBgn0206549	Drosophila virilis	B4M1Z7	r1.2	scaffold_12970	8358292	8359746	+
EOG74FSKK	FBpp0163582	FBgn0137117	Drosophila mojavensis	B4L8H2	r1.3	scaffold_6482	918005	919360	-
EOG74JNTG	FBpp0303075	FBgn0004618	Drosophila melanogaster	P13360	r6.01	3R	18368577	18371778	-
EOG74JNTG	FBpp0218577	FBgn0191653	Drosophila simulans	B4QUF3	r1.4	3R	7280155	7283105	+
EOG74JNTG	FBpp0200185	FBgn0173613	Drosophila sechellia	B4I295	r1.3	scaffold_5	5700484	5703431	+
EOG74JNTG	FBpp0270215	FBgn0242289	Drosophila yakuba	B4PLB6	r1.3	3R	2806816	2809764	-
EOG74JNTG	FBpp0135023	FBgn0108708	Drosophila erecta	B3NZ66	r1.3	scaffold_4770	7440457	7443165	+
EOG74JNTG	FBpp0121309	FBgn0095135	Drosophila ananassae	B3LWA4	r1.3	scaffold_13340	9905042	9907518	+
EOG74JNTG	FBpp0283805	FBgn0080509	Drosophila pseudoobscura	I5ANQ8	r3.2	2	12014972	12017223	+
EOG74JNTG	FBpp0187301	FBgn0160784	Drosophila persimilis	B4G5D2	r1.3	scaffold_0	8490560	8492806	-
EOG74JNTG	FBpp0240638	FBgn0213506	Drosophila willistoni	B4N9D5	r1.3	scf2_1100000004902	1039311	1041619	-
EOG74JNTG	FBpp0153135	FBgn0126695	Drosophila grimshawi	B4JF23	r1.3	scaffold_14906	7212854	7215100	+
EOG74JNTG	FBpp0225253	FBgn0015211	Drosophila virilis	Q24732	r1.2	scaffold_12855	4695317	4697589	+
EOG74JNTG	FBpp0173480	FBgn0146986	Drosophila mojavensis	B4K932	r1.3	scaffold_6540	9059528	9061867	+
EOG74RD8V	FBpp0293744	FBgn0015371	Drosophila melanogaster	Q7YU81	r6.01	2R	15138215	15143451	+
EOG74RD8V	FBpp0209500	FBgn0182855	Drosophila simulans	B4QGD5	r1.4	2R	9764471	9769719	+
EOG74RD8V	FBpp0203067	FBgn0176470	Drosophila sechellia	B4HRT5	r1.3	scaffold_1	8520059	8525314	+
EOG74RD8V	FBpp0258641	FBgn0231290	Drosophila yakuba	B4P7T4	r1.3	2R	10945206	10951513	+
EOG74RD8V	FBpp0139044	FBgn0112688	Drosophila erecta	B3NQN8	r1.3	scaffold_4845	14843193	14848476	-
EOG74RD8V	FBpp0115503	FBgn0089348	Drosophila ananassae	B3MGL2	r1.3	scaffold_13266	2317385	2322530	-
EOG74RD8V	FBpp0277958	FBgn0071259	Drosophila pseudoobscura	Q28ZM2	r3.2	3	8895903	8900849	+
EOG74RD8V	FBpp0181556	FBgn0155052	Drosophila persimilis	B4GH26	r1.3	scaffold_4	2778111	2783073	+
EOG74RD8V	FBpp0248844	FBgn0221699	Drosophila willistoni	B4MP60	r1.3	scf2_1100000004512	2442101	2447351	+
EOG74RD8V	FBpp0155016	FBgn0128572	Drosophila grimshawi	B4J5Z8	r1.3	scaffold_15245	3093488	3099583	+
EOG74RD8V	FBpp0236149	FBgn0208851	Drosophila virilis	B4LLL7	r1.2	scaffold_12875	9892423	9898671	+
EOG74RD99	FBpp0088592	FBgn0000286	Drosophila melanogaster	P20385	r6.01	2L	4879021	4882392	-
EOG74RD99	FBpp0221085	FBgn0194080	Drosophila simulans	B4Q340	r1.4	2L	4749116	4752443	-
EOG74RD99	FBpp0199542	FBgn0172972	Drosophila sechellia	B4I177	r1.3	scaffold_5	2973823	2977057	-
EOG74RD99	FBpp0259665	FBgn0232250	Drosophila yakuba	B4NZ23	r1.3	2L	4889761	4893115	-
EOG74RD99	FBpp0142891	FBgn0116477	Drosophila erecta	B3N4B1	r1.3	scaffold_4929	4960884	4964221	-
EOG74RD99	FBpp0124742	FBgn0098550	Drosophila ananassae	B3MVJ4	r1.3	scaffold_12943	2618750	2622068	-
EOG74RD99	FBpp0280621	FBgn0071335	Drosophila pseudoobscura	Q29M97	r3.2	4_group3	5556332	5559302	+
EOG74RD99	FBpp0183602	FBgn0157094	Drosophila persimilis	B4G9J5	r1.3	scaffold_1	7052775	7055746	+
EOG74RD99	FBpp0253735	FBgn0226552	Drosophila willistoni	B4N0J5	r1.3	scf2_1100000004585	1668905	1672625	+
EOG74RD99	FBpp0147568	FBgn0121138	Drosophila grimshawi	B4JQA6	r1.3	scaffold_15126	3673551	3677730	+
EOG74RD99	FBpp0230545	FBgn0203313	Drosophila virilis	B4MDQ4	r1.2	scaffold_13246	2301372	2305943	-
EOG74RD99	FBpp0170215	FBgn0143731	Drosophila mojavensis	B4KGQ7	r1.3	scaffold_6500	26408192	26411825	-
EOG74V8J4	FBpp0199056	FBgn0172487	Drosophila sechellia	B4IG83	r1.3	scaffold_20	395495	398592	-
EOG74V8J4	FBpp0261143	FBgn0233679	Drosophila yakuba	B4Q2N8	r1.3	X	8040486	8043545	-
EOG74V8J4	FBpp0138026	FBgn0111683	Drosophila erecta	B3NVX9	r1.3	scaffold_4690	13134411	13138296	+
EOG74V8J4	FBpp0122260	FBgn0096080	Drosophila ananassae	B3MZS7	r1.3	scaffold_13047	1270456	1275856	-
EOG74V8J4	FBpp0272531	FBgn0070798	Drosophila pseudoobscura	Q29H08	r3.2	XL_group1e	6498544	6501186	+
EOG74V8J4	FBpp0254231	FBgn0227047	Drosophila willistoni	B4NCF4	r1.3	scf2_1100000004909	8322471	8325802	-
EOG74V8J4	FBpp0151741	FBgn0125304	Drosophila grimshawi	B4JWX0	r1.3	scaffold_15081	1651153	1655218	+
EOG74V8J4	FBpp0233544	FBgn0206272	Drosophila virilis	B4M322	r1.2	scaffold_12970	1935834	1939271	+
EOG74V8J4	FBpp0170965	FBgn0144478	Drosophila mojavensis	B4L5L5	r1.3	scaffold_6359	3143375	3146616	+
EOG74V8JB	FBpp0086165	FBgn0086350	Drosophila melanogaster	Q7K4M4	r6.01	2R	17054661	17056732	-
EOG74V8JB	FBpp0223901	FBgn0196790	Drosophila simulans	B4QIJ9	r1.4	2R	11678323	11680418	-
EOG74V8JB	FBpp0201487	FBgn0174895	Drosophila sechellia	B4HMH2	r1.3	scaffold_1	10450685	10452774	-
EOG74V8JB	FBpp0259229	FBgn0231839	Drosophila yakuba	B4P8I0	r1.3	2R	18523210	18525277	+
EOG74V8JB	FBpp0140768	FBgn0114395	Drosophila erecta	B3NP26	r1.3	scaffold_4845	12897977	12900070	+
EOG74V8JB	FBpp0116620	FBgn0090460	Drosophila ananassae	B3MD68	r1.3	scaffold_13266	13657039	13658737	+
EOG74V8JB	FBpp0276712	FBgn0081424	Drosophila pseudoobscura	Q290S5	r3.2	3	6185038	6187993	-
EOG74V8JB	FBpp0174662	FBgn0148165	Drosophila persimilis	B4GBA9	r1.3	scaffold_2	6396762	6399705	-
EOG74V8JB	FBpp0156850	FBgn0130401	Drosophila grimshawi	B4JVZ7	r1.3	scaffold_15112	985685	988397	+
EOG74V8JB	FBpp0235937	FBgn0208640	Drosophila virilis	B4LJC9	r1.2	scaffold_12875	6084969	6088021	+
EOG74V8JB	FBpp0167652	FBgn0141174	Drosophila mojavensis	B4KTS5	r1.3	scaffold_6496	23955017	23956537	-
EOG74Z4S6	FBpp0078521	FBgn0037275	Drosophila melanogaster	Q9VN56	r6.01	3R	4777828	4780074	-
EOG74Z4S6	FBpp0218058	FBgn0191147	Drosophila simulans	B4QVM1	r1.4	3R	645345	647570	-
EOG74Z4S6	FBpp0192159	FBgn0165628	Drosophila sechellia	B4I3S8	r1.3	scaffold_6	703897	706121	-
EOG74Z4S6	FBpp0270344	FBgn0242413	Drosophila yakuba	B4PUH1	r1.3	3R	920439	922673	-
EOG74Z4S6	FBpp0129934	FBgn0103688	Drosophila erecta	B3P267	r1.3	scaffold_4770	910986	913539	-
EOG74Z4S6	FBpp0119282	FBgn0093112	Drosophila ananassae	B3M130	r1.3	scaffold_13340	22821049	22822757	-
EOG74Z4S6	FBpp0284485	FBgn0073187	Drosophila pseudoobscura	Q295Y3	r3.2	2	22205474	22207148	+
EOG74Z4S6	FBpp0186330	FBgn0159815	Drosophila persimilis	B4GFJ0	r1.3	scaffold_3	4968314	4969984	+
EOG74Z4S6	FBpp0243569	FBgn0216432	Drosophila willistoni	B4NJR3	r1.3	scf2_1100000004943	15084948	15086692	+
EOG74Z4S6	FBpp0151379	FBgn0124943	Drosophila grimshawi	B4JSU6	r1.3	scaffold_15074	4947258	4949458	-
EOG74Z4S6	FBpp0224535	FBgn0197406	Drosophila virilis	B4M530	r1.2	scaffold_12855	8350561	8353003	-
EOG74Z4S6	FBpp0171732	FBgn0145243	Drosophila mojavensis	B4KCS1	r1.3	scaffold_6540	23571730	23573640	-
EOG75BMRC	FBpp0081893	FBgn0042205	Drosophila melanogaster	Q8SYQ6	r6.01	3R	11626994	11628409	+
EOG75BMRC	FBpp0217171	FBgn0190289	Drosophila simulans	B4QTP0	r1.4	3R	13943936	13945353	-
EOG75BMRC	FBpp0205437	FBgn0178825	Drosophila sechellia	B4HI01	r1.3	scaffold_0	14510988	14512419	-
EOG75BMRC	FBpp0269196	FBgn0241317	Drosophila yakuba	B4PU39	r1.3	3R	16968410	16969886	-
EOG75BMRC	FBpp0136834	FBgn0110504	Drosophila erecta	B3P4I2	r1.3	scaffold_4770	14165921	14167379	-
EOG75BMRC	FBpp0121575	FBgn0095401	Drosophila ananassae	B3M0Z3	r1.3	scaffold_13340	13895765	13897194	+
EOG75BMRC	FBpp0284373	FBgn0075093	Drosophila pseudoobscura	Q296L1	r3.2	2	20608411	20609801	+
EOG75BMRC	FBpp0186221	FBgn0159706	Drosophila persimilis	B4GF06	r1.3	scaffold_3	3349019	3350409	+
EOG75BMRC	FBpp0240233	FBgn0213101	Drosophila willistoni	B4N870	r1.3	scf2_1100000004902	6945901	6947209	-
EOG75BMRC	FBpp0152018	FBgn0125580	Drosophila grimshawi	B4JGY5	r1.3	scaffold_14906	11875159	11876631	-
EOG75BMRC	FBpp0236981	FBgn0209671	Drosophila virilis	B4M0K8	r1.2	scaffold_13047	18848423	18849893	-
EOG75BMRC	FBpp0173830	FBgn0147335	Drosophila mojavensis	B4K564	r1.3	scaffold_6540	14831651	14833132	+
EOG75FGZV	FBpp0082951	FBgn0038548	Drosophila melanogaster	Q9VEF3	r6.01	3R	17801795	17803166	-
EOG75FGZV	FBpp0218612	FBgn0191688	Drosophila simulans	B4QV38	r1.4	3R	7861627	7862995	+
EOG75FGZV	FBpp0196813	FBgn0170256	Drosophila sechellia	B4IBC6	r1.3	scaffold_12	525513	526862	+
EOG75FGZV	FBpp0270255	FBgn0242328	Drosophila yakuba	B4PKJ0	r1.3	3R	2208678	2210107	-
EOG75FGZV	FBpp0135296	FBgn0108980	Drosophila erecta	B3P0F7	r1.3	scaffold_4770	8000744	8002209	+
EOG75FGZV	FBpp0121360	FBgn0095186	Drosophila ananassae	B3LXE1	r1.3	scaffold_13340	10774217	10775436	+
EOG75FGZV	FBpp0242414	FBgn0215280	Drosophila willistoni	B4NKZ6	r1.3	scf2_1100000004943	7800447	7801737	-
EOG75FGZV	FBpp0231523	FBgn0204283	Drosophila virilis	B4M0K5	r1.2	scaffold_13047	18842649	18844112	+
EOG75JC69	FBpp0085261	FBgn0003866	Drosophila melanogaster	P22265	r6.01	2L	21829806	21836182	+
EOG75JC69	FBpp0222735	FBgn0195680	Drosophila simulans	B4Q4G4	r1.4	2L	21403025	21409332	+
EOG75JC69	FBpp0197621	FBgn0171060	Drosophila sechellia	B4IIH0	r1.3	scaffold_28	388566	394852	+
EOG75JC69	FBpp0257938	FBgn0230642	Drosophila yakuba	B4P6F8	r1.3	2R	997179	1004183	-
EOG75JC69	FBpp0139893	FBgn0113526	Drosophila erecta	B3NKR3	r1.3	scaffold_4845	2688912	2695862	-
EOG75JC69	FBpp0124656	FBgn0098465	Drosophila ananassae	B3MTY9	r1.3	scaffold_12943	2969320	2974469	-
EOG75JC69	FBpp0279286	FBgn0072543	Drosophila pseudoobscura	Q29PF3	r3.2	4_group1	1205838	1213408	+
EOG75JC69	FBpp0189760	FBgn0163237	Drosophila persimilis	B4GKN7	r1.3	scaffold_5	3991214	3998783	-
EOG75JC69	FBpp0247857	FBgn0220712	Drosophila willistoni	B4N7K8	r1.3	scf2_1100000004884	265171	270650	+
EOG75JC69	FBpp0225761	FBgn0198603	Drosophila virilis	B4LSD7	r1.2	scaffold_12963	5479404	5488353	-
EOG75JC69	FBpp0166916	FBgn0140440	Drosophila mojavensis	B4KJA2	r1.3	scaffold_6500	17116896	17125687	+
EOG75JC6P	FBpp0081428	FBgn0037621	Drosophila melanogaster	Q9VHM3	r6.01	3R	8729936	8731582	-
EOG75JC6P	FBpp0207798	FBgn0181175	Drosophila sechellia	B4HL20	r1.3	scaffold_0	17300181	17300959	+
EOG75JC6P	FBpp0269840	FBgn0241931	Drosophila yakuba	B4PTV0	r1.3	3R	8616783	8618267	-
EOG75JC6P	FBpp0135975	FBgn0109655	Drosophila erecta	B3P4T5	r1.3	scaffold_4770	17029399	17031082	+
EOG75JC6P	FBpp0120033	FBgn0093862	Drosophila ananassae	B3LXH2	r1.3	scaffold_13340	10965970	10967513	-
EOG75JC6P	FBpp0281164	FBgn0082027	Drosophila pseudoobscura	Q294K0	r3.2	2	27223275	27224652	-
EOG75JC6P	FBpp0176242	FBgn0149743	Drosophila persimilis	B4GN00	r1.3	scaffold_6	2494299	2495779	-
EOG75JC6P	FBpp0240414	FBgn0213282	Drosophila willistoni	B4NB11	r1.3	scf2_1100000004902	4555826	4557341	-
EOG75JC6P	FBpp0152922	FBgn0126483	Drosophila grimshawi	B4JHZ2	r1.3	scaffold_14906	3470719	3472242	+
EOG75JC6P	FBpp0239002	FBgn0211664	Drosophila virilis	B4LZF8	r1.2	scaffold_13047	17008399	17009891	+
EOG75JC6P	FBpp0159586	FBgn0133133	Drosophila mojavensis	B4K5B7	r1.3	scaffold_6540	25989951	25991449	+
EOG75N7FJ-1	FBpp0073023	FBgn0035481	Drosophila melanogaster	Q29R14	r6.01	3L	3958527	3962061	-
EOG75N7FJ-1	FBpp0195501	FBgn0168953	Drosophila sechellia	B4HTX0	r1.3	scaffold_2	3951512	3955009	-
EOG75N7FJ-1	FBpp0265670	FBgn0237965	Drosophila yakuba	B4PH87	r1.3	3L	4520748	4522249	-
EOG75N7FJ-1	FBpp0132778	FBgn0106493	Drosophila erecta	B3NG06	r1.3	scaffold_4784	6660100	6663663	-
EOG75N7FJ-2	FBpp0073022	FBgn0004880	Drosophila melanogaster	Q24140	r6.01	3L	3985064	3988058	+
EOG75N7FJ-2	FBpp0212196	FBgn0185494	Drosophila simulans	B4QQ16	r1.4	3L	3528658	3531674	+
EOG75N7G3	FBpp0078048	FBgn0037085	Drosophila melanogaster	B6VQ99	r6.01	3L	21488853	21490001	-
EOG75N7G3	FBpp0210518	FBgn0183853	Drosophila simulans	B4QK46	r1.4	3L	20812612	20816801	-
EOG75N7G3	FBpp0203615	FBgn0177009	Drosophila sechellia	B4IAQ1	r1.3	scaffold_11	1402050	1402854	-
EOG75N7G3	FBpp0131778	FBgn0105504	Drosophila erecta	B3NE92	r1.3	scaffold_4784	21136129	21137055	-
EOG75N7G3	FBpp0118447	FBgn0092280	Drosophila ananassae	B3MPD9	r1.3	scaffold_12916	5856673	5859337	+
EOG75R3PK	FBpp0081492	FBgn0037645	Drosophila melanogaster	Q9VHJ6	r6.01	3R	8952072	8953850	-
EOG75R3PK	FBpp0207774	FBgn0181151	Drosophila sechellia	B4HKY8	r1.3	scaffold_0	17100106	17101869	+
EOG75R3PK	FBpp0269821	FBgn0241912	Drosophila yakuba	B4PTX9	r1.3	3R	8822222	8823988	-
EOG75R3PK	FBpp0135953	FBgn0109633	Drosophila erecta	B3P1W0	r1.3	scaffold_4770	16823986	16825758	+
EOG75R3PK	FBpp0120467	FBgn0094293	Drosophila ananassae	B3LZ09	r1.3	scaffold_13340	3527617	3529416	-
EOG75R3PK	FBpp0281537	FBgn0071354	Drosophila pseudoobscura	Q296C3	r3.2	2	21542039	21543925	-
EOG75R3PK	FBpp0185752	FBgn0159238	Drosophila persimilis	B4GFC5	r1.3	scaffold_3	4307718	4309616	-
EOG75R3PK	FBpp0240353	FBgn0213221	Drosophila willistoni	B4NBB8	r1.3	scf2_1100000004902	5212022	5213815	-
EOG75R3PK	FBpp0152489	FBgn0126050	Drosophila grimshawi	B4JHY0	r1.3	scaffold_14906	3315009	3317000	-
EOG75R3PK	FBpp0237103	FBgn0209790	Drosophila virilis	B4LZE6	r1.2	scaffold_13047	16871091	16872953	-
EOG75R3PK	FBpp0173730	FBgn0147235	Drosophila mojavensis	B4KDQ7	r1.3	scaffold_6540	13265695	13267548	+
EOG764KN0	FBpp0078112	FBgn0037120	Drosophila melanogaster	Q8T9G3	r6.01	3L	21724899	21726738	-
EOG764KN0	FBpp0210496	FBgn0183832	Drosophila simulans	B4QK92	r1.4	3L	21062153	21063955	-
EOG764KN0	FBpp0203594	FBgn0176988	Drosophila sechellia	B4IAU6	r1.3	scaffold_11	1639332	1641136	-
EOG764KN0	FBpp0131754	FBgn0105480	Drosophila erecta	B3NIY4	r1.3	scaffold_4784	21375941	21377759	-
EOG764KN0	FBpp0127834	FBgn0101635	Drosophila ananassae	B3MAS0	r1.3	scaffold_13337	4041631	4043330	-
EOG764KN0	FBpp0275096	FBgn0070919	Drosophila pseudoobscura	Q2M0A4	r3.2	XR_group6	4480286	4481978	+
EOG764KN0	FBpp0189385	FBgn0162862	Drosophila persimilis	B4GRW6	r1.3	scaffold_9	2777416	2778766	+
EOG764KN0	FBpp0246271	FBgn0219127	Drosophila willistoni	B4MNF9	r1.3	scf2_1100000004511	1023039	1024956	+
EOG764KN0	FBpp0228510	FBgn0201311	Drosophila virilis	B4LD88	r1.2	scaffold_13049	24200946	24202638	+
EOG764KN0	FBpp0162964	FBgn0136502	Drosophila mojavensis	B4KUW7	r1.3	scaffold_6680	18829057	18830755	+
EOG767FWK	FBpp0086646	FBgn0033934	Drosophila melanogaster	Q4V6X9	r6.01	2R	14410211	14411411	-
EOG767FWK	FBpp0224085	FBgn0196968	Drosophila simulans	B4QFH4	r1.4	2R	9057477	9058705	-
EOG767FWK	FBpp0201689	FBgn0175095	Drosophila sechellia	B4HRC7	r1.3	scaffold_1	7813148	7813957	-
EOG767FWK	FBpp0257323	FBgn0068384	Drosophila yakuba	B4P758	r1.3	2R	10230706	10231933	-
EOG767FWK	FBpp0140970	FBgn0114596	Drosophila erecta	B3NR44	r1.3	scaffold_4845	15546203	15547393	+
EOG767FWK	FBpp0114543	FBgn0088391	Drosophila ananassae	B3ME09	r1.3	scaffold_13266	14639669	14640631	-
EOG767FWK	FBpp0277591	FBgn0074525	Drosophila pseudoobscura	Q291K7	r3.2	3	4387717	4388666	+
EOG767FWK	FBpp0175507	FBgn0149009	Drosophila persimilis	B4GAK8	r1.3	scaffold_2	4571905	4572854	+
EOG767FWK	FBpp0250978	FBgn0223820	Drosophila willistoni	B4MQ72	r1.3	scf2_1100000004513	3545712	3546766	+
EOG767FWK	FBpp0156024	FBgn0129579	Drosophila grimshawi	B4J474	r1.3	scaffold_15245	17621760	17622756	+
EOG767FWK	FBpp0234748	FBgn0207471	Drosophila virilis	B4LQA3	r1.2	scaffold_12875	13607376	13608341	-
EOG767FWK	FBpp0168470	FBgn0141992	Drosophila mojavensis	B4KNY2	r1.3	scaffold_6496	9027422	9028387	-
EOG76BB40	FBpp0303109	FBgn0027339	Drosophila melanogaster	Q7KAH0	r6.01	3L	22797558	22801314	-
EOG76BB40	FBpp0210456	FBgn0183793	Drosophila simulans	B4QLA6	r1.4	3L	22075245	22079007	-
EOG76BB40	FBpp0203556	FBgn0176950	Drosophila sechellia	B4IB43	r1.3	scaffold_11	2706910	2710690	-
EOG76BB40	FBpp0264500	FBgn0236831	Drosophila yakuba	B4PIQ3	r1.3	3L	23278072	23281545	-
EOG76BB40	FBpp0131714	FBgn0105440	Drosophila erecta	B3NEF8	r1.3	scaffold_4784	22444633	22448576	-
EOG76BB40	FBpp0126638	FBgn0100440	Drosophila ananassae	B3MB89	r1.3	scaffold_13337	22547506	22550724	-
EOG76BB40	FBpp0275005	FBgn0070997	Drosophila pseudoobscura	Q2M0N9	r3.2	XR_group6	3089991	3093680	+
EOG76BB40	FBpp0189293	FBgn0162770	Drosophila persimilis	B4GRD2	r1.3	scaffold_9	1387592	1391394	+
EOG76BB40	FBpp0249642	FBgn0222496	Drosophila willistoni	B4N539	r1.3	scf2_1100000004768	963716	967944	+
EOG76BB40	FBpp0148672	FBgn0122242	Drosophila grimshawi	B4J3Q9	r1.3	scaffold_15110	15779372	15784494	-
EOG76BB40	FBpp0227980	FBgn0200787	Drosophila virilis	B4LDQ7	r1.2	scaffold_13049	14430333	14435089	+
EOG76BB40	FBpp0161086	FBgn0134627	Drosophila mojavensis	B4KYJ9	r1.3	scaffold_6680	12854491	12858995	-
EOG76BB43	FBpp0081662	FBgn0037794	Drosophila melanogaster	Q8MR10	r6.01	3R	10159175	10161261	-
EOG76BB43	FBpp0219132	FBgn0192196	Drosophila simulans	B4QVA7	r1.4	3R	15387358	15390628	+
EOG76BB43	FBpp0207658	FBgn0181036	Drosophila sechellia	B4HJ87	r1.3	scaffold_0	15928074	15930032	+
EOG76BB43	FBpp0269710	FBgn0241805	Drosophila yakuba	B4PKM0	r1.3	3R	10033507	10035584	-
EOG76BB43	FBpp0135843	FBgn0109524	Drosophila erecta	B3P4K4	r1.3	scaffold_4770	15605556	15607602	+
EOG76BB43	FBpp0120728	FBgn0094554	Drosophila ananassae	B3LW15	r1.3	scaffold_13340	1071919	1073790	+
EOG76BB43	FBpp0283536	FBgn0248443	Drosophila pseudoobscura	B5DWC9	r3.2	2	7503814	7505688	+
EOG76BB43	FBpp0187948	FBgn0161431	Drosophila persimilis	B4G6G4	r1.3	scaffold_0	1338724	1340592	+
EOG76BB43	FBpp0243514	FBgn0216377	Drosophila willistoni	B4NIZ7	r1.3	scf2_1100000004943	13904340	13906208	+
EOG76BB43	FBpp0156405	FBgn0129957	Drosophila grimshawi	B4JSI9	r1.3	scaffold_15074	3924461	3926376	+
EOG76BB43	FBpp0225272	FBgn0198124	Drosophila virilis	B4M423	r1.2	scaffold_12855	4838329	4840283	+
EOG76BB43	FBpp0171469	FBgn0144980	Drosophila mojavensis	B4K793	r1.3	scaffold_6540	28300446	28302340	-
EOG76J2KR	FBpp0217890	FBgn0190985	Drosophila simulans	B4QZL5	r1.4	3R	3146033	3180590	-
EOG76J2KR	FBpp0191968	FBgn0165439	Drosophila sechellia	B4I4S0	r1.3	scaffold_6	3192665	3195962	-
EOG76J2KR	FBpp0143795	FBgn0117371	Drosophila erecta	B3P2W0	r1.3	scaffold_4770	3364200	3398688	-
EOG76J2KR	FBpp0120501	FBgn0094327	Drosophila ananassae	B3LYF9	r1.3	scaffold_13340	2890719	2923777	-
EOG76J2KR	FBpp0301656	FBgn0247595	Drosophila pseudoobscura	B5DW98	r3.2	2	26528168	26555040	-
EOG76J2KR	FBpp0176293	FBgn0149793	Drosophila persimilis	B4GMR7	r1.3	scaffold_6	1838131	1840449	-
EOG76J2KR	FBpp0240228	FBgn0213096	Drosophila willistoni	B4N876	r1.3	scf2_1100000004902	6977697	6980748	-
EOG76J2KR	FBpp0153186	FBgn0126746	Drosophila grimshawi	B4JFA5	r1.3	scaffold_14906	8096720	8099680	+
EOG76J2KR	FBpp0224658	FBgn0197528	Drosophila virilis	B4M4G3	r1.2	scaffold_12855	5954571	5957545	-
EOG76J2KR	FBpp0172707	FBgn0146216	Drosophila mojavensis	B4K6P1	r1.3	scaffold_6540	6260885	6264001	-
EOG76J2MC	FBpp0079507	FBgn0032150	Drosophila melanogaster	Q9VL80	r6.01	2L	9791982	9793006	-
EOG76J2MC	FBpp0220736	FBgn0193741	Drosophila simulans	B4Q882	r1.4	2L	9573878	9574896	-
EOG76J2MC	FBpp0193721	FBgn0167181	Drosophila sechellia	B4HWA9	r1.3	scaffold_3	5239021	5240039	-
EOG76J2MC	FBpp0255313	FBgn0228174	Drosophila yakuba	B4NYM4	r1.3	2L	12478367	12479385	-
EOG76J2MC	FBpp0142551	FBgn0116144	Drosophila erecta	B3N8I6	r1.3	scaffold_4929	10401843	10402861	-
EOG76J2MC	FBpp0125065	FBgn0098873	Drosophila ananassae	B3MUZ7	r1.3	scaffold_12943	1229928	1230909	-
EOG76J2MC	FBpp0280322	FBgn0072109	Drosophila pseudoobscura	Q29ND0	r3.2	4_group3	381722	382811	+
EOG76J2MC	FBpp0183314	FBgn0156806	Drosophila persimilis	B4G7X0	r1.3	scaffold_1	1855838	1856927	+
EOG76J2MC	FBpp0253288	FBgn0226107	Drosophila willistoni	B4N123	r1.3	scf2_1100000004585	8433208	8434147	-
EOG76J2MC	FBpp0146963	FBgn0120534	Drosophila grimshawi	B4JR59	r1.3	scaffold_15126	6713981	6715032	-
EOG76J2MC	FBpp0229116	FBgn0201906	Drosophila virilis	B4LQB1	r1.2	scaffold_12963	1819538	1820561	+
EOG76J2MC	FBpp0167418	FBgn0140940	Drosophila mojavensis	B4KIB9	r1.3	scaffold_6500	28763985	28765083	+
EOG76MXTK	FBpp0076725	FBgn0022699	Drosophila melanogaster	O18387	r6.01	3L	6182417	6184801	-
EOG76MXTK	FBpp0211541	FBgn0184861	Drosophila simulans	B4QJB9	r1.4	3L	5676876	5679259	-
EOG76MXTK	FBpp0195332	FBgn0168786	Drosophila sechellia	B4HUR9	r1.3	scaffold_2	6119363	6121746	-
EOG76MXTK	FBpp0265507	FBgn0237811	Drosophila yakuba	B4PJF0	r1.3	3L	6764458	6766839	-
EOG76MXTK	FBpp0132618	FBgn0106334	Drosophila erecta	B3NGF6	r1.3	scaffold_4784	8871042	8873421	-
EOG76MXTK	FBpp0114104	FBgn0087952	Drosophila ananassae	B3MA03	r1.3	scaffold_13337	20751513	20753905	+
EOG76MXTK	FBpp0275343	FBgn0070267	Drosophila pseudoobscura	Q2LZF2	r3.2	XR_group6	9511987	9514305	+
EOG76MXTK	FBpp0246051	FBgn0218907	Drosophila willistoni	B4MLL8	r1.3	scf2_1100000004511	3489479	3491956	-
EOG76MXTX	FBpp0079047	FBgn0031894	Drosophila melanogaster	Q8MRU2	r6.01	2L	7185829	7187636	-
EOG76MXTX	FBpp0220912	FBgn0193912	Drosophila simulans	B4Q5D1	r1.4	2L	6975712	6977525	-
EOG76MXTX	FBpp0195098	FBgn0168552	Drosophila sechellia	B4HY37	r1.3	scaffold_3	2709460	2711258	-
EOG76MXTX	FBpp0263384	FBgn0235794	Drosophila yakuba	B4NZV4	r1.3	2L	5715766	5717565	+
EOG76MXTX	FBpp0142096	FBgn0115696	Drosophila erecta	B3N6A0	r1.3	scaffold_4929	16102693	16104506	-
EOG76MXTX	FBpp0127630	FBgn0101432	Drosophila ananassae	B3MUA7	r1.3	scaffold_12943	3999667	4001469	+
EOG76MXTX	FBpp0285162	FBgn0078229	Drosophila pseudoobscura	Q29NL0	r3.2	4_group2	827175	828990	-
EOG76MXTX	FBpp0180339	FBgn0153836	Drosophila persimilis	B4GQK8	r1.3	scaffold_8	3071151	3072978	+
EOG76MXTX	FBpp0253879	FBgn0226696	Drosophila willistoni	B4MZX4	r1.3	scf2_1100000004585	5602935	5605371	+
EOG76MXTX	FBpp0147067	FBgn0120638	Drosophila grimshawi	B4JQM3	r1.3	scaffold_15126	4743055	4745214	-
EOG76MXTX	FBpp0232042	FBgn0204794	Drosophila virilis	B4LS53	r1.2	scaffold_12963	15725076	15727124	+
EOG76MXTX	FBpp0167018	FBgn0140542	Drosophila mojavensis	B4KKD9	r1.3	scaffold_6500	18721335	18723943	+
EOG76MXTZ	FBpp0070466	FBgn0024975	Drosophila melanogaster	O76910	r6.01	X	2732565	2734200	+
EOG76MXTZ	FBpp0215021	FBgn0188215	Drosophila simulans	B4R3U3	r1.4	X	1817072	1818768	+
EOG76MXTZ	FBpp0200726	FBgn0174149	Drosophila sechellia	B4I9Z8	r1.3	scaffold_10	2388451	2390160	+
EOG76MXTZ	FBpp0261291	FBgn0233817	Drosophila yakuba	B4Q0W1	r1.3	X	5721590	5723286	-
EOG76MXTZ	FBpp0137174	FBgn0110838	Drosophila erecta	B3NTX0	r1.3	scaffold_4690	53565	55264	+
EOG76MXTZ	FBpp0125647	FBgn0099451	Drosophila ananassae	B3MWG0	r1.3	scaffold_13248	445202	446643	-
EOG76MXTZ	FBpp0286527	FBgn0249773	Drosophila pseudoobscura	B5DM67	r3.2	XL_group1e	2021339	2022654	+
EOG76MXTZ	FBpp0184027	FBgn0157517	Drosophila persimilis	B4GYG8	r1.3	scaffold_18	870322	871640	+
EOG76MXTZ	FBpp0151656	FBgn0125220	Drosophila grimshawi	B4JXL3	r1.3	scaffold_15081	105903	107132	-
EOG76MXTZ	FBpp0233680	FBgn0206407	Drosophila virilis	B4M3R8	r1.2	scaffold_12970	5238439	5239658	+
EOG76MXTZ	FBpp0164721	FBgn0138253	Drosophila mojavensis	B4L391	r1.3	scaffold_6473	4807730	4808979	+
EOG76XJK4	FBpp0289582	FBgn0031155	Drosophila melanogaster	Q9VRE7	r6.01	X	21099414	21102086	-
EOG76XJK4	FBpp0222839	FBgn0195773	Drosophila simulans	B4NUU0	r1.4	chrX_Mrandom_1025	5161	8703	-
EOG76XJK4	FBpp0204117	FBgn0177510	Drosophila sechellia	B4I6E1	r1.3	scaffold_8	3253785	3256708	-
EOG76XJK4	FBpp0260327	FBgn0232900	Drosophila yakuba	B4PYM4	r1.3	X	20170175	20172341	-
EOG76XJK4	FBpp0136102	FBgn0109781	Drosophila erecta	B3NYA9	r1.3	scaffold_4690	17536594	17538016	-
EOG76XJK4	FBpp0125047	FBgn0098855	Drosophila ananassae	B3N0I7	r1.3	scaffold_13334	1248842	1250585	+
EOG76XJK4	FBpp0247105	FBgn0219961	Drosophila willistoni	B4N5X8	r1.3	scf2_1100000004822	1594357	1594948	+
EOG76XJK4	FBpp0172545	FBgn0146055	Drosophila mojavensis	B4K918	r1.3	scaffold_6540	8871053	8871956	-
EOG771DSW	FBpp0072445	FBgn0035134	Drosophila melanogaster	Q8IH78	r6.01	3L	356422	357459	+
EOG771DSW	FBpp0195815	FBgn0169263	Drosophila sechellia	B4HVF7	r1.3	scaffold_2	386308	387021	+
EOG771DSW	FBpp0266093	FBgn0238363	Drosophila yakuba	B4PC59	r1.3	3L	336403	337470	+
EOG771DSW	FBpp0133266	FBgn0106976	Drosophila erecta	B3NEP7	r1.3	scaffold_4784	356958	357983	+
EOG771DSW	FBpp0279072	FBgn0246658	Drosophila pseudoobscura	B5DNF8	r3.2	XL_group1e	9570852	9571883	-
EOG771DSW	FBpp0180016	FBgn0153513	Drosophila persimilis	B4H133	r1.3	scaffold_22	645707	646687	+
EOG771DSW	FBpp0254841	FBgn0227657	Drosophila willistoni	B4NET1	r1.3	scf2_1100000004909	6251384	6252685	+
EOG771DSW	FBpp0145763	FBgn0119336	Drosophila grimshawi	B4JLK3	r1.3	scaffold_15203	11023876	11024862	-
EOG771DSW	FBpp0232978	FBgn0205719	Drosophila virilis	B4MGB8	r1.2	scaffold_12472	534125	535306	+
EOG771DSW	FBpp0160132	FBgn0133678	Drosophila mojavensis	B4L7M9	r1.3	scaffold_6308	2932268	2933425	-
EOG77B1GV	FBpp0083106	FBgn0051224	Drosophila melanogaster	Q86NX5	r6.01	3R	18651141	18656983	-
EOG77B1GV	FBpp0218561	FBgn0191638	Drosophila simulans	B4QU08	r1.4	3R	7007067	7010287	+
EOG77B1GV	FBpp0200170	FBgn0173599	Drosophila sechellia	B4I271	r1.3	scaffold_5	5417928	5423798	+
EOG77B1GV	FBpp0270195	FBgn0242270	Drosophila yakuba	B4PLZ3	r1.3	3R	3122633	3128440	-
EOG77B1GV	FBpp0134913	FBgn0108599	Drosophila erecta	B3NZ40	r1.3	scaffold_4770	7150911	7156719	+
EOG77B1GV	FBpp0121294	FBgn0095120	Drosophila ananassae	B3LW80	r1.3	scaffold_13340	9634016	9639766	+
EOG77B1GV	FBpp0300738	FBgn0076121	Drosophila pseudoobscura	Q299N4	r3.2	2	11686434	11692306	+
EOG77B1GV	FBpp0187277	FBgn0160760	Drosophila persimilis	B4G5G8	r1.3	scaffold_0	8829380	8835270	-
EOG77B1GV	FBpp0243311	FBgn0216174	Drosophila willistoni	B4NH22	r1.3	scf2_1100000004943	10510581	10516384	+
EOG77B1GV	FBpp0153119	FBgn0126680	Drosophila grimshawi	B4JEZ8	r1.3	scaffold_14906	6927169	6933664	+
EOG77B1GV	FBpp0225238	FBgn0198092	Drosophila virilis	B4M3X6	r1.2	scaffold_12855	4352271	4358329	+
EOG77B1GV	FBpp0173464	FBgn0146970	Drosophila mojavensis	B4K8M1	r1.3	scaffold_6540	8710123	8716343	+
EOG77B1HS	FBpp0288841	FBgn0037920	Drosophila melanogaster	Q7KSP9	r6.01	3R	11620210	11621638	+
EOG77B1HS	FBpp0217169	FBgn0190287	Drosophila simulans	B4QU19	r1.4	3R	13950672	13952099	-
EOG77B1HS	FBpp0205434	FBgn0178822	Drosophila sechellia	B4HI05	r1.3	scaffold_0	14517723	14519149	-
EOG77B1HS	FBpp0269194	FBgn0241315	Drosophila yakuba	B4PU43	r1.3	3R	16975391	16976821	-
EOG77B1HS	FBpp0136812	FBgn0110482	Drosophila erecta	B3P4I6	r1.3	scaffold_4770	14172915	14174349	-
EOG77B1HS	FBpp0121573	FBgn0095399	Drosophila ananassae	B3M0Y9	r1.3	scaffold_13340	13889075	13890538	+
EOG77B1HS	FBpp0284370	FBgn0073229	Drosophila pseudoobscura	Q296L5	r3.2	2	20600241	20601661	+
EOG77B1HS	FBpp0186218	FBgn0159703	Drosophila persimilis	B4GF01	r1.3	scaffold_3	3337745	3342090	+
EOG77B1HS	FBpp0251912	FBgn0224742	Drosophila willistoni	B4NG49	r1.3	scf2_1100000004921	3347277	3348592	+
EOG77B1HS	FBpp0152016	FBgn0125578	Drosophila grimshawi	B4JGY8	r1.3	scaffold_14906	11882115	11883606	-
EOG77B1HS	FBpp0236978	FBgn0209668	Drosophila virilis	B4M0L1	r1.2	scaffold_13047	18854795	18856246	-
EOG77B1HS	FBpp0173828	FBgn0147333	Drosophila mojavensis	B4K561	r1.3	scaffold_6540	14824642	14826095	+
EOG77B1HV	FBpp0074392	FBgn0030933	Drosophila melanogaster	Q9VWT2	r6.01	X	18513189	18514709	-
EOG77B1HV	FBpp0214029	FBgn0187291	Drosophila simulans	B4R706	r1.4	X	14213269	14213777	-
EOG77B1HV	FBpp0204279	FBgn0177672	Drosophila sechellia	B4I6T9	r1.3	scaffold_8	713493	715004	-
EOG77B1HV	FBpp0260526	FBgn0233092	Drosophila yakuba	B4Q2Z7	r1.3	X	17038224	17039411	-
EOG77B1HV	FBpp0136656	FBgn0110327	Drosophila erecta	B3NTF3	r1.3	scaffold_4690	8724322	8725562	-
EOG77B1HV	FBpp0125600	FBgn0099404	Drosophila ananassae	B3MWP9	r1.3	scaffold_13248	1547669	1549384	-
EOG77B1HV	FBpp0288368	FBgn0079615	Drosophila pseudoobscura	Q29CH7	r3.2	Unknown_group_741	8726	9626	+
EOG77B1HV	FBpp0245166	FBgn0218025	Drosophila willistoni	B4NQ26	r1.3	scf2_1100000004963	1389161	1390285	-
EOG77B1HV	FBpp0229605	FBgn0202384	Drosophila virilis	B4MD70	r1.2	scaffold_12726	2220070	2221098	-
EOG77B1HV	FBpp0164801	FBgn0138333	Drosophila mojavensis	B4L3M7	r1.3	scaffold_6473	6274141	6275143	+
EOG77DWR5	FBpp0080440	FBgn0001185	Drosophila melanogaster	O61373	r6.01	2L	16677383	16678975	+
EOG77DWR5	FBpp0222469	FBgn0195423	Drosophila simulans	B4Q7E0	r1.4	2L	16365381	16366962	+
EOG77DWR5	FBpp0198668	FBgn0172102	Drosophila sechellia	B4I525	r1.3	scaffold_7	324258	325839	+
EOG77DWR5	FBpp0257761	FBgn0230473	Drosophila yakuba	B4P9C3	r1.3	2R	4424000	4425566	-
EOG77DWR5	FBpp0141303	FBgn0114922	Drosophila erecta	B3NNI3	r1.3	scaffold_4845	19747551	19749179	+
EOG77DWR5	FBpp0117195	FBgn0091030	Drosophila ananassae	B3MKM3	r1.3	scaffold_12916	15881056	15882606	-
EOG77DWR5	FBpp0280782	FBgn0078364	Drosophila pseudoobscura	Q29LQ6	r3.2	4_group3	8415963	8418283	+
EOG77DWR5	FBpp0183755	FBgn0157246	Drosophila persimilis	B4G7R0	r1.3	scaffold_1	9871855	9874175	+
EOG77DWR5	FBpp0247490	FBgn0220345	Drosophila willistoni	B4NLT6	r1.3	scf2_1100000004945	891870	893742	-
EOG77X7Z1	FBpp0076203	FBgn0035997	Drosophila melanogaster	Q9VSZ3	r6.01	3L	9453530	9455539	-
EOG77X7Z1	FBpp0211323	FBgn0184646	Drosophila simulans	B4QN69	r1.4	3L	8836874	8838883	-
EOG77X7Z1	FBpp0206347	FBgn0179732	Drosophila sechellia	B4HL45	r1.3	scaffold_0	1687803	1689812	-
EOG77X7Z1	FBpp0266249	FBgn0238511	Drosophila yakuba	B4PEW2	r1.3	3L	2475697	2477715	+
EOG77X7Z1	FBpp0132582	FBgn0106298	Drosophila erecta	B3NCG8	r1.3	scaffold_4784	9438060	9440087	-
EOG77X7Z1	FBpp0127856	FBgn0101657	Drosophila ananassae	B3MA88	r1.3	scaffold_13337	3698804	3700819	-
EOG77X7Z1	FBpp0286379	FBgn0077467	Drosophila pseudoobscura	Q29EF2	r3.2	XR_group8	2338734	2340857	-
EOG77X7Z1	FBpp0182075	FBgn0155571	Drosophila persimilis	B4H1Y2	r1.3	scaffold_24	714102	716225	+
EOG77X7Z1	FBpp0249649	FBgn0222503	Drosophila willistoni	B4N552	r1.3	scf2_1100000004768	1013946	1016075	+
EOG77X7Z1	FBpp0150119	FBgn0123684	Drosophila grimshawi	B4IXD6	r1.3	scaffold_15110	7329749	7332058	+
EOG77X7Z1	FBpp0227605	FBgn0200414	Drosophila virilis	B4LFW5	r1.2	scaffold_13049	8302176	8304269	+
EOG77X7Z1	FBpp0162576	FBgn0136116	Drosophila mojavensis	B4KXJ1	r1.3	scaffold_6680	11956441	11958561	+
EOG78146M	FBpp0306614	FBgn0039816	Drosophila melanogaster	Q9VA15	r6.01	3R	31091367	31097069	-
EOG78146M	FBpp0215035	FBgn0188226	Drosophila simulans	B4QSJ0	r1.4	3R	26557793	26563480	-
EOG78146M	FBpp0193586	FBgn0167050	Drosophila sechellia	B4HZY7	r1.3	scaffold_4	5735486	5741140	-
EOG78146M	FBpp0268349	FBgn0240532	Drosophila yakuba	B4PN98	r1.3	3R	27849857	27855527	-
EOG78146M	FBpp0130437	FBgn0104186	Drosophila erecta	B3P7T3	r1.3	scaffold_4820	1067285	1072942	+
EOG78146M	FBpp0119793	FBgn0093622	Drosophila ananassae	B3M1J1	r1.3	scaffold_13340	14295111	14301816	-
EOG78146M	FBpp0283038	FBgn0070968	Drosophila pseudoobscura	Q29CD6	r3.2	2	219524	224146	+
EOG78146M	FBpp0178066	FBgn0151564	Drosophila persimilis	B4GN72	r1.3	scaffold_7	3005029	3009692	+
EOG78146M	FBpp0251701	FBgn0224535	Drosophila willistoni	B4NFB0	r1.3	scf2_1100000004921	568934	575287	-
EOG78146M	FBpp0148251	FBgn0121821	Drosophila grimshawi	B4JYQ7	r1.3	scaffold_14624	3981099	3989006	+
EOG78146M	FBpp0225074	FBgn0197935	Drosophila virilis	B4M5W4	r1.2	scaffold_12855	1411282	1417453	+
EOG78146M	FBpp0159657	FBgn0133204	Drosophila mojavensis	B4K6H9	r1.3	scaffold_6540	27149764	27157824	+
EOG7840DQ	FBpp0290216	FBgn0052767	Drosophila melanogaster	Q7YU56	r6.01	X	5077137	5081073	-
EOG7840DQ	FBpp0194133	FBgn0167592	Drosophila sechellia	B4I0S9	r1.3	scaffold_4	1772128	1775998	+
EOG7840DQ	FBpp0261836	FBgn0234318	Drosophila yakuba	B4PZT2	r1.3	X	3487497	3491558	+
EOG7840DQ	FBpp0137054	FBgn0110721	Drosophila erecta	B3NV16	r1.3	scaffold_4690	2330523	2334663	-
EOG7840DQ	FBpp0123523	FBgn0097338	Drosophila ananassae	B3MQ07	r1.3	scaffold_13417	335015	337385	-
EOG7840DQ	FBpp0281114	FBgn0247561	Drosophila pseudoobscura	B5DN40	r3.2	XL_group1e	6748087	6752348	-
EOG7840DQ	FBpp0190919	FBgn0164393	Drosophila persimilis	B4H2C9	r1.3	scaffold_25	75453	80408	-
EOG7840DQ	FBpp0254440	FBgn0227256	Drosophila willistoni	B4NEF6	r1.3	scf2_1100000004909	4756223	4760541	-
EOG7840DQ	FBpp0158181	FBgn0131731	Drosophila grimshawi	B4JMS7	r1.3	scaffold_14853	4175944	4181042	-
EOG7840DQ	FBpp0230222	FBgn0202992	Drosophila virilis	B4M9W6	r1.2	scaffold_13042	249484	255541	+
EOG7840DQ	FBpp0170800	FBgn0144313	Drosophila mojavensis	B4L561	r1.3	scaffold_6359	1199925	1206810	-
EOG786VN7	FBpp0070922	FBgn0029899	Drosophila melanogaster	Q9W3W6	r6.01	X	6760020	6770297	+
EOG786VN7	FBpp0215216	FBgn0188401	Drosophila simulans	B4R5P0	r1.4	X	5228827	5231059	+
EOG786VN7	FBpp0261781	FBgn0234264	Drosophila yakuba	B4PZ76	r1.3	X	2616681	2627084	+
EOG786VN7	FBpp0138155	FBgn0111811	Drosophila erecta	B3NXV5	r1.3	scaffold_4690	15580657	15590930	+
EOG786VN7	FBpp0124622	FBgn0098432	Drosophila ananassae	B3MS97	r1.3	scaffold_13117	4434770	4446441	+
EOG786VN7	FBpp0273524	FBgn0073023	Drosophila pseudoobscura	Q29IM1	r3.2	XL_group1a	6474906	6486233	+
EOG786VN7	FBpp0254610	FBgn0227426	Drosophila willistoni	B4NDK7	r1.3	scf2_1100000004909	1176923	1187457	+
EOG786VN7	FBpp0230096	FBgn0202867	Drosophila virilis	B4MAE2	r1.2	scaffold_13042	2258571	2272183	-
EOG786VN7	FBpp0165560	FBgn0139091	Drosophila mojavensis	B4L6C6	r1.3	scaffold_6328	1289530	1301049	+
EOG786VNK	FBpp0085790	FBgn0034379	Drosophila melanogaster	A1ZBC5	r6.01	2R	18706084	18708022	+
EOG786VNK	FBpp0209807	FBgn0183154	Drosophila simulans	B4QD19	r1.4	2R	13298348	13300717	+
EOG786VNK	FBpp0203388	FBgn0176788	Drosophila sechellia	B4HP04	r1.3	scaffold_1	12101048	12102982	+
EOG786VNK	FBpp0257004	FBgn0229772	Drosophila yakuba	B4P4A2	r1.3	2R	14604574	14606533	-
EOG786VNK	FBpp0140465	FBgn0114097	Drosophila erecta	B3NKA1	r1.3	scaffold_4845	8784207	8786133	+
EOG786VNK	FBpp0114303	FBgn0088151	Drosophila ananassae	B3MI34	r1.3	scaffold_13266	17783575	17785538	-
EOG786VNK	FBpp0276934	FBgn0073508	Drosophila pseudoobscura	Q291X1	r3.2	3	3471596	3473733	-
EOG786VNK	FBpp0174873	FBgn0148376	Drosophila persimilis	B4GA53	r1.3	scaffold_2	3657191	3659328	-
EOG786VNK	FBpp0250062	FBgn0222911	Drosophila willistoni	B4MJZ9	r1.3	scf2_1100000004510	2035073	2037151	+
EOG786VNK	FBpp0153946	FBgn0127504	Drosophila grimshawi	B4J7N0	r1.3	scaffold_15245	14106812	14109140	-
EOG786VNK	FBpp0234706	FBgn0207429	Drosophila virilis	B4LJ47	r1.2	scaffold_12875	14139921	14141995	-
EOG786VNK	FBpp0168434	FBgn0141956	Drosophila mojavensis	B4KPL3	r1.3	scaffold_6496	9586285	9588649	-
EOG786VNP	FBpp0072038	FBgn0011236	Drosophila melanogaster	O77459	r6.01	2R	23870872	23876777	+
EOG786VNP	FBpp0212173	FBgn0185471	Drosophila simulans	B4NVU2	r1.4	chrU_M_5388	897	1172	-
EOG786VNP	FBpp0197531	FBgn0170970	Drosophila sechellia	B4I8V0	r1.3	scaffold_9	3049686	3055554	+
EOG786VNP	FBpp0259343	FBgn0067962	Drosophila yakuba	P60319	r1.3	2R	19743780	19749613	+
EOG786VNP	FBpp0141441	FBgn0115052	Drosophila erecta	B3NPU2	r1.3	scaffold_4845	21138850	21144667	+
EOG786VNP	FBpp0116060	FBgn0089902	Drosophila ananassae	B3MCL2	r1.3	scaffold_13266	5630002	5635246	+
EOG786VNP	FBpp0277351	FBgn0078979	Drosophila pseudoobscura	Q292R5	r3.2	3	1702268	1707430	+
EOG786VNP	FBpp0175278	FBgn0148781	Drosophila persimilis	B4GCX4	r1.3	scaffold_2	1888870	1894023	+
EOG786VNP	FBpp0245005	FBgn0217865	Drosophila willistoni	B4MRP7	r1.3	scf2_1100000004514	1242198	1249635	+
EOG786VNP	FBpp0155593	FBgn0129148	Drosophila grimshawi	B4J636	r1.3	scaffold_15245	11719079	11723939	+
EOG786VNP	FBpp0236287	FBgn0208987	Drosophila virilis	B4LNX8	r1.2	scaffold_12875	11872805	11878269	+
EOG786VNP	FBpp0168058	FBgn0141580	Drosophila mojavensis	B4KMD5	r1.3	scaffold_6496	14985323	14987172	-
EOG78HGCM	FBpp0112076	FBgn0036168	Drosophila melanogaster	Q9VTJ3	r6.01	3L	11514864	11518763	+
EOG78HGCM	FBpp0216037	FBgn0189185	Drosophila simulans	B4NT28	r1.4	chr3L_Mrandom_152	558	2217	+
EOG78HGCM	FBpp0206757	FBgn0180140	Drosophila sechellia	B4HEF2	r1.3	scaffold_0	3706249	3710222	+
EOG78HGCM	FBpp0266831	FBgn0239064	Drosophila yakuba	B4PF56	r1.3	3L	11541894	11545996	+
EOG78HGCM	FBpp0134057	FBgn0107759	Drosophila erecta	B3NGW4	r1.3	scaffold_4784	11509378	11513354	+
EOG78HGCM	FBpp0128463	FBgn0102263	Drosophila ananassae	B3M478	r1.3	scaffold_13337	5793444	5797294	+
EOG78HGCM	FBpp0275417	FBgn0245276	Drosophila pseudoobscura	B5DPY8	r3.2	XR_group6	10182116	10185722	+
EOG78HGCM	FBpp0186904	FBgn0160388	Drosophila persimilis	B4GZI6	r1.3	scaffold_20	98138	101136	-
EOG78HGCM	FBpp0246166	FBgn0219022	Drosophila willistoni	B4MKN9	r1.3	scf2_1100000004511	2005825	2012335	-
EOG78HGCM	FBpp0150562	FBgn0124127	Drosophila grimshawi	B4J2V3	r1.3	scaffold_15110	14360741	14366813	+
EOG78HGCM	FBpp0160832	FBgn0134375	Drosophila mojavensis	B4L194	r1.3	scaffold_6680	17885899	17894835	-
EOG78WZBG	FBpp0289967	FBgn0037655	Drosophila melanogaster	Q95RX5	r6.01	3R	9010673	9013331	-
EOG78WZBG	FBpp0219229	FBgn0192289	Drosophila simulans	B4QXB3	r1.4	3R	16475978	16478633	+
EOG78WZBG	FBpp0207768	FBgn0181145	Drosophila sechellia	B4HKJ0	r1.3	scaffold_0	17040676	17043336	+
EOG78WZBG	FBpp0269815	FBgn0241906	Drosophila yakuba	B4PTZ1	r1.3	3R	8882869	8885559	-
EOG78WZBG	FBpp0135948	FBgn0109628	Drosophila erecta	B3P1U7	r1.3	scaffold_4770	16763290	16765972	+
EOG78WZBG	FBpp0121627	FBgn0095453	Drosophila ananassae	B3M204	r1.3	scaffold_13340	14717637	14720012	+
EOG78WZBG	FBpp0301809	FBgn0071365	Drosophila pseudoobscura	B5DWI5	r3.2	2	27364149	27366383	+
EOG78WZBG	FBpp0240566	FBgn0213434	Drosophila willistoni	B4NA68	r1.3	scf2_1100000004902	2255793	2258737	-
EOG78WZBG	FBpp0152129	FBgn0125691	Drosophila grimshawi	B4JFR6	r1.3	scaffold_14906	9185992	9189038	-
EOG78WZBG	FBpp0225296	FBgn0198147	Drosophila virilis	B4M457	r1.2	scaffold_12855	5317358	5320026	+
EOG78WZBG	FBpp0159394	FBgn0132943	Drosophila mojavensis	B4KBU6	r1.3	scaffold_6540	22581120	22583637	+
EOG78WZBN	FBpp0070870	FBgn0029867	Drosophila melanogaster	Q95S50	r6.01	X	6347505	6348647	+
EOG78WZBN	FBpp0223158	FBgn0196077	Drosophila simulans	B4NU28	r1.4	chrX_Mrandom_337	2895	4420	+
EOG78WZBN	FBpp0193962	FBgn0167422	Drosophila sechellia	B4I0B6	r1.3	scaffold_4	527944	529101	-
EOG78WZBN	FBpp0261759	FBgn0234244	Drosophila yakuba	B4PYR9	r1.3	X	2236040	2237191	+
EOG78WZBN	FBpp0138134	FBgn0111790	Drosophila erecta	B3NXR8	r1.3	scaffold_4690	15206739	15207914	+
EOG78WZBN	FBpp0122543	FBgn0096361	Drosophila ananassae	B3MXY4	r1.3	scaffold_13335	2133902	2135065	-
EOG78WZBN	FBpp0272727	FBgn0244041	Drosophila pseudoobscura	B5DLF5	r3.2	XL_group1a	6778770	6779897	-
EOG78WZBN	FBpp0190960	FBgn0164434	Drosophila persimilis	B4H2J9	r1.3	scaffold_25	532833	533960	+
EOG78WZBN	FBpp0249029	FBgn0221884	Drosophila willistoni	B4MSL0	r1.3	scf2_1100000004515	1149713	1150906	-
EOG78WZBN	FBpp0157965	FBgn0131515	Drosophila grimshawi	B4JNZ1	r1.3	scaffold_14853	9626174	9627340	-
EOG78WZBN	FBpp0231485	FBgn0204245	Drosophila virilis	B4M7X5	r1.2	scaffold_12928	7532063	7533439	+
EOG78WZBN	FBpp0164404	FBgn0137937	Drosophila mojavensis	B4L2G9	r1.3	scaffold_6473	2501404	2502063	-
EOG793PT7	FBpp0081555	FBgn0037722	Drosophila melanogaster	Q9VHA4	r6.01	3R	9627398	9628610	+
EOG793PT7	FBpp0217035	FBgn0190154	Drosophila simulans	B4QWJ0	r1.4	3R	15882728	15883940	-
EOG793PT7	FBpp0205299	FBgn0178687	Drosophila sechellia	B4HJW7	r1.3	scaffold_0	16443092	16444304	-
EOG793PT7	FBpp0270979	FBgn0243015	Drosophila yakuba	B4PUS1	r1.3	3R	9506175	9507386	+
EOG793PT7	FBpp0135517	FBgn0109199	Drosophila erecta	B3NZN6	r1.3	scaffold_4770	16143787	16144998	-
EOG793PT7	FBpp0120347	FBgn0094173	Drosophila ananassae	B3M1B9	r1.3	scaffold_13340	6127353	6128627	-
EOG793PT7	FBpp0281549	FBgn0247736	Drosophila pseudoobscura	B5DXY7	r3.2	2	21402733	21404003	-
EOG793PT7	FBpp0185766	FBgn0159252	Drosophila persimilis	B4GFA3	r1.3	scaffold_3	4168762	4170032	-
EOG793PT7	FBpp0242395	FBgn0215261	Drosophila willistoni	B4NL31	r1.3	scf2_1100000004943	8077017	8078337	-
EOG793PTG	FBpp0297950	FBgn0036179	Drosophila melanogaster	Q9VTK6	r6.01	3L	11602723	11604469	+
EOG793PTG	FBpp0212717	FBgn0186000	Drosophila simulans	B4QQ82	r1.4	3L	10971550	10973287	+
EOG793PTG	FBpp0206761	FBgn0180144	Drosophila sechellia	B4HEH0	r1.3	scaffold_0	3785067	3786799	+
EOG793PTG	FBpp0266838	FBgn0239071	Drosophila yakuba	B4PF77	r1.3	3L	11627256	11628942	+
EOG793PTG	FBpp0134061	FBgn0107763	Drosophila erecta	B3NGX6	r1.3	scaffold_4784	11582801	11584522	+
EOG793PTG	FBpp0128468	FBgn0102268	Drosophila ananassae	B3M494	r1.3	scaffold_13337	5870726	5872455	+
EOG793PTG	FBpp0274174	FBgn0080297	Drosophila pseudoobscura	Q2LZ63	r3.2	XR_group6	10109350	10111067	-
EOG793PTG	FBpp0186913	FBgn0160397	Drosophila persimilis	B4GZG9	r1.3	scaffold_20	24843	26694	-
EOG793PTG	FBpp0246317	FBgn0219173	Drosophila willistoni	B4MKP5	r1.3	scf2_1100000004511	2091077	2092984	+
EOG793PTG	FBpp0148765	FBgn0122335	Drosophila grimshawi	B4J2K2	r1.3	scaffold_15110	13870172	13872213	-
EOG793PTG	FBpp0228468	FBgn0201269	Drosophila virilis	B4LCP0	r1.2	scaffold_13049	23800686	23802449	+
EOG793PTG	FBpp0162926	FBgn0136464	Drosophila mojavensis	B4KUQ6	r1.3	scaffold_6680	18421689	18423484	+
EOG796K1S	FBpp0070648	FBgn0003053	Drosophila melanogaster	O46205	r6.01	X	4619994	4625969	+
EOG796K1S	FBpp0193831	FBgn0167291	Drosophila sechellia	B4I0X7	r1.3	scaffold_4	2210927	2215005	-
EOG796K1S	FBpp0261364	FBgn0233884	Drosophila yakuba	B4Q043	r1.3	X	3917908	3923850	-
EOG796K1S	FBpp0137261	FBgn0110924	Drosophila erecta	B3NU44	r1.3	scaffold_4690	1895284	1901229	+
EOG796K1S	FBpp0122551	FBgn0096369	Drosophila ananassae	B3MXW5	r1.3	scaffold_13335	1849627	1855755	-
EOG796K1S	FBpp0272601	FBgn0071532	Drosophila pseudoobscura	Q29I76	r3.2	XL_group1a	8734963	8741186	-
EOG796K1S	FBpp0180530	FBgn0154027	Drosophila persimilis	B4GWJ7	r1.3	scaffold_15	1130775	1136911	-
EOG796K1S	FBpp0245259	FBgn0218118	Drosophila willistoni	B4N2I7	r1.3	scf2_1100000004590	4416132	4422544	-
EOG796K1S	FBpp0158460	FBgn0132010	Drosophila grimshawi	B4JM07	r1.3	scaffold_14853	1281199	1288018	+
EOG796K1S	FBpp0230343	FBgn0203113	Drosophila virilis	B4MAJ8	r1.2	scaffold_13042	2990402	2996965	+
EOG796K1S	FBpp0165451	FBgn0138983	Drosophila mojavensis	B4L669	r1.3	scaffold_6328	649782	656455	-
EOG796K27	FBpp0112336	FBgn0052121	Drosophila melanogaster	Q8IQJ5	r6.01	3L	13417403	13420094	-
EOG796K27	FBpp0211067	FBgn0184392	Drosophila simulans	B4QJ23	r1.4	3L	12808170	12810187	-
EOG796K27	FBpp0206073	FBgn0179459	Drosophila sechellia	B4HGS5	r1.3	scaffold_0	5585174	5587825	-
EOG796K27	FBpp0265077	FBgn0237391	Drosophila yakuba	B4PHE9	r1.3	3L	13508868	13511711	-
EOG796K27	FBpp0132318	FBgn0106035	Drosophila erecta	B3NHE9	r1.3	scaffold_4784	13422473	13425289	-
EOG796K27	FBpp0114147	FBgn0087995	Drosophila ananassae	B3MAM2	r1.3	scaffold_13337	21457600	21461611	+
EOG796K27	FBpp0287017	FBgn0076712	Drosophila pseudoobscura	Q29DL5	r3.2	XR_group8	6365005	6368389	+
EOG796K27	FBpp0189541	FBgn0163018	Drosophila persimilis	B4H8M8	r1.3	scaffold_45	105403	108757	-
EOG796K27	FBpp0246239	FBgn0219095	Drosophila willistoni	B4MNA8	r1.3	scf2_1100000004511	234099	238740	+
EOG796K27	FBpp0148585	FBgn0122155	Drosophila grimshawi	B4IXL7	r1.3	scaffold_15110	17860437	17863684	-
EOG796K27	FBpp0228009	FBgn0200814	Drosophila virilis	B4LE21	r1.2	scaffold_13049	14864014	14867067	+
EOG796K27	FBpp0163006	FBgn0136544	Drosophila mojavensis	B4KVI3	r1.3	scaffold_6680	19647791	19651819	+
EOG796K2F	FBpp0081927	FBgn0037921	Drosophila melanogaster	Q7YZ91	r6.01	3R	11621725	11623037	-
EOG796K2F	FBpp0219054	FBgn0192118	Drosophila simulans	B4QU18	r1.4	3R	13949277	13950584	+
EOG796K2F	FBpp0207566	FBgn0180944	Drosophila sechellia	B4HI04	r1.3	scaffold_0	14516328	14517635	+
EOG796K2F	FBpp0255113	FBgn0227985	Drosophila yakuba	B4PU42	r1.3	3R	16973997	16975302	+
EOG796K2F	FBpp0135756	FBgn0109437	Drosophila erecta	B3P4I5	r1.3	scaffold_4770	14171516	14172825	+
EOG796K2F	FBpp0119825	FBgn0093654	Drosophila ananassae	B3M0Z0	r1.3	scaffold_13340	13890655	13891990	-
EOG796K2F	FBpp0281598	FBgn0079871	Drosophila pseudoobscura	Q296L4	r3.2	2	20601767	20603116	-
EOG796K2F	FBpp0185815	FBgn0159301	Drosophila persimilis	B4GF02	r1.3	scaffold_3	3342235	3343700	-
EOG796K2F	FBpp0153415	FBgn0126974	Drosophila grimshawi	B4JGY7	r1.3	scaffold_14906	11880495	11881992	+
EOG796K2F	FBpp0239100	FBgn0211760	Drosophila virilis	B4M0L0	r1.2	scaffold_13047	18852946	18854514	+
EOG796K2F	FBpp0172203	FBgn0145713	Drosophila mojavensis	B4K562	r1.3	scaffold_6540	14826315	14827846	-
EOG79D9JD-1	FBpp0082061	FBgn0038047	Drosophila melanogaster	Q9VG72	r6.01	3R	12429670	12431175	+
EOG79D9JD-1	FBpp0217235	FBgn0190349	Drosophila simulans	B4QSB0	r1.4	3R	13132812	13134128	-
EOG79D9JD-1	FBpp0205509	FBgn0178897	Drosophila sechellia	B4HGX9	r1.3	scaffold_0	13690365	13691852	-
EOG79D9JD-1	FBpp0271203	FBgn0243228	Drosophila yakuba	B4PNT9	r1.3	3R	12578932	12580545	+
EOG79D9JD-1	FBpp0137462	FBgn0111122	Drosophila erecta	B3P4B9	r1.3	scaffold_4770	13362558	13364165	-
EOG79D9JD-1	FBpp0178592	FBgn0152090	Drosophila persimilis	B4GQC0	r1.3	scaffold_8	2191330	2191923	-
EOG79D9JD-2	FBpp0077132	FBgn0031610	Drosophila melanogaster	Q9VR05	r6.01	2L	4463846	4464886	+
EOG79D9JD-2	FBpp0199955	FBgn0173385	Drosophila sechellia	B4I3A3	r1.3	scaffold_5	2562771	2563808	+
EOG79D9JD-2	FBpp0263305	FBgn0235720	Drosophila yakuba	B4NYY5	r1.3	2L	4499727	4500767	+
EOG79D9JD-2	FBpp0143554	FBgn0117137	Drosophila erecta	B3N3T4	r1.3	scaffold_4929	4550465	4554664	+
EOG79H5S6	FBpp0074410	FBgn0030963	Drosophila melanogaster	Q95RC3	r6.01	X	18830663	18831800	+
EOG79H5S6	FBpp0215813	FBgn0188966	Drosophila simulans	B4R786	r1.4	X	14463251	14464382	+
EOG79H5S6	FBpp0204396	FBgn0177788	Drosophila sechellia	B4I6X5	r1.3	scaffold_8	1023367	1024498	+
EOG79H5S6	FBpp0262762	FBgn0235197	Drosophila yakuba	B4PWF9	r1.3	X	17341814	17342949	+
EOG79H5S6	FBpp0137735	FBgn0111395	Drosophila erecta	B3NUP2	r1.3	scaffold_4690	9018437	9019574	+
EOG79H5S6	FBpp0122244	FBgn0096064	Drosophila ananassae	B3MZW1	r1.3	scaffold_13047	1677159	1678223	-
EOG79H5S6	FBpp0272650	FBgn0080098	Drosophila pseudoobscura	Q29GD8	r3.2	XL_group1e	10453739	10454782	-
EOG79H5S6	FBpp0185442	FBgn0158928	Drosophila persimilis	B4HB59	r1.3	scaffold_69	76130	77173	+
EOG79H5S6	FBpp0245666	FBgn0218525	Drosophila willistoni	B4N2K5	r1.3	scf2_1100000004590	4656893	4657993	+
EOG79H5S6	FBpp0158425	FBgn0131975	Drosophila grimshawi	B4JLT9	r1.3	scaffold_14853	537509	538579	+
EOG79H5S6	FBpp0233309	FBgn0206038	Drosophila virilis	B4M3T2	r1.2	scaffold_12970	5295252	5296313	-
EOG79H5S6	FBpp0164302	FBgn0137835	Drosophila mojavensis	B4L3A6	r1.3	scaffold_6473	4872850	4873836	-
EOG79M20G	FBpp0077992	FBgn0259785	Drosophila melanogaster	Q9VP57	r6.01	3L	21286437	21289487	+
EOG79M20G	FBpp0213348	FBgn0186618	Drosophila simulans	B4QJQ6	r1.4	3L	20633083	20636127	+
EOG79M20G	FBpp0203829	FBgn0177222	Drosophila sechellia	B4IAM1	r1.3	scaffold_11	1225666	1228716	+
EOG79M20G	FBpp0134715	FBgn0108404	Drosophila erecta	B3NIX9	r1.3	scaffold_4784	20955348	20958409	+
EOG79M20G	FBpp0127496	FBgn0101298	Drosophila ananassae	B3M6R8	r1.3	scaffold_13337	8414645	8417658	-
EOG79M20G	FBpp0275554	FBgn0080555	Drosophila pseudoobscura	Q2LYP7	r3.2	XR_group6	12658800	12661840	+
EOG79M20G	FBpp0188781	FBgn0162262	Drosophila persimilis	B4H5Z4	r1.3	scaffold_33	664583	667614	+
EOG79M20G	FBpp0249607	FBgn0222461	Drosophila willistoni	B4N4X4	r1.3	scf2_1100000004768	249180	252315	+
EOG79M20G	FBpp0148879	FBgn0122448	Drosophila grimshawi	B4J124	r1.3	scaffold_15110	11978267	11981323	-
EOG79M20G	FBpp0228299	FBgn0201101	Drosophila virilis	B4LHB7	r1.2	scaffold_13049	20527102	20530126	+
EOG79M20G	FBpp0162352	FBgn0135892	Drosophila mojavensis	B4KUM7	r1.3	scaffold_6680	8234093	8237076	+
EOG79M20T	FBpp0070991	FBgn0029928	Drosophila melanogaster	Q8IGF0	r6.01	X	7012288	7013583	-
EOG79M20T	FBpp0214570	FBgn0187798	Drosophila simulans	B4R5W8	r1.4	X	5429150	5430445	-
EOG79M20T	FBpp0198960	FBgn0172392	Drosophila sechellia	B4IHJ0	r1.3	scaffold_24	133530	134825	-
EOG79M20T	FBpp0262558	FBgn0235007	Drosophila yakuba	B4Q156	r1.3	X	14442459	14443754	+
EOG79M20T	FBpp0136188	FBgn0109864	Drosophila erecta	B3NXY7	r1.3	scaffold_4690	15828369	15829664	-
EOG79M20T	FBpp0123519	FBgn0097334	Drosophila ananassae	B3MQ15	r1.3	scaffold_13417	391734	393151	-
EOG79M20T	FBpp0281069	FBgn0075776	Drosophila pseudoobscura	Q29GY5	r3.2	XL_group1e	6803763	6805094	-
EOG79M20T	FBpp0190915	FBgn0164389	Drosophila persimilis	B4H2D8	r1.3	scaffold_25	131414	132745	-
EOG79M20T	FBpp0254435	FBgn0227251	Drosophila willistoni	B4NEG4	r1.3	scf2_1100000004909	4832005	4833396	-
EOG79M20T	FBpp0146511	FBgn0120084	Drosophila grimshawi	B4JK74	r1.3	scaffold_15203	5757632	5758888	+
EOG79M20T	FBpp0230216	FBgn0202986	Drosophila virilis	B4M9V8	r1.2	scaffold_13042	56180	57553	+
EOG79M20T	FBpp0170795	FBgn0144308	Drosophila mojavensis	B4L569	r1.3	scaffold_6359	1287075	1288454	-
EOG79M21B	FBpp0072462	FBgn0035144	Drosophila melanogaster	Q9W0P9	r6.01	3L	583984	585441	-
EOG79M21B	FBpp0211930	FBgn0185239	Drosophila simulans	B4QLC7	r1.4	3L	234015	234443	-
EOG79M21B	FBpp0195749	FBgn0169198	Drosophila sechellia	B4HVH2	r1.3	scaffold_2	604077	605537	-
EOG79M21B	FBpp0266026	FBgn0238298	Drosophila yakuba	B4PC74	r1.3	3L	566459	567907	-
EOG79M21B	FBpp0133202	FBgn0106912	Drosophila erecta	B3NER2	r1.3	scaffold_4784	586377	588582	-
EOG79M21B	FBpp0128230	FBgn0102030	Drosophila ananassae	B3M8H7	r1.3	scaffold_13337	2117052	2118579	+
EOG79M21B	FBpp0277850	FBgn0074398	Drosophila pseudoobscura	Q29FF6	r3.2	XR_group3a	786086	787395	+
EOG79M21B	FBpp0186703	FBgn0160187	Drosophila persimilis	B4H1D7	r1.3	scaffold_23	817153	818475	+
EOG79M21B	FBpp0246700	FBgn0219556	Drosophila willistoni	B4MMP9	r1.3	scf2_1100000004511	9657594	9659014	+
EOG79M21B	FBpp0149117	FBgn0122686	Drosophila grimshawi	B4IXH9	r1.3	scaffold_15110	7611932	7613346	-
EOG79M21B	FBpp0226892	FBgn0199717	Drosophila virilis	B4LCW1	r1.2	scaffold_13049	3428102	3429922	-
EOG79M21B	FBpp0165948	FBgn0139479	Drosophila mojavensis	B4L8W9	r1.3	scaffold_6654	584118	585495	+
EOG79SSGN	FBpp0080323	FBgn0001990	Drosophila melanogaster	Q9VJN5	r6.01	2L	15766635	15768231	-
EOG79SSGN	FBpp0220343	FBgn0193356	Drosophila simulans	B4Q6H8	r1.4	2L	15476103	15477697	-
EOG79SSGN	FBpp0195675	FBgn0169124	Drosophila sechellia	B4HXT1	r1.3	scaffold_3	1975218	1976827	-
EOG79SSGN	FBpp0264399	FBgn0236733	Drosophila yakuba	B4NY84	r1.3	2L	19593586	19595178	+
EOG79SSGN	FBpp0142740	FBgn0116326	Drosophila erecta	B3N614	r1.3	scaffold_4929	7465265	7466844	-
EOG79SSGN	FBpp0281867	FBgn0247849	Drosophila pseudoobscura	B5DW69	r3.2	2	16499444	16500998	-
EOG79SSGN	FBpp0188111	FBgn0161594	Drosophila persimilis	B4G2Z8	r1.3	scaffold_0	3904570	3906124	+
EOG79SSGN	FBpp0243511	FBgn0216374	Drosophila willistoni	B4NIZ5	r1.3	scf2_1100000004943	13900398	13901860	+
EOG79SSGN	FBpp0156394	FBgn0129946	Drosophila grimshawi	B4JSI7	r1.3	scaffold_15074	3920591	3922310	+
EOG79SSGN	FBpp0225270	FBgn0198122	Drosophila virilis	B4M421	r1.2	scaffold_12855	4833959	4835916	+
EOG79SSGN	FBpp0171467	FBgn0144978	Drosophila mojavensis	B4K7N7	r1.3	scaffold_6540	28304805	28306554	-
EOG7B3D6W	FBpp0078190	FBgn0037183	Drosophila melanogaster	Q9VNS1	r6.01	3L	22721247	22722041	-
EOG7B3D6W	FBpp0210460	FBgn0183797	Drosophila simulans	B4QL98	r1.4	3L	22000907	22001665	-
EOG7B3D6W	FBpp0203560	FBgn0176954	Drosophila sechellia	B4IB35	r1.3	scaffold_11	2634586	2635356	-
EOG7B3D6W	FBpp0264504	FBgn0236835	Drosophila yakuba	B4PIP4	r1.3	3L	23200811	23201620	-
EOG7B3D6W	FBpp0131719	FBgn0105445	Drosophila erecta	B3NEE9	r1.3	scaffold_4784	22365337	22366110	-
EOG7B3D6W	FBpp0276164	FBgn0245631	Drosophila pseudoobscura	B5E087	r3.2	3	13615217	13616104	-
EOG7B3D6W	FBpp0175780	FBgn0149282	Drosophila persimilis	B4GCT5	r1.3	scaffold_2	8008531	8009196	+
EOG7B3D6W	FBpp0246587	FBgn0219443	Drosophila willistoni	B4MM82	r1.3	scf2_1100000004511	6984647	6985495	+
EOG7BD0X2	FBpp0081551	FBgn0037717	Drosophila melanogaster	Q9VHA9	r6.01	3R	9581969	9586041	+
EOG7BD0X2	FBpp0217031	FBgn0190150	Drosophila simulans	B4QWJ5	r1.4	3R	15920048	15920838	-
EOG7BD0X2	FBpp0205296	FBgn0178684	Drosophila sechellia	B4HJX2	r1.3	scaffold_0	16485194	16489038	-
EOG7BD0X2	FBpp0270976	FBgn0243012	Drosophila yakuba	B4PUR5	r1.3	3R	9459411	9463526	+
EOG7BD0X2	FBpp0135474	FBgn0109156	Drosophila erecta	B3NZP3	r1.3	scaffold_4770	16188650	16192722	-
EOG7BD0X2	FBpp0121673	FBgn0095499	Drosophila ananassae	B3M2G9	r1.3	scaffold_13340	15423162	15426201	+
EOG7BD0X2	FBpp0284593	FBgn0080958	Drosophila pseudoobscura	Q295I6	r3.2	2	24062902	24065904	+
EOG7BD0X2	FBpp0186437	FBgn0159922	Drosophila persimilis	B4GDT5	r1.3	scaffold_3	6818134	6821147	+
EOG7BD0X2	FBpp0241889	FBgn0214755	Drosophila willistoni	B4NKL5	r1.3	scf2_1100000004943	16524480	16528018	-
EOG7BD0X2	FBpp0152189	FBgn0125751	Drosophila grimshawi	B4JFD6	r1.3	scaffold_14906	8278705	8282181	-
EOG7BD0X2	FBpp0225327	FBgn0198178	Drosophila virilis	B4M4C1	r1.2	scaffold_12855	5721084	5724897	+
EOG7BD0X2	FBpp0173308	FBgn0146814	Drosophila mojavensis	B4K668	r1.3	scaffold_6540	6044736	6048654	+
EOG7BD0XB	FBpp0072974	FBgn0035407	Drosophila melanogaster	Q9VZU1	r6.01	3L	3163909	3165075	-
EOG7BD0XB	FBpp0211755	FBgn0185068	Drosophila simulans	B4QP29	r1.4	3L	2692115	2693452	-
EOG7BD0XB	FBpp0195556	FBgn0169008	Drosophila sechellia	B4HTL1	r1.3	scaffold_2	3157402	3158568	-
EOG7BD0XB	FBpp0266674	FBgn0238913	Drosophila yakuba	B4PCU4	r1.3	3L	8776982	8778166	+
EOG7BD0XB	FBpp0133023	FBgn0106736	Drosophila erecta	B3NF38	r1.3	scaffold_4784	3172762	3173928	-
EOG7BD0XB	FBpp0113410	FBgn0087259	Drosophila ananassae	B3M7D3	r1.3	scaffold_13337	8951744	8952835	+
EOG7BD0XB	FBpp0286268	FBgn0073424	Drosophila pseudoobscura	Q29E20	r3.2	XR_group8	4023486	4024922	-
EOG7BD0XB	FBpp0184856	FBgn0158344	Drosophila persimilis	B4H420	r1.3	scaffold_29	261265	262704	-
EOG7BD0XB	FBpp0247173	FBgn0220029	Drosophila willistoni	B4N6C0	r1.3	scf2_1100000004822	2981438	2982586	+
EOG7BD0XB	FBpp0149986	FBgn0123551	Drosophila grimshawi	B4J347	r1.3	scaffold_15110	5322451	5323830	+
EOG7BD0XB	FBpp0161560	FBgn0135100	Drosophila mojavensis	B4KZZ0	r1.3	scaffold_6680	5810600	5811826	-
EOG7BKRDD	FBpp0290136	FBgn0030005	Drosophila melanogaster	Q0IGR3	r6.01	X	8135872	8136887	+
EOG7BKRDD	FBpp0215283	FBgn0188463	Drosophila simulans	B4R6B3	r1.4	X	6423737	6424919	+
EOG7BKRDD	FBpp0192705	FBgn0166173	Drosophila sechellia	B4IKX1	r1.3	scaffold_44	116210	117405	+
EOG7BKRDD	FBpp0260772	FBgn0233327	Drosophila yakuba	B4Q0M3	r1.3	X	13279417	13280448	-
EOG7BKRDD	FBpp0137841	FBgn0111499	Drosophila erecta	B3NWK4	r1.3	scaffold_4690	10400172	10401199	+
EOG7BKRDD	FBpp0124497	FBgn0098307	Drosophila ananassae	B3MRK9	r1.3	scaffold_13117	2232085	2232933	+
EOG7BKRDD	FBpp0287835	FBgn0250356	Drosophila pseudoobscura	B5DMI2	r3.2	XL_group1e	3964235	3965330	+
EOG7BKRDD	FBpp0184465	FBgn0157953	Drosophila persimilis	B4GXV6	r1.3	scaffold_17	894656	895745	+
EOG7BKRDD	FBpp0239277	FBgn0212149	Drosophila willistoni	B4ND08	r1.3	scf2_1100000004909	10207468	10208462	+
EOG7BKRDD	FBpp0158001	FBgn0131551	Drosophila grimshawi	B4JNQ8	r1.3	scaffold_14853	8269183	8270797	-
EOG7BKRDD	FBpp0233820	FBgn0206546	Drosophila virilis	B4M1Z2	r1.2	scaffold_12970	8346923	8347957	+
EOG7BKRDD	FBpp0163580	FBgn0137115	Drosophila mojavensis	B4L8H7	r1.3	scaffold_6482	929729	930673	-
EOG7BKRDG	FBpp0085180	FBgn0039860	Drosophila melanogaster	Q9V9V8	r6.01	3R	31616402	31617711	+
EOG7BKRDG	FBpp0219993	FBgn0193016	Drosophila simulans	B4QSP3	r1.4	3R	27061935	27063263	+
EOG7BKRDG	FBpp0255963	FBgn0228783	Drosophila yakuba	B4PNF7	r1.3	3R	28378075	28379347	+
EOG7BKRDG	FBpp0130366	FBgn0104115	Drosophila erecta	B3P523	r1.3	scaffold_4820	532079	533358	-
EOG7BKRDG	FBpp0126167	FBgn0099969	Drosophila ananassae	B3MSY7	r1.3	scaffold_12911	3665899	3667224	-
EOG7BKRDG	FBpp0282422	FBgn0074752	Drosophila pseudoobscura	Q29AF2	r3.2	2	8350433	8351765	-
EOG7BKRDG	FBpp0187745	FBgn0161228	Drosophila persimilis	B4G2B9	r1.3	scaffold_0	2180697	2181933	-
EOG7BKRDG	FBpp0241280	FBgn0214148	Drosophila willistoni	B4N921	r1.3	scf2_1100000004902	9779132	9780273	+
EOG7BKRDG	FBpp0152549	FBgn0126110	Drosophila grimshawi	B4JH79	r1.3	scaffold_14906	2450997	2452325	-
EOG7BKRDG	FBpp0237510	FBgn0210195	Drosophila virilis	B4M0Z5	r1.2	scaffold_13047	9562161	9563670	-
EOG7BKRDG	FBpp0172618	FBgn0146127	Drosophila mojavensis	B4K7Y2	r1.3	scaffold_6540	7669952	7671417	-
EOG7BSGVQ	FBpp0074029	FBgn0042650	Drosophila melanogaster	Q9GSZ5	r6.01	X	16119051	16123194	-
EOG7BSGVQ	FBpp0214163	FBgn0187422	Drosophila simulans	B4R5R1	r1.4	X	12354804	12357824	-
EOG7BSGVQ	FBpp0261001	FBgn0233545	Drosophila yakuba	B4PXB9	r1.3	X	10160512	10164685	-
EOG7BSGVQ	FBpp0137890	FBgn0111548	Drosophila erecta	B3NXE9	r1.3	scaffold_4690	11063092	11067276	+
EOG7BSGVQ	FBpp0278423	FBgn0246368	Drosophila pseudoobscura	B5DNG6	r3.2	XL_group1e	9641088	9645320	-
EOG7BSGVQ	FBpp0180008	FBgn0153505	Drosophila persimilis	B4H121	r1.3	scaffold_22	571608	573332	+
EOG7BSGVQ	FBpp0254809	FBgn0227625	Drosophila willistoni	B4NEM5	r1.3	scf2_1100000004909	5669593	5673657	+
EOG7BSGVQ	FBpp0146067	FBgn0119640	Drosophila grimshawi	B4JJX1	r1.3	scaffold_15203	4499451	4503821	-
EOG7BSGVQ	FBpp0232971	FBgn0205712	Drosophila virilis	B4MGA9	r1.2	scaffold_12472	453395	457525	+
EOG7BSGW1	FBpp0070886	FBgn0043796	Drosophila melanogaster	Q9W409	r6.01	X	6299297	6301199	-
EOG7BSGW1	FBpp0194055	FBgn0167515	Drosophila sechellia	B4I0C1	r1.3	scaffold_4	573906	575772	+
EOG7BSGW1	FBpp0261478	FBgn0233989	Drosophila yakuba	B4PYR3	r1.3	X	2188755	2190635	-
EOG7BSGW1	FBpp0136224	FBgn0109900	Drosophila erecta	B3NXR3	r1.3	scaffold_4690	15160698	15162548	-
EOG7BSGW1	FBpp0124552	FBgn0098362	Drosophila ananassae	B3MRW6	r1.3	scaffold_13117	3192150	3194050	+
EOG7BSGW1	FBpp0272347	FBgn0243793	Drosophila pseudoobscura	B5DNX3	r3.2	XL_group3a	2193200	2195102	+
EOG7BSGW1	FBpp0178287	FBgn0151785	Drosophila persimilis	B4GTY9	r1.3	scaffold_11	2480894	2482795	-
EOG7BSGW1	FBpp0239388	FBgn0212260	Drosophila willistoni	B4NDI6	r1.3	scf2_1100000004909	12222471	12224633	+
EOG7BSGW1	FBpp0158060	FBgn0131610	Drosophila grimshawi	B4JNE3	r1.3	scaffold_14853	7083960	7086577	-
EOG7BSGW1	FBpp0229145	FBgn0201934	Drosophila virilis	B4MEQ4	r1.2	scaffold_12932	1339430	1341594	-
EOG7BSGW1	FBpp0164742	FBgn0138274	Drosophila mojavensis	B4L3D5	r1.3	scaffold_6473	5226440	5228666	+
EOG7BWC46	FBpp0081892	FBgn0037922	Drosophila melanogaster	Q9VGL2	r6.01	3R	11623411	11624835	+
EOG7BWC46	FBpp0217170	FBgn0190288	Drosophila simulans	B4QU17	r1.4	3R	13947457	13948898	-
EOG7BWC46	FBpp0205435	FBgn0178823	Drosophila sechellia	B4HI03	r1.3	scaffold_0	14514533	14515962	-
EOG7BWC46	FBpp0269195	FBgn0241316	Drosophila yakuba	B4PU41	r1.3	3R	16972156	16973607	-
EOG7BWC46	FBpp0136823	FBgn0110493	Drosophila erecta	B3P4I4	r1.3	scaffold_4770	14169665	14171123	-
EOG7BWC46	FBpp0121574	FBgn0095400	Drosophila ananassae	B3M0Z1	r1.3	scaffold_13340	13892470	13894102	+
EOG7BWC46	FBpp0284371	FBgn0073230	Drosophila pseudoobscura	Q296L3	r3.2	2	20603582	20605014	+
EOG7BWC46	FBpp0186219	FBgn0159704	Drosophila persimilis	B4GF03	r1.3	scaffold_3	3344175	3345607	+
EOG7BWC46	FBpp0240988	FBgn0213856	Drosophila willistoni	B4NB80	r1.3	scf2_1100000004902	5028707	5030238	+
EOG7BWC46	FBpp0152017	FBgn0125579	Drosophila grimshawi	B4JGY6	r1.3	scaffold_14906	11877066	11878623	-
EOG7BWC46	FBpp0236979	FBgn0209669	Drosophila virilis	B4M0K9	r1.2	scaffold_13047	18850429	18852413	-
EOG7BWC46	FBpp0173829	FBgn0147334	Drosophila mojavensis	B4K563	r1.3	scaffold_6540	14828377	14830203	+
EOG7C5ZT8	FBpp0081603	FBgn0037698	Drosophila melanogaster	Q9VHD1	r6.01	3R	9466490	9475783	-
EOG7C5ZT8	FBpp0219196	FBgn0192257	Drosophila simulans	B4QWM1	r1.4	3R	16013113	16041882	+
EOG7C5ZT8	FBpp0207732	FBgn0181110	Drosophila sechellia	B4HKD2	r1.3	scaffold_0	16592344	16604304	+
EOG7C5ZT8	FBpp0269784	FBgn0241877	Drosophila yakuba	B4PUP0	r1.3	3R	9340894	9352991	-
EOG7C5ZT8	FBpp0135916	FBgn0109597	Drosophila erecta	B3NZR9	r1.3	scaffold_4770	16299789	16311814	+
EOG7C5ZT8	FBpp0120953	FBgn0094779	Drosophila ananassae	B3M053	r1.3	scaffold_13340	4745737	4755982	+
EOG7C5ZT8	FBpp0283174	FBgn0248324	Drosophila pseudoobscura	B5DXT2	r3.2	2	1812202	1821806	+
EOG7C5ZT8	FBpp0177982	FBgn0151480	Drosophila persimilis	B4GPG9	r1.3	scaffold_7	1963949	1973529	+
EOG7C5ZT8	FBpp0241268	FBgn0214136	Drosophila willistoni	B4N8U7	r1.3	scf2_1100000004902	9677586	9689076	+
EOG7C5ZT8	FBpp0153043	FBgn0126604	Drosophila grimshawi	B4JEK4	r1.3	scaffold_14906	5600030	5612028	+
EOG7C5ZT8	FBpp0237986	FBgn0210666	Drosophila virilis	B4LW24	r1.2	scaffold_13047	711734	723965	-
EOG7C5ZT8	FBpp0172812	FBgn0146321	Drosophila mojavensis	B4K502	r1.3	scaffold_6540	4702502	4713066	-
EOG7C5ZTR	FBpp0073890	FBgn0030646	Drosophila melanogaster	Q9VXU6	r6.01	X	15472894	15475316	-
EOG7C5ZTR	FBpp0222901	FBgn0195834	Drosophila simulans	B4NUH2	r1.4	chrX_Mrandom_755	3679	4392	-
EOG7C5ZTR	FBpp0261053	FBgn0233594	Drosophila yakuba	B4PWN6	r1.3	X	9555085	9557600	-
EOG7C5ZTR	FBpp0137943	FBgn0111600	Drosophila erecta	B3NTK5	r1.3	scaffold_4690	11662764	11665313	+
EOG7C5ZTR	FBpp0125448	FBgn0099254	Drosophila ananassae	B3MZ37	r1.3	scaffold_12929	2940718	2943414	+
EOG7C5ZTR	FBpp0273102	FBgn0081594	Drosophila pseudoobscura	Q29JG4	r3.2	XL_group1a	936823	939275	-
EOG7C5ZTR	FBpp0177413	FBgn0150912	Drosophila persimilis	B4H2X6	r1.3	scaffold_26	1048955	1051407	-
EOG7C5ZTR	FBpp0254619	FBgn0227435	Drosophila willistoni	B4NDM4	r1.3	scf2_1100000004909	1335601	1338349	+
EOG7C5ZTR	FBpp0146344	FBgn0119917	Drosophila grimshawi	B4JJ65	r1.3	scaffold_15203	1439701	1442099	+
EOG7C5ZTR	FBpp0231380	FBgn0204140	Drosophila virilis	B4M7B6	r1.2	scaffold_12928	5552080	5554609	+
EOG7C5ZTR	FBpp0171008	FBgn0144521	Drosophila mojavensis	B4L5S7	r1.3	scaffold_6359	4074309	4076892	+
EOG7C8V2D	FBpp0304816	FBgn0264442	Drosophila melanogaster	E1JHF4	r6.01	2L	11235597	11259410	+
EOG7C8V2D	FBpp0222173	FBgn0195143	Drosophila simulans	B4QAC8	r1.4	2L	11034889	11055781	+
EOG7C8V2D	FBpp0200439	FBgn0173865	Drosophila sechellia	B4HX32	r1.3	scaffold_3	6632322	6655905	+
EOG7C8V2D	FBpp0263529	FBgn0235930	Drosophila yakuba	B4P1F5	r1.3	2L	7631557	7655059	+
EOG7C8V2D	FBpp0142258	FBgn0115853	Drosophila erecta	B3N4J6	r1.3	scaffold_4929	14186306	14210941	-
EOG7C8V2D	FBpp0117958	FBgn0091793	Drosophila ananassae	B3MMV6	r1.3	scaffold_12916	4200751	4223632	-
EOG7C8V2D	FBpp0183657	FBgn0157148	Drosophila persimilis	B4G6M2	r1.3	scaffold_1	8106662	8133060	+
EOG7C8V2D	FBpp0244041	FBgn0216903	Drosophila willistoni	B4MWD5	r1.3	scf2_1100000004521	4497915	4528786	-
EOG7C8V2D	FBpp0147293	FBgn0120863	Drosophila grimshawi	B4JPJ5	r1.3	scaffold_15126	1332509	1363364	-
EOG7C8V2D	FBpp0227662	FBgn0200471	Drosophila virilis	B4LQG2	r1.2	scaffold_12963	2248545	2272143	-
EOG7C8V2D	FBpp0169867	FBgn0143385	Drosophila mojavensis	B4KHA0	r1.3	scaffold_6500	27462054	27489690	-
EOG7CGKJ9	FBpp0303083	FBgn0003499	Drosophila melanogaster	E1JIP0	r6.01	3R	18096006	18132736	+
EOG7CGKJ9	FBpp0217602	FBgn0190705	Drosophila simulans	B4QV20	r1.4	3R	7525116	7564015	-
EOG7CGKJ9	FBpp0270521	FBgn0242577	Drosophila yakuba	B4PL64	r1.3	3R	2518422	2561247	+
EOG7CGKJ9	FBpp0141183	FBgn0114808	Drosophila erecta	B3P0E1	r1.3	scaffold_4770	7677442	7713713	-
EOG7CGKJ9	FBpp0119947	FBgn0093776	Drosophila ananassae	B3LYP6	r1.3	scaffold_13340	11763548	11803075	-
EOG7CGKJ9	FBpp0284885	FBgn0248930	Drosophila pseudoobscura	B5DX84	r3.2	2	29013308	29064877	+
EOG7CGKJ9	FBpp0176695	FBgn0150194	Drosophila persimilis	B4GLK3	r1.3	scaffold_6	4315878	4368011	+
EOG7CGKJ9	FBpp0240385	FBgn0213253	Drosophila willistoni	B4NB57	r1.3	scf2_1100000004902	4753653	4758274	-
EOG7CGKJ9	FBpp0148985	FBgn0122554	Drosophila grimshawi	B4JUT4	r1.3	scaffold_14830	2579861	2626271	-
EOG7CGKJ9	FBpp0237689	FBgn0210374	Drosophila virilis	B4LZ92	r1.2	scaffold_13047	6702254	6749574	-
EOG7CGKJ9	FBpp0172930	FBgn0146438	Drosophila mojavensis	B4KCD9	r1.3	scaffold_6540	2549776	2601800	-
EOG7CGKJB	FBpp0086288	FBgn0034114	Drosophila melanogaster	Q8T092	r6.01	2R	16322332	16324513	+
EOG7CGKJB	FBpp0209588	FBgn0182940	Drosophila simulans	B4QHX4	r1.4	2R	10941413	10943593	+
EOG7CGKJB	FBpp0203166	FBgn0176568	Drosophila sechellia	B4HSW6	r1.3	scaffold_1	9709165	9711345	+
EOG7CGKJB	FBpp0256793	FBgn0229575	Drosophila yakuba	B4P686	r1.3	2R	16774030	16776213	-
EOG7CGKJB	FBpp0139144	FBgn0112787	Drosophila erecta	B3NPK0	r1.3	scaffold_4845	13650089	13652273	-
EOG7CGKJB	FBpp0116784	FBgn0090620	Drosophila ananassae	B3MFN2	r1.3	scaffold_13266	15587574	15589782	+
EOG7CGKJB	FBpp0276896	FBgn0078088	Drosophila pseudoobscura	Q291S6	r3.2	3	3933841	3936052	-
EOG7CGKJB	FBpp0174838	FBgn0148341	Drosophila persimilis	B4GAC1	r1.3	scaffold_2	4117722	4119933	-
EOG7CGKJB	FBpp0250753	FBgn0223602	Drosophila willistoni	B4MPF4	r1.3	scf2_1100000004513	601644	603796	-
EOG7CGKJB	FBpp0153868	FBgn0127426	Drosophila grimshawi	B4J8F3	r1.3	scaffold_15245	15104727	15106996	-
EOG7CGKJB	FBpp0229504	FBgn0202286	Drosophila virilis	B4MFP4	r1.2	scaffold_10324	508995	511256	+
EOG7CGKJB	FBpp0169137	FBgn0142657	Drosophila mojavensis	B4KRS8	r1.3	scaffold_6496	2336528	2338753	+
EOG7CPB1K	FBpp0309382	FBgn0031144	Drosophila melanogaster	B7Z152	r6.01	X	21030257	21031859	-
EOG7CPB1K	FBpp0213916	FBgn0187181	Drosophila simulans	B4R3C7	r1.4	X	16062599	16064195	-
EOG7CPB1K	FBpp0260331	FBgn0232904	Drosophila yakuba	B4PYL5	r1.3	X	20111512	20113117	-
EOG7CPB1K	FBpp0136106	FBgn0109785	Drosophila erecta	B3NY58	r1.3	scaffold_4690	17476645	17478247	-
EOG7CPB1K	FBpp0125051	FBgn0098859	Drosophila ananassae	B3N0J5	r1.3	scaffold_13334	1307214	1308636	+
EOG7CPB1K	FBpp0272161	FBgn0243706	Drosophila pseudoobscura	B5DNS9	r3.2	XL_group3a	1209728	1211111	-
EOG7CPB1K	FBpp0180693	FBgn0154190	Drosophila persimilis	B4GWP4	r1.3	scaffold_15	1675909	1677286	+
EOG7CPB1K	FBpp0239234	FBgn0212106	Drosophila willistoni	B4NCS0	r1.3	scf2_1100000004909	9479954	9481348	+
EOG7CPB1K	FBpp0146430	FBgn0120003	Drosophila grimshawi	B4JJQ2	r1.3	scaffold_15203	3657624	3658849	+
EOG7CPB1K	FBpp0233958	FBgn0206684	Drosophila virilis	B4M2R6	r1.2	scaffold_12970	11688319	11689538	+
EOG7CPB1K	FBpp0164095	FBgn0137629	Drosophila mojavensis	B4L4D8	r1.3	scaffold_6473	9547971	9549007	-
EOG7CS693	FBpp0087465	FBgn0033459	Drosophila melanogaster	Q7JUR5	r6.01	2R	9875514	9876052	+
EOG7CS693	FBpp0209096	FBgn0182459	Drosophila simulans	B4QHS9	r1.4	2R	4400290	4400828	+
EOG7CS693	FBpp0202640	FBgn0176044	Drosophila sechellia	B4HM93	r1.3	scaffold_1	3373842	3374380	+
EOG7CS693	FBpp0264322	FBgn0236662	Drosophila yakuba	B4NWM5	r1.3	2L	18388490	18389027	+
EOG7CS693	FBpp0142661	FBgn0116254	Drosophila erecta	B3N6U4	r1.3	scaffold_4929	8604922	8605459	-
EOG7CS693	FBpp0278758	FBgn0071833	Drosophila pseudoobscura	Q28WS9	r3.2	3	18656017	18656529	+
EOG7CS693	FBpp0184738	FBgn0158226	Drosophila persimilis	B4H6B3	r1.3	scaffold_34	596263	596775	+
EOG7CS693	FBpp0236711	FBgn0209407	Drosophila virilis	B4LL64	r1.2	scaffold_12875	17510065	17510631	+
EOG7CS693	FBpp0168376	FBgn0141898	Drosophila mojavensis	B4KQA2	r1.3	scaffold_6496	10505220	10505660	-
EOG7CW2GX	FBpp0084725	FBgn0005642	Drosophila melanogaster	P15619	r6.01	3R	28808305	28811085	-
EOG7CW2GX	FBpp0216419	FBgn0189562	Drosophila simulans	B4QYT5	r1.4	3R	24315614	24318638	-
EOG7CW2GX	FBpp0193760	FBgn0167220	Drosophila sechellia	B4HZ16	r1.3	scaffold_4	3497520	3500299	-
EOG7CW2GX	FBpp0255504	FBgn0067919	Drosophila yakuba	B4PQP7	r1.3	3R	21868856	21871639	+
EOG7CW2GX	FBpp0130600	FBgn0104346	Drosophila erecta	B3P5Q2	r1.3	scaffold_4820	3401136	3403924	+
EOG7CW2GX	FBpp0119619	FBgn0093448	Drosophila ananassae	B3LVA2	r1.3	scaffold_13340	17429772	17432537	-
EOG7CW2GX	FBpp0283280	FBgn0073102	Drosophila pseudoobscura	Q29BJ6	r3.2	2	3387043	3389789	+
EOG7CW2GX	FBpp0177795	FBgn0151293	Drosophila persimilis	B4GP22	r1.3	scaffold_7	952477	955220	-
EOG7CW2GX	FBpp0240127	FBgn0212995	Drosophila willistoni	B4N8Q8	r1.3	scf2_1100000004902	9337176	9339870	-
EOG7CW2GX	FBpp0152011	FBgn0125573	Drosophila grimshawi	B4JSG8	r1.3	scaffold_15074	3800092	3803168	-
EOG7CW2GX	FBpp0238596	FBgn0211263	Drosophila virilis	B4M187	r1.2	scaffold_13047	10257543	10260289	+
EOG7CW2GX	FBpp0159744	FBgn0133291	Drosophila mojavensis	B4K7Q3	r1.3	scaffold_6540	28404923	28407738	+
EOG7CW2H6	FBpp0080014	FBgn0032473	Drosophila melanogaster	Q9VK36	r6.01	2L	13160806	13163106	+
EOG7CW2H6	FBpp0222268	FBgn0195236	Drosophila simulans	B4Q4C0	r1.4	2L	12955463	12957743	+
EOG7CW2H6	FBpp0191634	FBgn0165108	Drosophila sechellia	B4IEF4	r1.3	scaffold_16	1315582	1317799	+
EOG7CW2H6	FBpp0263627	FBgn0236023	Drosophila yakuba	B4P2L8	r1.3	2L	9584118	9586453	+
EOG7CW2H6	FBpp0142361	FBgn0115954	Drosophila erecta	B3N3A0	r1.3	scaffold_4929	12277480	12279772	-
EOG7CW2H6	FBpp0117412	FBgn0091247	Drosophila ananassae	B3MNG6	r1.3	scaffold_12916	12282329	12284652	-
EOG7CW2H6	FBpp0287705	FBgn0078735	Drosophila pseudoobscura	Q29L53	r3.2	4_group4	882240	884321	+
EOG7CW2H6	FBpp0188848	FBgn0162329	Drosophila persimilis	B4H8U7	r1.3	scaffold_46	180297	182378	-
EOG7CW2H6	FBpp0244456	FBgn0217318	Drosophila willistoni	B4MUH3	r1.3	scf2_1100000004521	6261452	6263643	+
EOG7CW2H6	FBpp0145296	FBgn0118870	Drosophila grimshawi	B4JA49	r1.3	scaffold_15252	10189600	10191795	+
EOG7CW2H6	FBpp0231273	FBgn0204035	Drosophila virilis	B4LT02	r1.2	scaffold_12963	7034463	7036801	+
EOG7CW2H6	FBpp0167312	FBgn0140835	Drosophila mojavensis	B4KGM5	r1.3	scaffold_6500	26226730	26229099	+
EOG7CZXQN	FBpp0288508	FBgn0026575	Drosophila melanogaster	Q9VXG1	r6.01	X	16423280	16436812	+
EOG7CZXQN	FBpp0215687	FBgn0188846	Drosophila simulans	B4R5U0	r1.4	X	12562498	12563171	+
EOG7CZXQN	FBpp0194917	FBgn0168371	Drosophila sechellia	B4IF79	r1.3	scaffold_17	137121	147542	+
EOG7CZXQN	FBpp0262283	FBgn0234749	Drosophila yakuba	B4PXT4	r1.3	X	10436571	10450145	+
EOG7CZXQN	FBpp0136511	FBgn0110184	Drosophila erecta	B3NX38	r1.3	scaffold_4690	10766775	10780546	-
EOG7CZXQN	FBpp0122708	FBgn0096523	Drosophila ananassae	B3MXT6	r1.3	scaffold_13335	1471279	1485255	+
EOG7CZXQN	FBpp0283375	FBgn0248396	Drosophila pseudoobscura	B5DMC5	r3.2	XL_group1e	3099348	3113102	-
EOG7CZXQN	FBpp0184372	FBgn0157860	Drosophila persimilis	B4GXG4	r1.3	scaffold_17	30583	43354	-
EOG7CZXQN	FBpp0254813	FBgn0227629	Drosophila willistoni	B4NEN1	r1.3	scf2_1100000004909	5715356	5727402	+
EOG7CZXQN	FBpp0158694	FBgn0132243	Drosophila grimshawi	B4JNC1	r1.3	scaffold_14853	6824565	6842883	+
EOG7CZXQN	FBpp0232932	FBgn0205673	Drosophila virilis	B4MG79	r1.2	scaffold_12472	178257	194193	-
EOG7CZXQN	FBpp0170702	FBgn0144215	Drosophila mojavensis	B4L5N7	r1.3	scaffold_6359	3375090	3390940	-
EOG7CZXRS	FBpp0303189	FBgn0005694	Drosophila melanogaster	P39413	r6.01	3L	21435220	21436647	+
EOG7CZXRS	FBpp0213361	FBgn0186631	Drosophila simulans	B4QK40	r1.4	3L	20765288	20766280	+
EOG7CZXRS	FBpp0203844	FBgn0177237	Drosophila sechellia	B4IAP5	r1.3	scaffold_11	1352418	1353410	+
EOG7CZXRS	FBpp0134730	FBgn0108419	Drosophila erecta	B3NE84	r1.3	scaffold_4784	21086176	21087162	+
EOG7CZXRS	FBpp0113476	FBgn0087325	Drosophila ananassae	B3M8J6	r1.3	scaffold_13337	10246242	10247661	+
EOG7CZXRS	FBpp0275567	FBgn0079051	Drosophila pseudoobscura	Q2LYN3	r3.2	XR_group6	12790724	12791794	+
EOG7CZXRS	FBpp0188795	FBgn0162276	Drosophila persimilis	B4H615	r1.3	scaffold_33	798242	799324	+
EOG7CZXRS	FBpp0249620	FBgn0222474	Drosophila willistoni	B4N4Z6	r1.3	scf2_1100000004768	407483	409051	+
EOG7CZXRS	FBpp0150787	FBgn0124352	Drosophila grimshawi	B4IXC3	r1.3	scaffold_15110	17391467	17392525	+
EOG7CZXRS	FBpp0227711	FBgn0200520	Drosophila virilis	B4LH35	r1.2	scaffold_13049	9616701	9617769	+
EOG7CZXRS	FBpp0161242	FBgn0134782	Drosophila mojavensis	B4KWT6	r1.3	scaffold_6680	11147095	11148206	-
EOG7D2SZV	FBpp0080678	FBgn0032730	Drosophila melanogaster	Q9VJ27	r6.01	2L	18974777	18977122	+
EOG7D2SZV	FBpp0222568	FBgn0195521	Drosophila simulans	B4Q908	r1.4	2L	18667946	18670292	+
EOG7D2SZV	FBpp0198780	FBgn0172213	Drosophila sechellia	B4I5N2	r1.3	scaffold_7	2604200	2606545	+
EOG7D2SZV	FBpp0258225	FBgn0230909	Drosophila yakuba	B4PAD9	r1.3	2R	5492050	5494399	+
EOG7D2SZV	FBpp0139687	FBgn0113324	Drosophila erecta	B3NL73	r1.3	scaffold_4845	5291743	5293893	-
EOG7D2SZV	FBpp0118451	FBgn0092284	Drosophila ananassae	B3MPE8	r1.3	scaffold_12916	5889792	5891963	+
EOG7D2SZV	FBpp0279782	FBgn0070372	Drosophila pseudoobscura	Q29LU1	r3.2	4_group3	7963923	7966364	-
EOG7D2SZV	FBpp0182606	FBgn0156100	Drosophila persimilis	B4G7F1	r1.3	scaffold_1	9420247	9422688	-
EOG7D2SZV	FBpp0253843	FBgn0226660	Drosophila willistoni	B4MZQ6	r1.3	scf2_1100000004585	4408128	4410738	+
EOG7D2SZV	FBpp0144078	FBgn0117653	Drosophila grimshawi	B4JBX7	r1.3	scaffold_15252	13577694	13580182	-
EOG7D2SZV	FBpp0234914	FBgn0207637	Drosophila virilis	B4LSJ2	r1.2	scaffold_12963	16152223	16154545	-
EOG7D2SZV	FBpp0163433	FBgn0136969	Drosophila mojavensis	B4KJP4	r1.3	scaffold_6500	5612916	5615306	-
EOG7D2T01	FBpp0088052	FBgn0033185	Drosophila melanogaster	Q1LZ24	r6.01	2R	7514327	7516264	-
EOG7D2T01	FBpp0208647	FBgn0182020	Drosophila simulans	B4QEB6	r1.4	2R	2123364	2125293	-
EOG7D2T01	FBpp0202260	FBgn0175664	Drosophila sechellia	B4HQW1	r1.3	scaffold_1	1058960	1060889	-
EOG7D2T01	FBpp0268903	FBgn0241041	Drosophila yakuba	B4P1Q8	r1.3	2L	16078794	16080728	-
EOG7D2T01	FBpp0129283	FBgn0103042	Drosophila erecta	B3N9X9	r1.3	scaffold_4929	19195585	19197524	+
EOG7D2T01	FBpp0116864	FBgn0090700	Drosophila ananassae	B3MGU9	r1.3	scaffold_13266	16375922	16377850	+
EOG7D2T01	FBpp0307512	FBgn0074073	Drosophila pseudoobscura	Q28YI5	r3.2	3	12346770	12348723	+
EOG7D2T01	FBpp0184220	FBgn0157708	Drosophila persimilis	B4H8K4	r1.3	scaffold_44	525074	527027	+
EOG7D2T01	FBpp0239843	FBgn0212713	Drosophila willistoni	B4MIN4	r1.3	scf2_1100000004382	110302	112164	+
EOG7D2T01	FBpp0153718	FBgn0127276	Drosophila grimshawi	B4JA00	r1.3	scaffold_15245	17084911	17086987	-
EOG7D2T01	FBpp0234489	FBgn0207213	Drosophila virilis	B4LLC8	r1.2	scaffold_12875	17547062	17549103	-
EOG7D2T01	FBpp0168315	FBgn0141837	Drosophila mojavensis	B4KRB1	r1.3	scaffold_6496	11175335	11177370	-
EOG7D5P7M	FBpp0077743	FBgn0043364	Drosophila melanogaster	Q4R0P9	r6.01	2L	476987	479475	-
EOG7D5P7M	FBpp0221356	FBgn0194348	Drosophila simulans	B4Q649	r1.4	2L	483357	485876	-
EOG7D5P7M	FBpp0198141	FBgn0171577	Drosophila sechellia	B4ICX8	r1.3	scaffold_14	459927	462420	-
EOG7D5P7M	FBpp0261094	FBgn0233632	Drosophila yakuba	B4P2F2	r1.3	2L	461399	463929	-
EOG7D5P7M	FBpp0143192	FBgn0116778	Drosophila erecta	B3N7R2	r1.3	scaffold_4929	529164	531673	-
EOG7D5P7M	FBpp0127943	FBgn0101744	Drosophila ananassae	B3MUG7	r1.3	scaffold_12943	4762939	4765560	+
EOG7D5P7M	FBpp0280374	FBgn0078183	Drosophila pseudoobscura	Q29N49	r3.2	4_group3	1149058	1151711	+
EOG7D5P7M	FBpp0183366	FBgn0156858	Drosophila persimilis	B4G894	r1.3	scaffold_1	2619635	2622290	+
EOG7D5P7M	FBpp0253792	FBgn0226609	Drosophila willistoni	B4N0W5	r1.3	scf2_1100000004585	2935919	2938205	+
EOG7D5P7M	FBpp0144419	FBgn0117994	Drosophila grimshawi	B4JDQ3	r1.3	scaffold_15252	6804152	6806775	-
EOG7D5P7M	FBpp0234140	FBgn0206865	Drosophila virilis	B4LTM3	r1.2	scaffold_12963	18896425	18899153	-
EOG7D5P7M	FBpp0167247	FBgn0140770	Drosophila mojavensis	B4KFH8	r1.3	scaffold_6500	24278372	24281256	+
EOG7D8JFS	FBpp0071385	FBgn0030206	Drosophila melanogaster	Q9W2U6	r6.01	X	10475018	10477151	+
EOG7D8JFS	FBpp0192899	FBgn0166365	Drosophila sechellia	B4IDR0	r1.3	scaffold_15	1076331	1078469	+
EOG7D8JFS	FBpp0262856	FBgn0235286	Drosophila yakuba	B4PXX2	r1.3	X	18942667	18944814	+
EOG7D8JFS	FBpp0136904	FBgn0110574	Drosophila erecta	B3NW26	r1.3	scaffold_4690	4757511	4759582	-
EOG7D8JFS	FBpp0122530	FBgn0096348	Drosophila ananassae	B3MY12	r1.3	scaffold_13335	2341997	2343980	-
EOG7D8JFS	FBpp0272286	FBgn0075516	Drosophila pseudoobscura	Q29H42	r3.2	XL_group1e	5725210	5727285	+
EOG7D8JFS	FBpp0179079	FBgn0152576	Drosophila persimilis	B4H0C9	r1.3	scaffold_21	643513	645596	+
EOG7D8JFS	FBpp0248912	FBgn0221767	Drosophila willistoni	B4MT57	r1.3	scf2_1100000004515	3620864	3623032	-
EOG7D8JFS	FBpp0146618	FBgn0120191	Drosophila grimshawi	B4JKQ2	r1.3	scaffold_15203	7329779	7332927	+
EOG7D8JFS	FBpp0229201	FBgn0201988	Drosophila virilis	B4MEF7	r1.2	scaffold_12932	232355	234458	-
EOG7D8JFS	FBpp0164606	FBgn0138138	Drosophila mojavensis	B4L278	r1.3	scaffold_6473	2056927	2059070	+
EOG7DCDPP	FBpp0072605	FBgn0035213	Drosophila melanogaster	Q8IRH5	r6.01	3L	1339822	1342391	-
EOG7DCDPP	FBpp0211883	FBgn0185192	Drosophila simulans	B4QM09	r1.4	3L	938922	941430	-
EOG7DCDPP	FBpp0195695	FBgn0169144	Drosophila sechellia	B4HVS4	r1.3	scaffold_2	1382496	1385004	-
EOG7DCDPP	FBpp0265975	FBgn0238250	Drosophila yakuba	B4PD79	r1.3	3L	1298776	1300979	-
EOG7DCDPP	FBpp0133150	FBgn0106860	Drosophila erecta	B3NBA0	r1.3	scaffold_4784	1322716	1324934	-
EOG7DCDPP	FBpp0113253	FBgn0087102	Drosophila ananassae	B3M515	r1.3	scaffold_13337	6571280	6574127	+
EOG7DCDPP	FBpp0286658	FBgn0075317	Drosophila pseudoobscura	Q29EW8	r3.2	XR_group8	768111	770402	+
EOG7DCDPP	FBpp0180177	FBgn0153674	Drosophila persimilis	B4H5M3	r1.3	scaffold_32	713763	716012	-
EOG7DCDPP	FBpp0241642	FBgn0214509	Drosophila willistoni	B4N3A6	r1.3	scf2_1100000004729	2317003	2319218	-
EOG7DCDPP	FBpp0150133	FBgn0123698	Drosophila grimshawi	B4IXG5	r1.3	scaffold_15110	7528819	7531179	+
EOG7DCDPP	FBpp0227620	FBgn0200429	Drosophila virilis	B4LG63	r1.2	scaffold_13049	8507475	8510182	+
EOG7DCDPP	FBpp0162590	FBgn0136130	Drosophila mojavensis	B4KY04	r1.3	scaffold_6680	12154208	12156692	+
EOG7DK561	FBpp0081429	FBgn0037620	Drosophila melanogaster	Q9VHM4	r6.01	3R	8728452	8729660	-
EOG7DK561	FBpp0219251	FBgn0192310	Drosophila simulans	B4QXY6	r1.4	3R	16737209	16740807	+
EOG7DK561	FBpp0207799	FBgn0181176	Drosophila sechellia	B4HL21	r1.3	scaffold_0	17301255	17302463	+
EOG7DK561	FBpp0269842	FBgn0241933	Drosophila yakuba	B4PTU9	r1.3	3R	8615294	8616497	-
EOG7DK561	FBpp0135976	FBgn0109656	Drosophila erecta	B3P4T6	r1.3	scaffold_4770	17031379	17032590	+
EOG7DK563	FBpp0081831	FBgn0051441	Drosophila melanogaster	Q9VGQ6	r6.01	3R	11236357	11237502	+
EOG7DK563	FBpp0219075	FBgn0192139	Drosophila simulans	B4QU64	r1.4	3R	14312945	14314249	+
EOG7DK563	FBpp0205408	FBgn0178796	Drosophila sechellia	B4HIB7	r1.3	scaffold_0	14895916	14897043	-
EOG7DK563	FBpp0271094	FBgn0243124	Drosophila yakuba	B4PM37	r1.3	3R	11095080	11096228	+
EOG7DK563	FBpp0136580	FBgn0110252	Drosophila erecta	B3NZG7	r1.3	scaffold_4770	14557029	14558163	-
EOG7DK563	FBpp0243130	FBgn0215993	Drosophila willistoni	B4NKU8	r1.3	scf2_1100000004943	7403392	7404490	+
EOG7DK563	FBpp0156285	FBgn0129837	Drosophila grimshawi	B4JYX5	r1.3	scaffold_15116	879829	880890	+
EOG7DK563	FBpp0236983	FBgn0209673	Drosophila virilis	B4M0K1	r1.2	scaffold_13047	18835634	18836685	-
EOG7DK563	FBpp0173832	FBgn0147337	Drosophila mojavensis	B4K568	r1.3	scaffold_6540	14844791	14845938	+
EOG7DRWN7	FBpp0072808	FBgn0035357	Drosophila melanogaster	Q0E8J0	r6.01	3L	2637133	2641016	+
EOG7DRWN7	FBpp0212101	FBgn0185407	Drosophila simulans	B4QNK3	r1.4	3L	2193765	2196406	+
EOG7DRWN7	FBpp0195979	FBgn0169425	Drosophila sechellia	B4HTE7	r1.3	scaffold_2	2660549	2666990	+
EOG7DRWN7	FBpp0265340	FBgn0237648	Drosophila yakuba	B4PDD1	r1.3	3L	9295100	9299188	-
EOG7DRWN7	FBpp0133424	FBgn0107133	Drosophila erecta	B3NBK2	r1.3	scaffold_4784	2656289	2660382	+
EOG7DRWN7	FBpp0127432	FBgn0101234	Drosophila ananassae	B3M7Y1	r1.3	scaffold_13337	9440542	9444424	-
EOG7DRWN7	FBpp0276555	FBgn0071686	Drosophila pseudoobscura	Q29FB5	r3.2	XR_group3a	1298118	1302108	-
EOG7DRWN7	FBpp0186570	FBgn0160055	Drosophila persimilis	B4H1J6	r1.3	scaffold_23	1328852	1332217	-
EOG7DRWN7	FBpp0241803	FBgn0214669	Drosophila willistoni	B4N394	r1.3	scf2_1100000004729	2266643	2270846	+
EOG7DRWN7	FBpp0150302	FBgn0123867	Drosophila grimshawi	B4IZD0	r1.3	scaffold_15110	9862191	9866451	+
EOG7DRWN7	FBpp0226799	FBgn0199626	Drosophila virilis	B4LDU0	r1.2	scaffold_13049	5102484	5106584	-
EOG7DRWN7	FBpp0161696	FBgn0135236	Drosophila mojavensis	B4KYF4	r1.3	scaffold_6680	3475651	3486911	-
EOG7DZN4F	FBpp0082593	FBgn0038301	Drosophila melanogaster	Q9VFB9	r6.01	3R	15211546	15213585	-
EOG7DZN4F	FBpp0218778	FBgn0191849	Drosophila simulans	B4QZ44	r1.4	3R	10426240	10428279	+
EOG7DZN4F	FBpp0207276	FBgn0180655	Drosophila sechellia	B4HE11	r1.3	scaffold_0	10912535	10914574	+
EOG7DZN4F	FBpp0271414	FBgn0243430	Drosophila yakuba	B4PS82	r1.3	3R	15395133	15397180	+
EOG7DZN4F	FBpp0139382	FBgn0113022	Drosophila erecta	B3P0R5	r1.3	scaffold_4770	10558798	10560829	-
EOG7DZN4F	FBpp0120348	FBgn0094174	Drosophila ananassae	B3M1B8	r1.3	scaffold_13340	6124790	6126819	-
EOG7DZN4F	FBpp0281571	FBgn0079751	Drosophila pseudoobscura	Q296H7	r3.2	2	21034067	21036012	-
EOG7DZN4F	FBpp0185792	FBgn0159278	Drosophila persimilis	B4GF50	r1.3	scaffold_3	3772450	3774396	-
EOG7DZN4F	FBpp0152519	FBgn0126080	Drosophila grimshawi	B4JHK3	r1.3	scaffold_14906	2839523	2841554	-
EOG7DZN4F	FBpp0224630	FBgn0197500	Drosophila virilis	B4M4L5	r1.2	scaffold_12855	6666003	6667961	-
EOG7DZN4F	FBpp0159578	FBgn0133125	Drosophila mojavensis	B4K4X5	r1.3	scaffold_6540	25919881	25921805	+
EOG7F2HC0	FBpp0079822	FBgn0000287	Drosophila melanogaster	P91639	r6.01	2L	11366413	11373209	+
EOG7F2HC0	FBpp0222178	FBgn0195148	Drosophila simulans	B4QAD9	r1.4	2L	11172515	11179322	+
EOG7F2HC0	FBpp0200494	FBgn0173920	Drosophila sechellia	B4HX43	r1.3	scaffold_3	6760966	6767746	+
EOG7F2HC0	FBpp0263534	FBgn0235935	Drosophila yakuba	B4P1G3	r1.3	2L	7762545	7769544	+
EOG7F2HC0	FBpp0142266	FBgn0115861	Drosophila erecta	B3N4I6	r1.3	scaffold_4929	14070673	14077384	-
EOG7F2HC0	FBpp0117964	FBgn0091799	Drosophila ananassae	B3MMU6	r1.3	scaffold_12916	4096827	4103286	-
EOG7F2HC0	FBpp0280689	FBgn0078501	Drosophila pseudoobscura	Q29M24	r3.2	4_group3	6804333	6811444	+
EOG7F2HC0	FBpp0183666	FBgn0157157	Drosophila persimilis	B4G6N8	r1.3	scaffold_1	8256482	8264667	+
EOG7F2HC0	FBpp0250203	FBgn0223052	Drosophila willistoni	B4N7A5	r1.3	scf2_1100000004851	357758	364296	-
EOG7F2HC0	FBpp0147299	FBgn0120869	Drosophila grimshawi	B4JPI6	r1.3	scaffold_15126	1207810	1215544	-
EOG7F2HC0	FBpp0227718	FBgn0200527	Drosophila virilis	B4LQF4	r1.2	scaffold_12963	2152061	2158941	-
EOG7F2HC0	FBpp0169933	FBgn0143451	Drosophila mojavensis	B4KH92	r1.3	scaffold_6500	27327368	27335536	-
EOG7F5CM8	FBpp0076588	FBgn0035769	Drosophila melanogaster	Q8TA44	r6.01	3L	7353878	7356457	-
EOG7F5CM8	FBpp0211468	FBgn0184788	Drosophila simulans	B4QKD1	r1.4	3L	6864417	6865904	-
EOG7F5CM8	FBpp0195245	FBgn0168699	Drosophila sechellia	B4HV53	r1.3	scaffold_2	7271633	7274209	-
EOG7F5CM8	FBpp0265429	FBgn0237734	Drosophila yakuba	B4PK64	r1.3	3L	7951825	7954386	-
EOG7F5CM8	FBpp0133519	FBgn0107227	Drosophila erecta	B3NFE7	r1.3	scaffold_4784	3992122	3994678	+
EOG7F5CM8	FBpp0128312	FBgn0102112	Drosophila ananassae	B3MA52	r1.3	scaffold_13337	3501407	3503829	+
EOG7F5CM8	FBpp0286305	FBgn0081175	Drosophila pseudoobscura	Q29E70	r3.2	XR_group8	3432149	3434685	-
EOG7F5CM8	FBpp0185197	FBgn0158685	Drosophila persimilis	B4HAU6	r1.3	scaffold_65	241915	244450	-
EOG7F5CM8	FBpp0245808	FBgn0218667	Drosophila willistoni	B4MLE6	r1.3	scf2_1100000004511	9212075	9214649	-
EOG7F5CM8	FBpp0149995	FBgn0123560	Drosophila grimshawi	B4J365	r1.3	scaffold_15110	5445029	5447552	+
EOG7F5CM8	FBpp0226662	FBgn0199495	Drosophila virilis	B4LFC4	r1.2	scaffold_13049	7427976	7430513	-
EOG7F5CM8	FBpp0161569	FBgn0135109	Drosophila mojavensis	B4KZX0	r1.3	scaffold_6680	5683521	5686028	-
EOG7F87V0	FBpp0072021	FBgn0034878	Drosophila melanogaster	Q95RQ8	r6.01	2R	23549091	23554416	-
EOG7F87V0	FBpp0213604	FBgn0186872	Drosophila simulans	B4NSP3	r1.4	chr2R_Mrandom_618	16861	17523	-
EOG7F87V0	FBpp0197007	FBgn0170448	Drosophila sechellia	B4I8P6	r1.3	scaffold_9	2717584	2722973	-
EOG7F87V0	FBpp0256565	FBgn0229355	Drosophila yakuba	B4P9P1	r1.3	2R	19397563	19403122	-
EOG7F87V0	FBpp0138565	FBgn0112218	Drosophila erecta	B3NPN6	r1.3	scaffold_4845	20800318	20805550	-
EOG7F87V0	FBpp0115029	FBgn0088877	Drosophila ananassae	B3MFH0	r1.3	scaffold_13266	8068389	8073330	-
EOG7F87V0	FBpp0278016	FBgn0077800	Drosophila pseudoobscura	Q28ZE4	r3.2	3	9566368	9571245	+
EOG7F87V0	FBpp0181709	FBgn0155205	Drosophila persimilis	B4GHV9	r1.3	scaffold_4	4885069	4889932	+
EOG7F87V0	FBpp0252068	FBgn0224887	Drosophila willistoni	B4NNA1	r1.3	scf2_1100000004954	4206654	4208365	-
EOG7F87V0	FBpp0154580	FBgn0128137	Drosophila grimshawi	B4J749	r1.3	scaffold_15245	4460483	4465419	-
EOG7F87V0	FBpp0234421	FBgn0207145	Drosophila virilis	B4LLW2	r1.2	scaffold_12875	18346799	18351452	-
EOG7F87V0	FBpp0168254	FBgn0141776	Drosophila mojavensis	B4KRY8	r1.3	scaffold_6496	11995060	11999838	-
EOG7FC42S	FBpp0290931	FBgn0260965	Drosophila melanogaster	Q8MRV4	r6.01	3L	12814532	12824518	+
EOG7FC42S	FBpp0212809	FBgn0186090	Drosophila simulans	B4QRS3	r1.4	3L	12194365	12201394	+
EOG7FC42S	FBpp0206851	FBgn0180232	Drosophila sechellia	B4HG68	r1.3	scaffold_0	4992262	4992408	+
EOG7FC42S	FBpp0266936	FBgn0239164	Drosophila yakuba	B4PGV4	r1.3	3L	12882411	12889644	+
EOG7FC42S	FBpp0134146	FBgn0107845	Drosophila erecta	B3NCV3	r1.3	scaffold_4784	12820363	12826590	+
EOG7FC42S	FBpp0126768	FBgn0100570	Drosophila ananassae	B3M9C2	r1.3	scaffold_13337	19775771	19781658	-
EOG7FC42S	FBpp0274069	FBgn0244784	Drosophila pseudoobscura	B5DQ88	r3.2	XR_group6	11671649	11677622	-
EOG7FC42S	FBpp0186788	FBgn0160272	Drosophila persimilis	B4H010	r1.3	scaffold_20	1579361	1585206	-
EOG7FC42S	FBpp0245972	FBgn0218829	Drosophila willistoni		r1.3	scf2_1100000004511	5493159	5501597	-
EOG7FC42S	FBpp0150975	FBgn0124539	Drosophila grimshawi	B4IZM5	r1.3	scaffold_15110	20819906	20825473	+
EOG7FC42S	FBpp0225759	FBgn0198601	Drosophila virilis	B4LBJ3	r1.2	scaffold_13049	22707772	22712350	-
EOG7FC42S	FBpp0160882	FBgn0134424	Drosophila mojavensis		r1.3	scaffold_6680	17322725	17324105	-
EOG7FJVJR	FBpp0088404	FBgn0028979	Drosophila melanogaster	Q9U3V5	r6.01	2L	22020035	22023928	+
EOG7FJVJR	FBpp0222743	FBgn0195688	Drosophila simulans	B4Q4H5	r1.4	2L	21583034	21586905	+
EOG7FJVJR	FBpp0197630	FBgn0171069	Drosophila sechellia	B4III1	r1.3	scaffold_28	619260	623125	+
EOG7FJVJR	FBpp0257944	FBgn0230648	Drosophila yakuba	B4P6F0	r1.3	2R	796852	800767	-
EOG7FJVJR	FBpp0139899	FBgn0113532	Drosophila erecta	B3NKQ2	r1.3	scaffold_4845	2486452	2490361	-
EOG7FJVJR	FBpp0124706	FBgn0098514	Drosophila ananassae	B3MVN5	r1.3	scaffold_12943	2806095	2810335	-
EOG7FJVJR	FBpp0279297	FBgn0246758	Drosophila pseudoobscura	B5DHA1	r3.2	4_group1	1414425	1419251	+
EOG7FJVJR	FBpp0189770	FBgn0163247	Drosophila persimilis	B4GKM3	r1.3	scaffold_5	3785453	3791392	-
EOG7FJVJR	FBpp0247860	FBgn0220715	Drosophila willistoni	B4N7L4	r1.3	scf2_1100000004884	486235	489954	+
EOG7FJVJR	FBpp0144361	FBgn0117936	Drosophila grimshawi	B4JE06	r1.3	scaffold_15252	7890275	7896302	-
EOG7FJVJR	FBpp0225869	FBgn0198710	Drosophila virilis	B4LSB4	r1.2	scaffold_12963	5240962	5246277	-
EOG7FJVJR	FBpp0166925	FBgn0140449	Drosophila mojavensis	B4KJB9	r1.3	scaffold_6500	17344210	17349456	+
EOG7FNQSV	FBpp0071103	FBgn0030003	Drosophila melanogaster	Q95RT8	r6.01	X	8129919	8131715	+
EOG7FNQSV	FBpp0215280	FBgn0188460	Drosophila simulans	B4R6B1	r1.4	X	6418105	6419889	+
EOG7FNQSV	FBpp0192703	FBgn0166171	Drosophila sechellia	B4IKW9	r1.3	scaffold_44	111061	112245	+
EOG7FNQSV	FBpp0260770	FBgn0233325	Drosophila yakuba	B4Q0M5	r1.3	X	13284588	13286381	-
EOG7FNQSV	FBpp0137839	FBgn0111497	Drosophila erecta	B3NWK2	r1.3	scaffold_4690	10394280	10396070	+
EOG7FNQSV	FBpp0124495	FBgn0098305	Drosophila ananassae	B3MRK7	r1.3	scaffold_13117	2226557	2228353	+
EOG7FNQSV	FBpp0287813	FBgn0075276	Drosophila pseudoobscura	Q29HE1	r3.2	XL_group1e	3958142	3959881	+
EOG7FNQSV	FBpp0184463	FBgn0157951	Drosophila persimilis	B4GXV4	r1.3	scaffold_17	888653	890349	+
EOG7FNQSV	FBpp0254130	FBgn0226946	Drosophila willistoni	B4ND10	r1.3	scf2_1100000004909	10215631	10217379	-
EOG7FNQSV	FBpp0157999	FBgn0131549	Drosophila grimshawi	B4JNR0	r1.3	scaffold_14853	8277616	8279595	-
EOG7FNQSV	FBpp0233818	FBgn0206544	Drosophila virilis	B4M1Z0	r1.2	scaffold_12970	8340029	8341966	+
EOG7FNQSV	FBpp0163577	FBgn0137112	Drosophila mojavensis	B4L8I0	r1.3	scaffold_6482	936599	938584	-
EOG7FNQTF	FBpp0070703	FBgn0025679	Drosophila melanogaster	O77251	r6.01	X	4770582	4771517	-
EOG7FNQTF	FBpp0214677	FBgn0187902	Drosophila simulans	B4R4Q4	r1.4	X	3614620	3615555	-
EOG7FNQTF	FBpp0194144	FBgn0167603	Drosophila sechellia	B4I0V4	r1.3	scaffold_4	2071517	2072454	+
EOG7FNQTF	FBpp0261844	FBgn0234326	Drosophila yakuba	B4Q021	r1.3	X	3779076	3780026	+
EOG7FNQTF	FBpp0137063	FBgn0110730	Drosophila erecta	B3NU68	r1.3	scaffold_4690	2039982	2040944	-
EOG7FNQTF	FBpp0123536	FBgn0097351	Drosophila ananassae	B3MPY7	r1.3	scaffold_13417	30886	31719	+
EOG7FNQTF	FBpp0273578	FBgn0075546	Drosophila pseudoobscura	Q29IF2	r3.2	XL_group1a	7112963	7113904	+
EOG7FNQTF	FBpp0177206	FBgn0150705	Drosophila persimilis	B4GV55	r1.3	scaffold_13	1716581	1717540	+
EOG7FNQTF	FBpp0254454	FBgn0227270	Drosophila willistoni	B4NEE0	r1.3	scf2_1100000004909	4386086	4387096	-
EOG7FNQTF	FBpp0146738	FBgn0120311	Drosophila grimshawi	B4JLC8	r1.3	scaffold_15203	9915510	9916505	+
EOG7FNQTF	FBpp0233365	FBgn0206094	Drosophila virilis	B4M3I3	r1.2	scaffold_12970	4008885	4009847	-
EOG7FVG8C	FBpp0085262	FBgn0051612	Drosophila melanogaster	Q8SXJ5	r6.01	2L	21762575	21775440	-
EOG7FVG8C	FBpp0197604	FBgn0171043	Drosophila sechellia	B4IIG8	r1.3	scaffold_28	322589	334833	-
EOG7FVG8C	FBpp0257989	FBgn0230691	Drosophila yakuba	B4P6G0	r1.3	2R	1069541	1083287	+
EOG7FVG8C	FBpp0140024	FBgn0113657	Drosophila erecta	B3NKR6	r1.3	scaffold_4845	2755791	2768303	+
EOG7FVG8C	FBpp0127065	FBgn0100867	Drosophila ananassae	B3MTZ4	r1.3	scaffold_12943	3027642	3039440	+
EOG7FVG8C	FBpp0279113	FBgn0076352	Drosophila pseudoobscura	Q29PF5	r3.2	4_group1	1122027	1138047	-
EOG7FVG8C	FBpp0190232	FBgn0163707	Drosophila persimilis	B4GKN9	r1.3	scaffold_5	4067827	4085108	+
EOG7FVG8C	FBpp0247848	FBgn0220703	Drosophila willistoni	B4N7K7	r1.3	scf2_1100000004884	159722	195445	-
EOG7FVG8C	FBpp0230811	FBgn0203578	Drosophila virilis	B4LSE1	r1.2	scaffold_12963	5556938	5575366	+
EOG7FVG8C	FBpp0173824	FBgn0147329	Drosophila mojavensis	B4KJA0	r1.3	scaffold_6500	17022415	17041999	-
EOG7FVG8H	FBpp0076724	FBgn0022935	Drosophila melanogaster	O18401	r6.01	3L	6186381	6188979	-
EOG7FVG8H	FBpp0211540	FBgn0184860	Drosophila simulans	B4QJC1	r1.4	3L	5680828	5683423	-
EOG7FVG8H	FBpp0195330	FBgn0168784	Drosophila sechellia	B4HUS2	r1.3	scaffold_2	6155792	6158386	-
EOG7FVG8H	FBpp0265506	FBgn0237810	Drosophila yakuba	B4PJM1	r1.3	3L	6768440	6771034	-
EOG7FVG8H	FBpp0132617	FBgn0106333	Drosophila erecta	B3NGF8	r1.3	scaffold_4784	8875043	8877653	-
EOG7FVG8H	FBpp0114103	FBgn0087951	Drosophila ananassae	B3MA02	r1.3	scaffold_13337	20747606	20750151	+
EOG7FVG8H	FBpp0277225	FBgn0070266	Drosophila pseudoobscura	Q29FI7	r3.2	XR_group3a	197876	200380	-
EOG7FVG8H	FBpp0186637	FBgn0160122	Drosophila persimilis	B4H182	r1.3	scaffold_23	201386	203893	-
EOG7FVG8H	FBpp0246402	FBgn0219258	Drosophila willistoni	B4MKY4	r1.3	scf2_1100000004511	3329926	3332499	+
EOG7FVG8H	FBpp0150197	FBgn0123762	Drosophila grimshawi	B4IY64	r1.3	scaffold_15110	8744351	8746879	+
EOG7FVG8H	FBpp0226422	FBgn0199257	Drosophila virilis	B4LI79	r1.2	scaffold_13049	10497728	10500229	-
EOG7FVG8H	FBpp0162450	FBgn0135990	Drosophila mojavensis	B4KVR1	r1.3	scaffold_6680	10279897	10282413	+
EOG7FZBJ6	FBpp0078591	FBgn0261434	Drosophila melanogaster	Q26364	r6.01	3R	4345545	4346503	-
EOG7FZBJ6	FBpp0218086	FBgn0191175	Drosophila simulans	B4QV07	r1.4	3R	243578	244536	-
EOG7FZBJ6	FBpp0192184	FBgn0165653	Drosophila sechellia	B4I3M7	r1.3	scaffold_6	288723	289681	-
EOG7FZBJ6	FBpp0270368	FBgn0242436	Drosophila yakuba	B4PTR3	r1.3	3R	532018	532968	-
EOG7FZBJ6	FBpp0130189	FBgn0103940	Drosophila erecta	B3P1Z5	r1.3	scaffold_4770	524566	525531	-
EOG7FZBJ6	FBpp0120006	FBgn0093835	Drosophila ananassae	B3LY07	r1.3	scaffold_13340	11175298	11176267	-
EOG7FZBJ6	FBpp0284621	FBgn0082005	Drosophila pseudoobscura	Q295F3	r3.2	2	24774746	24775699	+
EOG7FZBJ6	FBpp0176432	FBgn0149932	Drosophila persimilis	B4GM47	r1.3	scaffold_6	54765	55718	+
EOG7FZBJ6	FBpp0242905	FBgn0215770	Drosophila willistoni	B4NIE1	r1.3	scf2_1100000004943	3096838	3097754	+
EOG7FZBJ6	FBpp0152640	FBgn0126201	Drosophila grimshawi	B4JGF3	r1.3	scaffold_14906	975233	976178	-
EOG7FZBJ6	FBpp0228598	FBgn0201398	Drosophila virilis	B4MC22	r1.2	scaffold_12822	3332309	3333266	-
EOG7FZBJ6	FBpp0172103	FBgn0145613	Drosophila mojavensis	B4K6W5	r1.3	scaffold_6540	16651887	16652836	-
EOG7G26RQ	FBpp0075323	FBgn0036522	Drosophila melanogaster	Q95T25	r6.01	3L	15620038	15623011	+
EOG7G26RQ	FBpp0212963	FBgn0186241	Drosophila simulans	B4QL48	r1.4	3L	14952536	14955523	+
EOG7G26RQ	FBpp0207025	FBgn0180405	Drosophila sechellia	B4HIH6	r1.3	scaffold_0	7725780	7728788	+
EOG7G26RQ	FBpp0267272	FBgn0239487	Drosophila yakuba	B4PCJ6	r1.3	3L	18161140	18164083	+
EOG7G26RQ	FBpp0134462	FBgn0108151	Drosophila erecta	B3NDK5	r1.3	scaffold_4784	17870998	17873988	+
EOG7G26RQ	FBpp0127277	FBgn0101079	Drosophila ananassae	B3MAC3	r1.3	scaffold_13337	11541794	11544860	-
EOG7G26RQ	FBpp0274794	FBgn0245030	Drosophila pseudoobscura	B5DQH2	r3.2	XR_group6	121017	148151	-
EOG7G26RQ	FBpp0189081	FBgn0162561	Drosophila persimilis	B4GU93	r1.3	scaffold_12	831719	834482	-
EOG7G26RQ	FBpp0243950	FBgn0216812	Drosophila willistoni	B4MX68	r1.3	scf2_1100000004540	1733730	1737047	-
EOG7G26RQ	FBpp0225774	FBgn0198616	Drosophila virilis	B4LII5	r1.2	scaffold_13049	22439678	22442556	-
EOG7G26RQ	FBpp0160902	FBgn0134444	Drosophila mojavensis	B4L0I3	r1.3	scaffold_6680	17041340	17044221	-
EOG7G5307	FBpp0082580	FBgn0000283	Drosophila melanogaster	Q24478	r6.01	3R	15271043	15274516	-
EOG7G5307	FBpp0218768	FBgn0041670	Drosophila simulans	B4QZ23	r1.4	3R	10366583	10368200	+
EOG7G5307	FBpp0192965	FBgn0166431	Drosophila sechellia	B4INI5	r1.3	scaffold_3201	3714	4690	-
EOG7G5307	FBpp0271404	FBgn0041646	Drosophila yakuba	B4PS62	r1.3	3R	15333844	15337337	+
EOG7G5307	FBpp0139283	FBgn0112924	Drosophila erecta	B3P0T5	r1.3	scaffold_4770	10619942	10623431	-
EOG7G5307	FBpp0114939	FBgn0088787	Drosophila ananassae	B3MX85	r1.3	scaffold_13250	153809	157315	+
EOG7G5307	FBpp0281104	FBgn0079550	Drosophila pseudoobscura	Q294B4	r3.2	2	28037244	28040954	-
EOG7G5307	FBpp0176176	FBgn0149677	Drosophila persimilis	B4GLB5	r1.3	scaffold_6	3345894	3349599	-
EOG7G5307	FBpp0242633	FBgn0215498	Drosophila willistoni	B4NIS2	r1.3	scf2_1100000004943	3630276	3633925	-
EOG7G5307	FBpp0152653	FBgn0126214	Drosophila grimshawi	B4JGC9	r1.3	scaffold_14906	856732	860490	-
EOG7G5307	FBpp0238454	FBgn0211124	Drosophila virilis	B4LZY9	r1.2	scaffold_13047	7864369	7868378	+
EOG7G5307	FBpp0173881	FBgn0147386	Drosophila mojavensis	B4K5V0	r1.3	scaffold_6540	15586573	15590470	+
EOG7G7Z7V	FBpp0081395	FBgn0037618	Drosophila melanogaster	Q9VHM6	r6.01	3R	8725484	8726533	+
EOG7G7Z7V	FBpp0216971	FBgn0190091	Drosophila simulans	B4QXY8	r1.4	3R	16742705	16743750	-
EOG7G7Z7V	FBpp0205235	FBgn0178623	Drosophila sechellia	B4HL23	r1.3	scaffold_0	17304242	17305287	-
EOG7G7Z7V	FBpp0270912	FBgn0242951	Drosophila yakuba	B4PTU7	r1.3	3R	8612447	8613488	+
EOG7G7Z7V	FBpp0131172	FBgn0104914	Drosophila erecta	B3P4T8	r1.3	scaffold_4770	17034510	17035531	-
EOG7G7Z7V	FBpp0121377	FBgn0095203	Drosophila ananassae	B3LXH0	r1.3	scaffold_13340	10962276	10963356	+
EOG7G7Z7V	FBpp0284776	FBgn0071237	Drosophila pseudoobscura	Q294K2	r3.2	2	27220096	27221245	+
EOG7G7Z7V	FBpp0176583	FBgn0150082	Drosophila persimilis	B4GMZ8	r1.3	scaffold_6	2491138	2492287	+
EOG7G7Z7V	FBpp0240416	FBgn0213284	Drosophila willistoni	B4NB08	r1.3	scf2_1100000004902	4550907	4552132	-
EOG7G7Z7V	FBpp0152482	FBgn0126043	Drosophila grimshawi	B4JHZ6	r1.3	scaffold_14906	3480048	3481287	-
EOG7G7Z7V	FBpp0237095	FBgn0209782	Drosophila virilis	B4LZG1	r1.2	scaffold_13047	17018062	17019338	-
EOG7G7Z7V	FBpp0171610	FBgn0145121	Drosophila mojavensis	B4K5C0	r1.3	scaffold_6540	25999762	26001033	-
EOG7GBTG8	FBpp0221789	FBgn0194772	Drosophila simulans	B4Q4I9	r1.4	2L	5880697	5884092	+
EOG7GBTG8	FBpp0200080	FBgn0173509	Drosophila sechellia	B4I1R7	r1.3	scaffold_5	4162828	4166245	+
EOG7GBTG8	FBpp0258647	FBgn0231296	Drosophila yakuba	B4P0P1	r1.3	2L	6820296	6823687	-
EOG7GBTG8	FBpp0128933	FBgn0102696	Drosophila erecta	B3N5F8	r1.3	scaffold_4929	15014296	15017783	+
EOG7GBTG8	FBpp0117696	FBgn0091531	Drosophila ananassae	B3MKH9	r1.3	scaffold_12916	8095663	8100200	-
EOG7GBTG8	FBpp0279193	FBgn0075105	Drosophila pseudoobscura	Q29PP4	r3.2	4_group1	157811	161249	-
EOG7GBTG8	FBpp0183172	FBgn0156665	Drosophila persimilis	B4G6I1	r1.3	scaffold_1	155380	158818	-
EOG7GBTG8	FBpp0243869	FBgn0216731	Drosophila willistoni	B4MUW6	r1.3	scf2_1100000004521	7787757	7793673	-
EOG7GBTG8	FBpp0144710	FBgn0118285	Drosophila grimshawi	B4JB01	r1.3	scaffold_15252	1379284	1384682	-
EOG7GBTG8	FBpp0230239	FBgn0203009	Drosophila virilis	B4LRM7	r1.2	scaffold_12963	4027193	4031996	+
EOG7GBTG8	FBpp0166531	FBgn0140058	Drosophila mojavensis	B4KL83	r1.3	scaffold_6500	7870583	7875256	+
EOG7GBTGZ	FBpp0076705	FBgn0035687	Drosophila melanogaster	Q9VRV0	r6.01	3L	6163157	6164682	+
EOG7GBTGZ	FBpp0212346	FBgn0185640	Drosophila simulans	B4QJB5	r1.4	3L	5657135	5658662	+
EOG7GBTGZ	FBpp0196244	FBgn0169688	Drosophila sechellia	B4HUR5	r1.3	scaffold_2	6100145	6101684	+
EOG7GBTGZ	FBpp0266558	FBgn0238803	Drosophila yakuba	B4PJE6	r1.3	3L	6745138	6746642	+
EOG7GBTGZ	FBpp0133876	FBgn0107582	Drosophila erecta	B3NGF2	r1.3	scaffold_4784	8851657	8853137	+
EOG7GBTGZ	FBpp0126722	FBgn0100524	Drosophila ananassae	B3MA07	r1.3	scaffold_13337	20771621	20773078	-
EOG7GBTGZ	FBpp0274242	FBgn0072227	Drosophila pseudoobscura	Q2LZE8	r3.2	XR_group6	9532546	9534039	-
EOG7GBTGZ	FBpp0179670	FBgn0153167	Drosophila persimilis	B4H6I2	r1.3	scaffold_35	208193	209686	+
EOG7GBTGZ	FBpp0246416	FBgn0219272	Drosophila willistoni	B4ML15	r1.3	scf2_1100000004511	3464110	3465773	+
EOG7GBTGZ	FBpp0149746	FBgn0123311	Drosophila grimshawi	B4J080	r1.3	scaffold_15110	1922932	1924617	+
EOG7GBTGZ	FBpp0227161	FBgn0199980	Drosophila virilis	B4LHG1	r1.2	scaffold_13049	687661	689065	+
EOG7GBTGZ	FBpp0161839	FBgn0135379	Drosophila mojavensis	B4KWM9	r1.3	scaffold_6680	543421	545019	-
EOG7GNF6B	FBpp0085747	FBgn0034425	Drosophila melanogaster	Q8SXZ6	r6.01	2R	19281623	19283782	-
EOG7GNF6B	FBpp0223735	FBgn0196631	Drosophila simulans	B4QDN3	r1.4	2R	13879467	13881620	-
EOG7GNF6B	FBpp0258866	FBgn0231502	Drosophila yakuba	B4PBN9	r1.3	2R	14006711	14009617	+
EOG7GNF6B	FBpp0139464	FBgn0113102	Drosophila erecta	B3NJH9	r1.3	scaffold_4845	9372842	9374981	-
EOG7GNF6B	FBpp0116484	FBgn0090324	Drosophila ananassae	B3MBJ5	r1.3	scaffold_13266	11396138	11398191	+
EOG7GNF6B	FBpp0308187	FBgn0071326	Drosophila pseudoobscura	Q28Z94	r3.2	3	10001040	10003235	-
EOG7GNF6B	FBpp0180941	FBgn0154438	Drosophila persimilis	B4GI28	r1.3	scaffold_4	5314860	5317109	-
EOG7GNF6B	FBpp0250088	FBgn0222937	Drosophila willistoni	B4MK62	r1.3	scf2_1100000004510	2941313	2943388	+
EOG7GNF6B	FBpp0156602	FBgn0130154	Drosophila grimshawi	B4JVC8	r1.3	scaffold_15112	3651536	3653990	-
EOG7GNF6B	FBpp0234081	FBgn0206806	Drosophila virilis	B4MCP9	r1.2	scaffold_13324	2805521	2807563	-
EOG7GNF6B	FBpp0169841	FBgn0143359	Drosophila mojavensis	B4KU61	r1.3	scaffold_6496	13962719	13964804	+
EOG7GNF6G	FBpp0082948	FBgn0038551	Drosophila melanogaster	Q9VEF0	r6.01	3R	17807654	17809117	-
EOG7GNF6G	FBpp0218609	FBgn0191685	Drosophila simulans	B4QV35	r1.4	3R	7855662	7857118	+
EOG7GNF6G	FBpp0196810	FBgn0170253	Drosophila sechellia	B4IBC3	r1.3	scaffold_12	519542	520996	+
EOG7GNF6G	FBpp0270252	FBgn0242325	Drosophila yakuba	B4PKJ3	r1.3	3R	2214689	2216194	-
EOG7GNF6G	FBpp0135293	FBgn0108977	Drosophila erecta	B3P0F4	r1.3	scaffold_4770	7994433	7995955	+
EOG7GNF6G	FBpp0121358	FBgn0095184	Drosophila ananassae	B3LXD9	r1.3	scaffold_13340	10770541	10771948	+
EOG7GNF6G	FBpp0284911	FBgn0080286	Drosophila pseudoobscura	Q293S4	r3.2	2	29328941	29330232	+
EOG7GNF6G	FBpp0176720	FBgn0150219	Drosophila persimilis	B4GLP9	r1.3	scaffold_6	4676697	4677984	+
EOG7GNF6G	FBpp0242435	FBgn0215301	Drosophila willistoni	B4NKU7	r1.3	scf2_1100000004943	7401940	7403189	-
EOG7GNF6G	FBpp0156219	FBgn0129771	Drosophila grimshawi	B4JYX4	r1.3	scaffold_15116	878268	879614	-
EOG7GNF6G	FBpp0239096	FBgn0211756	Drosophila virilis	B4M0K2	r1.2	scaffold_13047	18837144	18838612	+
EOG7GNF6G	FBpp0172201	FBgn0145711	Drosophila mojavensis	B4K567	r1.3	scaffold_6540	14839007	14842336	-
EOG7GR9FD	FBpp0081225	FBgn0037446	Drosophila melanogaster	Q9VI24	r6.01	3R	6457287	6458673	+
EOG7GR9FD	FBpp0218278	FBgn0191364	Drosophila simulans	B4QYC0	r1.4	3R	2309962	2311308	+
EOG7GR9FD	FBpp0192374	FBgn0165843	Drosophila sechellia	B4I4G5	r1.3	scaffold_6	2369836	2371181	+
EOG7GR9FD	FBpp0255232	FBgn0228096	Drosophila yakuba	B4PKS7	r1.3	3R	18203571	18204990	+
EOG7GR9FD	FBpp0121556	FBgn0095382	Drosophila ananassae	B3M0V5	r1.3	scaffold_13340	13508455	13509790	+
EOG7GR9FD	FBpp0300473	FBgn0070264	Drosophila pseudoobscura	Q296S6	r3.2	2	20108299	20109705	-
EOG7GR9FD	FBpp0185858	FBgn0159344	Drosophila persimilis	B4GER7	r1.3	scaffold_3	2841226	2842618	-
EOG7GR9FD	FBpp0242642	FBgn0215507	Drosophila willistoni	B4NIQ6	r1.3	scf2_1100000004943	3537845	3539215	-
EOG7GR9FD	FBpp0153443	FBgn0127002	Drosophila grimshawi	B4JHB0	r1.3	scaffold_14906	12503871	12505345	+
EOG7GR9FD	FBpp0239026	FBgn0211687	Drosophila virilis	B4LZS6	r1.2	scaffold_13047	17446074	17447569	+
EOG7GR9FD	FBpp0172232	FBgn0145742	Drosophila mojavensis	B4K4N5	r1.3	scaffold_6540	14221158	14222645	-
EOG7GV5PB	FBpp0303753	FBgn0020378	Drosophila melanogaster	A8JUN6	r6.01	X	9730564	9755302	+
EOG7GV5PB	FBpp0215366	FBgn0188542	Drosophila simulans	B4R764	r1.4	X	7671561	7696615	+
EOG7GV5PB	FBpp0192863	FBgn0166329	Drosophila sechellia	B4IDJ2	r1.3	scaffold_15	409903	411435	+
EOG7GV5PB	FBpp0262818	FBgn0235250	Drosophila yakuba	B4PWY8	r1.3	X	18221453	18247557	+
EOG7GV5PB	FBpp0136869	FBgn0110539	Drosophila erecta	B3NT48	r1.3	scaffold_4690	5464742	5489109	-
EOG7GV5PB	FBpp0125725	FBgn0099527	Drosophila ananassae	B3MWP1	r1.3	scaffold_13248	1480519	1481883	+
EOG7GV5PB	FBpp0272279	FBgn0072328	Drosophila pseudoobscura	Q29FX9	r3.2	XL_group3a	850984	877994	+
EOG7GV5PB	FBpp0180479	FBgn0153976	Drosophila persimilis	B4GWT5	r1.3	scaffold_15	2017339	2044951	-
EOG7GV5PB	FBpp0254499	FBgn0227315	Drosophila willistoni	B4NE44	r1.3	scf2_1100000004909	3305491	3336982	-
EOG7GV5PB	FBpp0145708	FBgn0119282	Drosophila grimshawi	B4JIU5	r1.3	scaffold_15203	11843554	11871993	-
EOG7GV5PB	FBpp0233129	FBgn0205865	Drosophila virilis	B4M269	r1.2	scaffold_12970	9168522	9257266	-
EOG7GV5PB	FBpp0165200	FBgn0138732	Drosophila mojavensis	B4L2Q9	r1.3	scaffold_6473	16180428	16210493	+
EOG7H7NMV	FBpp0077922	FBgn0037031	Drosophila melanogaster	Q6NL58	r6.01	3L	20842051	20843555	+
EOG7H7NMV	FBpp0213319	FBgn0186589	Drosophila simulans	B4QJ85	r1.4	3L	20190757	20192579	+
EOG7H7NMV	FBpp0203806	FBgn0177199	Drosophila sechellia	B4IAH0	r1.3	scaffold_11	730773	732288	+
EOG7H7NMV	FBpp0264726	FBgn0237050	Drosophila yakuba	B4PEN7	r1.3	3L	19703215	19704720	-
EOG7H7NMV	FBpp0134692	FBgn0108381	Drosophila erecta	B3NIT1	r1.3	scaffold_4784	20522478	20523976	+
EOG7H7NMV	FBpp0127481	FBgn0101283	Drosophila ananassae	B3M6W1	r1.3	scaffold_13337	8846992	8848497	-
EOG7H7NMV	FBpp0274728	FBgn0071071	Drosophila pseudoobscura	Q2M154	r3.2	XR_group6	1306185	1307688	-
EOG7H7NMV	FBpp0188514	FBgn0161996	Drosophila persimilis	B4GUN0	r1.3	scaffold_12	1995804	1997307	-
EOG7H7NMV	FBpp0254508	FBgn0227324	Drosophila willistoni	B4N3W3	r1.3	scf2_1100000004762	5612545	5613970	-
EOG7H7NMV	FBpp0149818	FBgn0123383	Drosophila grimshawi	B4J0Z4	r1.3	scaffold_15110	2833253	2834381	+
EOG7H7NMV	FBpp0227235	FBgn0200053	Drosophila virilis	B4LB67	r1.2	scaffold_13049	1760955	1762157	+
EOG7H7NMV	FBpp0165783	FBgn0139314	Drosophila mojavensis	B4L9F5	r1.3	scaffold_6654	2068772	2069853	-
EOG7H7NMW	FBpp0079889	FBgn0032401	Drosophila melanogaster	Q95TH6	r6.01	2L	12047396	12048861	-
EOG7H7NMW	FBpp0220539	FBgn0193547	Drosophila simulans	B4Q3P0	r1.4	2L	11851392	11852857	-
EOG7H7NMW	FBpp0207861	FBgn0181237	Drosophila sechellia	B4IE52	r1.3	scaffold_16	242089	243947	-
EOG7H7NMW	FBpp0257489	FBgn0230222	Drosophila yakuba	B4P1X5	r1.3	2L	8469550	8471012	-
EOG7H7NMW	FBpp0128825	FBgn0102588	Drosophila erecta	B3N3Y3	r1.3	scaffold_4929	13364606	13366071	+
EOG7H7NMW	FBpp0126679	FBgn0100481	Drosophila ananassae	B3MVI8	r1.3	scaffold_12943	2581554	2583011	+
EOG7H7NMW	FBpp0285244	FBgn0079861	Drosophila pseudoobscura	Q29NJ7	r3.2	4_group2	905139	906640	+
EOG7H7NMW	FBpp0178245	FBgn0151743	Drosophila persimilis	B4GQJ1	r1.3	scaffold_8	2987935	2989436	-
EOG7H7NMW	FBpp0243970	FBgn0216832	Drosophila willistoni	B4MWJ4	r1.3	scf2_1100000004521	5649422	5650935	-
EOG7H7NMW	FBpp0238434	FBgn0211104	Drosophila virilis	B4LUH2	r1.2	scaffold_12963	10164211	10165722	-
EOG7H7NMW	FBpp0164092	FBgn0137626	Drosophila mojavensis	B4KHY7	r1.3	scaffold_6500	2847957	2849469	-
EOG7HBHW5	FBpp0306251	FBgn0264744	Drosophila melanogaster	NULL	r6.01	2L	3169914	3170951	-
EOG7HBHW5	FBpp0221175	FBgn0194167	Drosophila simulans	B4Q943	r1.4	2L	3112599	3113576	-
EOG7HBHW5	FBpp0199640	FBgn0173070	Drosophila sechellia	B4I2W6	r1.3	scaffold_5	1320959	1321936	-
EOG7HBHW5	FBpp0259944	FBgn0232524	Drosophila yakuba	B4NXE7	r1.3	2L	3165301	3166359	-
EOG7HBHW5	FBpp0143002	FBgn0116588	Drosophila erecta	B3NAR6	r1.3	scaffold_4929	3212839	3213885	-
EOG7HFD3S	FBpp0077119	FBgn0026319	Drosophila melanogaster	A8DYU9	r6.01	2L	4372273	4380099	+
EOG7HFD3S	FBpp0221681	FBgn0194665	Drosophila simulans	B4QA60	r1.4	2L	4284454	4303053	+
EOG7HFD3S	FBpp0199943	FBgn0173373	Drosophila sechellia	B4I379	r1.3	scaffold_5	2470659	2478302	+
EOG7HFD3S	FBpp0263293	FBgn0068014	Drosophila yakuba	B4NYJ2	r1.3	2L	4405821	4413627	+
EOG7HFD3S	FBpp0143543	FBgn0117126	Drosophila erecta	B3N3R0	r1.3	scaffold_4929	4454547	4462411	+
EOG7HFD3S	FBpp0124329	FBgn0098141	Drosophila ananassae	B3MU48	r1.3	scaffold_12943	3483387	3491236	-
EOG7HFD3S	FBpp0279527	FBgn0075885	Drosophila pseudoobscura	Q29LI9	r3.2	4_group3	9384848	9393171	-
EOG7HFD3S	FBpp0179214	FBgn0152711	Drosophila persimilis	B4GPW4	r1.3	scaffold_8	575834	584339	-
EOG7HFD3S	FBpp0253480	FBgn0226297	Drosophila willistoni	B4MZP5	r1.3	scf2_1100000004585	4241931	4249967	-
EOG7HFD3S	FBpp0147114	FBgn0120685	Drosophila grimshawi	B4JQE4	r1.3	scaffold_15126	3901379	3909738	-
EOG7HFD3S	FBpp0230538	FBgn0203306	Drosophila virilis	B4MDS3	r1.2	scaffold_13246	2489714	2499894	-
EOG7HFD3S	FBpp0171257	FBgn0144769	Drosophila mojavensis	B4KES9	r1.3	scaffold_6500	22843734	22853311	-
EOG7HJ8BF	FBpp0086549	FBgn0033993	Drosophila melanogaster	Q4V3F5	r6.01	2R	15145881	15147755	-
EOG7HJ8BF	FBpp0224037	FBgn0196920	Drosophila simulans	B4QGD7	r1.4	2R	9772004	9774221	-
EOG7HJ8BF	FBpp0201634	FBgn0175040	Drosophila sechellia	B4HRT7	r1.3	scaffold_1	8527596	8529485	-
EOG7HJ8BF	FBpp0257270	FBgn0230017	Drosophila yakuba	B4P7T6	r1.3	2R	10953992	10955818	-
EOG7HJ8BF	FBpp0140918	FBgn0114544	Drosophila erecta	B3NQN6	r1.3	scaffold_4845	14838817	14840709	+
EOG7HJ8BF	FBpp0115820	FBgn0089664	Drosophila ananassae	B3MGL1	r1.3	scaffold_13266	2313360	2315829	+
EOG7HJ8BF	FBpp0278425	FBgn0246370	Drosophila pseudoobscura	B5E0E0	r3.2	3	14330940	14332850	+
EOG7HJ8BF	FBpp0181266	FBgn0154763	Drosophila persimilis	B4GGC6	r1.3	scaffold_4	990413	992323	-
EOG7HJ8BF	FBpp0236108	FBgn0208810	Drosophila virilis	B4LL71	r1.2	scaffold_12875	9046764	9048485	+
EOG7HJ8BF	FBpp0167893	FBgn0141415	Drosophila mojavensis	B4KPH3	r1.3	scaffold_6496	18124557	18126299	-
EOG7HJ8C1	FBpp0084924	FBgn0003512	Drosophila melanogaster	P07664	r6.01	3R	30043479	30044780	+
EOG7HJ8C1	FBpp0219900	FBgn0045545	Drosophila simulans	B4R0Z1	r1.4	3R	25536359	25537261	+
EOG7HJ8C1	FBpp0194332	FBgn0167790	Drosophila sechellia	B4HZL0	r1.3	scaffold_4	4715312	4716616	+
EOG7HJ8C1	FBpp0255863	FBgn0228689	Drosophila yakuba	B4PLR6	r1.3	3R	26792304	26793605	+
EOG7HJ8C1	FBpp0130270	FBgn0104020	Drosophila erecta	B3P7Z5	r1.3	scaffold_4820	2136970	2138265	-
EOG7HJ8C1	FBpp0126185	FBgn0099987	Drosophila ananassae	B3MSV1	r1.3	scaffold_12911	3420442	3421734	-
EOG7HJ8C1	FBpp0283106	FBgn0074768	Drosophila pseudoobscura	Q29C74	r3.2	2	977513	978772	+
EOG7HJ8C1	FBpp0178130	FBgn0151628	Drosophila persimilis	B4GNI0	r1.3	scaffold_7	3763873	3765138	+
EOG7HJ8C1	FBpp0243010	FBgn0215875	Drosophila willistoni	B4NJJ7	r1.3	scf2_1100000004943	5266553	5267836	+
EOG7HJ8C1	FBpp0153078	FBgn0126639	Drosophila grimshawi	B4JER8	r1.3	scaffold_14906	6128932	6130191	+
EOG7HJ8C1	FBpp0225194	FBgn0198049	Drosophila virilis	B4M6H9	r1.2	scaffold_12855	3449302	3450540	+
EOG7HJ8C1	FBpp0173425	FBgn0146931	Drosophila mojavensis	B4K801	r1.3	scaffold_6540	7751404	7752639	+
EOG7HJ8C5	FBpp0083239	FBgn0038766	Drosophila melanogaster	Q9VDQ5	r6.01	3R	20028155	20029398	+
EOG7HJ8C5	FBpp0217735	FBgn0190835	Drosophila simulans	B4QSQ9	r1.4	3R	5615733	5616987	-
EOG7HJ8C5	FBpp0199167	FBgn0172598	Drosophila sechellia	B4ILI8	r1.3	scaffold_58	93046	94300	-
EOG7HJ8C5	FBpp0142226	FBgn0115821	Drosophila erecta	B3NZ22	r1.3	scaffold_4770	5806007	5807256	-
EOG7HJ8C5	FBpp0120825	FBgn0094651	Drosophila ananassae	B3LXV1	r1.3	scaffold_13340	2429784	2430869	+
EOG7HJ8C5	FBpp0281119	FBgn0078483	Drosophila pseudoobscura	Q294E2	r3.2	2	27832192	27833365	-
EOG7HJ8C5	FBpp0176191	FBgn0149692	Drosophila persimilis	B4GL84	r1.3	scaffold_6	3140791	3141964	-
EOG7HJ8C5	FBpp0251512	FBgn0224349	Drosophila willistoni	B4NGC2	r1.3	scf2_1100000004921	3952706	3953801	-
EOG7HJ8C5	FBpp0151172	FBgn0124736	Drosophila grimshawi	B4JSY9	r1.3	scaffold_15074	5282771	5283882	-
EOG7HJ8C5	FBpp0225421	FBgn0198271	Drosophila virilis	B4M4U3	r1.2	scaffold_12855	7593768	7594870	+
EOG7HJ8C5	FBpp0171658	FBgn0145169	Drosophila mojavensis	B4KE31	r1.3	scaffold_6540	25058610	25059732	-
EOG7HN4K6	FBpp0112914	FBgn0086655	Drosophila melanogaster	Q7KHG2	r6.01	2R	6503039	6619253	+
EOG7HN4K6	FBpp0208812	FBgn0182181	Drosophila simulans	B4QD93	r1.4	2R	1324377	1329728	+
EOG7HN4K6	FBpp0202356	FBgn0175760	Drosophila sechellia	B4HPV2	r1.3	scaffold_1	165878	170463	+
EOG7HN4K6	FBpp0264070	FBgn0236422	Drosophila yakuba	B4P0X9	r1.3	2L	15248509	15254602	+
EOG7HN4K6	FBpp0141751	FBgn0115356	Drosophila erecta	B3NB55	r1.3	scaffold_4929	20037815	20087596	-
EOG7HN4K6	FBpp0114246	FBgn0088094	Drosophila ananassae	B3MJ52	r1.3	scaffold_13266	18533259	18546562	-
EOG7HN4K6	FBpp0306502	FBgn0263814	Drosophila pseudoobscura	B5DZ64	r3.2	3	18092431	18215386	+
EOG7HN4K6	FBpp0184455	FBgn0157943	Drosophila persimilis	B4H644	r1.3	scaffold_34	19374	153327	+
EOG7HN4K6	FBpp0248646	FBgn0221501	Drosophila willistoni	B4MNV2	r1.3	scf2_1100000004512	1553301	1581554	-
EOG7HN4K6	FBpp0156799	FBgn0130350	Drosophila grimshawi	B4JVQ6	r1.3	scaffold_15112	141298	147390	+
EOG7HN4K6	FBpp0235872	FBgn0208581	Drosophila virilis	B4LIM4	r1.2	scaffold_12875	5113861	5120682	+
EOG7HN4K6	FBpp0167595	FBgn0141117	Drosophila mojavensis	B4KUH5	r1.3	scaffold_6496	24971123	24977404	-
EOG7HR0TS	FBpp0074130	FBgn0030787	Drosophila melanogaster	Q9VXB4	r6.01	X	16785479	16786750	-
EOG7HR0TS	FBpp0214126	FBgn0187385	Drosophila simulans	B4R630	r1.4	X	12858493	12859765	-
EOG7HR0TS	FBpp0194844	FBgn0168298	Drosophila sechellia	B4IET1	r1.3	scaffold_17	507768	509043	-
EOG7HR0TS	FBpp0260653	FBgn0233213	Drosophila yakuba	B4Q1V3	r1.3	X	15286461	15287733	-
EOG7HR0TS	FBpp0136771	FBgn0110441	Drosophila erecta	B3NW81	r1.3	scaffold_4690	7036614	7037882	-
EOG7HR0TS	FBpp0125478	FBgn0099284	Drosophila ananassae	B3MWC0	r1.3	scaffold_13248	4307788	4309072	-
EOG7HR0TS	FBpp0273540	FBgn0081894	Drosophila pseudoobscura	Q29IK5	r3.2	XL_group1a	6651590	6652807	+
EOG7HR0TS	FBpp0190872	FBgn0164346	Drosophila persimilis	B4H2M2	r1.3	scaffold_25	661121	662338	-
EOG7HR0TS	FBpp0247544	FBgn0220399	Drosophila willistoni	B4NPP4	r1.3	scf2_1100000004963	4016906	4018140	+
EOG7HR0TS	FBpp0158835	FBgn0132384	Drosophila grimshawi	B4JP09	r1.3	scaffold_14853	9941814	9943091	+
EOG7HR0TS	FBpp0233234	FBgn0205965	Drosophila virilis	B4M1N4	r1.2	scaffold_12970	7158289	7159570	-
EOG7HR0TS	FBpp0164663	FBgn0138195	Drosophila mojavensis	B4L2U8	r1.3	scaffold_6473	3324942	3326183	+
EOG7HTW2P	FBpp0071109	FBgn0030012	Drosophila melanogaster	Q5U1C2	r6.01	X	8153044	8154453	+
EOG7HTW2P	FBpp0215287	FBgn0188467	Drosophila simulans	B4R6G6	r1.4	X	6437253	6437873	+
EOG7HTW2P	FBpp0192709	FBgn0166177	Drosophila sechellia	B4IKX9	r1.3	scaffold_44	133415	134815	+
EOG7HTW2P	FBpp0260777	FBgn0233332	Drosophila yakuba	B4Q0E9	r1.3	X	13262016	13263416	-
EOG7HTW2P	FBpp0137846	FBgn0111504	Drosophila erecta	B3NX04	r1.3	scaffold_4690	10418700	10420106	+
EOG7HTW2P	FBpp0124501	FBgn0098311	Drosophila ananassae	B3MRL7	r1.3	scaffold_13117	2254705	2256108	+
EOG7HTW2P	FBpp0287880	FBgn0250376	Drosophila pseudoobscura	B5DMI3	r3.2	XL_group1e	3982636	3984108	+
EOG7HTW2P	FBpp0184470	FBgn0157958	Drosophila persimilis	B4GXW5	r1.3	scaffold_17	913228	914478	+
EOG7HTW2P	FBpp0249103	FBgn0221957	Drosophila willistoni	B4MSE9	r1.3	scf2_1100000004515	634611	636161	+
EOG7HTW2P	FBpp0158006	FBgn0131556	Drosophila grimshawi	B4JNP9	r1.3	scaffold_14853	8248796	8250460	-
EOG7HTW2P	FBpp0233826	FBgn0206552	Drosophila virilis	B4M201	r1.2	scaffold_12970	8364604	8366148	+
EOG7HTW2P	FBpp0163586	FBgn0137121	Drosophila mojavensis	B4L8G8	r1.3	scaffold_6482	909563	911134	-
EOG7HXR9M	FBpp0112047	FBgn0263239	Drosophila melanogaster	Q9VZN4	r6.01	3L	3627082	3652902	+
EOG7HXR9M	FBpp0196060	FBgn0169504	Drosophila sechellia	B4HTT2	r1.3	scaffold_2	3613022	3638951	+
EOG7HXR9M	FBpp0266383	FBgn0238635	Drosophila yakuba	B4PH49	r1.3	3L	4175627	4202252	+
EOG7HXR9M	FBpp0133697	FBgn0107404	Drosophila erecta	B3NBY1	r1.3	scaffold_4784	6321860	6347775	+
EOG7HXR9M	FBpp0127409	FBgn0101211	Drosophila ananassae	B3M818	r1.3	scaffold_13337	9791606	9801973	-
EOG7HXR9M	FBpp0275224	FBgn0245196	Drosophila pseudoobscura	B5DPM3	r3.2	XR_group6	6660673	6721976	+
EOG7HXR9M	FBpp0185108	FBgn0158596	Drosophila persimilis	B4H808	r1.3	scaffold_41	22509	35636	+
EOG7HXR9M	FBpp0249663	FBgn0222517	Drosophila willistoni	B4N578	r1.3	scf2_1100000004768	1491540	1497957	+
EOG7HXR9M	FBpp0150327	FBgn0123892	Drosophila grimshawi	B4IZV3	r1.3	scaffold_15110	10399598	10408993	+
EOG7HXR9M	FBpp0226823	FBgn0199649	Drosophila virilis	B4LDI2	r1.2	scaffold_13049	4431497	4441762	-
EOG7HXR9M	FBpp0161717	FBgn0135257	Drosophila mojavensis	B4KYB6	r1.3	scaffold_6680	2851431	2888344	-
EOG7J1MJV	FBpp0080293	FBgn0001981	Drosophila melanogaster	P25932	r6.01	2L	15334094	15335506	+
EOG7J1MJV	FBpp0222406	FBgn0195364	Drosophila simulans	B4Q6E0	r1.4	2L	15092360	15093763	+
EOG7J1MJV	FBpp0197525	FBgn0170964	Drosophila sechellia	B4HXP5	r1.3	scaffold_3	1594695	1596146	+
EOG7J1MJV	FBpp0265978	FBgn0238253	Drosophila yakuba	B4NYB9	r1.3	2L	19993946	19995349	-
EOG7J1MJV	FBpp0143704	FBgn0117283	Drosophila erecta	B3N5R2	r1.3	scaffold_4929	7081923	7083320	+
EOG7J1MJV	FBpp0118574	FBgn0092407	Drosophila ananassae	B3MK69	r1.3	scaffold_12916	7639438	7640889	+
EOG7J1MJV	FBpp0287516	FBgn0077676	Drosophila pseudoobscura	Q29KU5	r3.2	4_group4	2473863	2475362	-
EOG7J1MJV	FBpp0190532	FBgn0164007	Drosophila persimilis	B4GST2	r1.3	scaffold_10	1475173	1476672	-
EOG7J1MJV	FBpp0247276	FBgn0220132	Drosophila willistoni	B4MZ82	r1.3	scf2_1100000004577	1790933	1792417	-
EOG7J1MJV	FBpp0147660	FBgn0121230	Drosophila grimshawi	B4JQT6	r1.3	scaffold_15126	5532703	5534343	+
EOG7J1MJV	FBpp0231816	FBgn0204571	Drosophila virilis	B4LV51	r1.2	scaffold_12963	11996965	11998533	+
EOG7J1MJV	FBpp0167111	FBgn0140635	Drosophila mojavensis	B4KLG8	r1.3	scaffold_6500	20707985	20709598	+
EOG7J4GST	FBpp0070240	FBgn0040366	Drosophila melanogaster	Q9V3X8	r6.01	X	1213939	1215078	-
EOG7J4GST	FBpp0200469	FBgn0173895	Drosophila sechellia	B4I9B4	r1.3	scaffold_10	941922	942760	-
EOG7J4GST	FBpp0261551	FBgn0234056	Drosophila yakuba	B4PXM3	r1.3	X	1022706	1023787	-
EOG7J4GST	FBpp0131262	FBgn0105003	Drosophila erecta	B3P9F2	r1.3	scaffold_4644	1093294	1094415	-
EOG7J4GST	FBpp0125220	FBgn0099027	Drosophila ananassae	B3MYH8	r1.3	scaffold_12929	936416	937589	-
EOG7J4GST	FBpp0273442	FBgn0071031	Drosophila pseudoobscura	Q29IY4	r3.2	XL_group1a	4985901	4986896	+
EOG7J4GST	FBpp0178504	FBgn0152002	Drosophila persimilis	B4GTP6	r1.3	scaffold_11	1568654	1569649	+
EOG7J4GST	FBpp0254778	FBgn0227594	Drosophila willistoni	B4NEF5	r1.3	scf2_1100000004909	4744198	4745381	+
EOG7J4GST	FBpp0145871	FBgn0119444	Drosophila grimshawi	B4JKY9	r1.3	scaffold_15203	8532967	8533812	-
EOG7J4GST	FBpp0231226	FBgn0203988	Drosophila virilis	B4M6M2	r1.2	scaffold_12928	2126152	2127430	+
EOG7J4GST	FBpp0164604	FBgn0138136	Drosophila mojavensis	B4L274	r1.3	scaffold_6473	2006405	2007779	+
EOG7J7C0Z	FBpp0088053	FBgn0025185	Drosophila melanogaster	O44421	r6.01	2R	7510792	7512695	-
EOG7J7C0Z	FBpp0208648	FBgn0182021	Drosophila simulans	B4QEB5	r1.4	2R	2119493	2121402	-
EOG7J7C0Z	FBpp0202261	FBgn0175665	Drosophila sechellia	B4HQW0	r1.3	scaffold_1	1055448	1057393	-
EOG7J7C0Z	FBpp0268914	FBgn0241052	Drosophila yakuba	B4P1Q7	r1.3	2L	16076239	16078134	-
EOG7J7C0Z	FBpp0129284	FBgn0103043	Drosophila erecta	B3N9Y0	r1.3	scaffold_4929	19198184	19200072	+
EOG7J7C0Z	FBpp0116865	FBgn0090701	Drosophila ananassae	B3MGV0	r1.3	scaffold_13266	16378371	16380277	+
EOG7J7C0Z	FBpp0278281	FBgn0074074	Drosophila pseudoobscura	Q28YI4	r3.2	3	12349008	12350904	+
EOG7J7C0Z	FBpp0248808	FBgn0221663	Drosophila willistoni	B4MNZ2	r1.3	scf2_1100000004512	1991291	1993214	+
EOG7J7C0Z	FBpp0153719	FBgn0127277	Drosophila grimshawi	B4J9Z9	r1.3	scaffold_15245	17082717	17084726	-
EOG7J7C0Z	FBpp0234491	FBgn0207215	Drosophila virilis	B4LLC7	r1.2	scaffold_12875	17544788	17546796	-
EOG7J7C0Z	FBpp0169619	FBgn0143138	Drosophila mojavensis	B4KQ94	r1.3	scaffold_6496	10469407	10471403	+
EOG7JQQ73	FBpp0078477	FBgn0003002	Drosophila melanogaster	P39768	r6.01	3R	4853106	4869163	+
EOG7JQQ73	FBpp0218154	FBgn0191241	Drosophila simulans	B4QW61	r1.4	3R	724910	742963	+
EOG7JQQ73	FBpp0192257	FBgn0165726	Drosophila sechellia	B4I3U1	r1.3	scaffold_6	782379	798701	+
EOG7JQQ73	FBpp0270448	FBgn0242508	Drosophila yakuba	B4PUI3	r1.3	3R	1001087	1019068	+
EOG7JQQ73	FBpp0131136	FBgn0104878	Drosophila erecta	B3P279	r1.3	scaffold_4770	983772	1000186	+
EOG7JQQ73	FBpp0122107	FBgn0095929	Drosophila ananassae	B3M142	r1.3	scaffold_13340	22895845	22911654	+
EOG7JQQ73	FBpp0281511	FBgn0070980	Drosophila pseudoobscura	Q295Z2	r3.2	2	22115469	22134722	-
EOG7JQQ73	FBpp0185728	FBgn0159214	Drosophila persimilis	B4GFI0	r1.3	scaffold_3	4878770	4896649	-
EOG7JQQ73	FBpp0242382	FBgn0215248	Drosophila willistoni	B4NL70	r1.3	scf2_1100000004943	8502006	8520218	-
EOG7JQQ73	FBpp0156945	FBgn0130496	Drosophila grimshawi	B4JSV7	r1.3	scaffold_15074	5025608	5046706	+
EOG7JQQ73	FBpp0225468	FBgn0198317	Drosophila virilis	B4M540	r1.2	scaffold_12855	8434345	8458579	+
EOG7JQQ73	FBpp0159462	FBgn0133010	Drosophila mojavensis	B4KCT0	r1.3	scaffold_6540	23647417	23667319	+
EOG7JQQ7G	FBpp0070521	FBgn0040355	Drosophila melanogaster	Q8IRV4	r6.01	X	2893132	2893883	+
EOG7JQQ7G	FBpp0223141	FBgn0196060	Drosophila simulans	B4NU00	r1.4	chrX_Mrandom_188	876	1316	+
EOG7JQQ7G	FBpp0200728	FBgn0174151	Drosophila sechellia	B4IA10	r1.3	scaffold_10	2527325	2529161	+
EOG7JQQ7G	FBpp0261295	FBgn0233821	Drosophila yakuba	B4Q0U8	r1.3	X	5571998	5574003	-
EOG7JQQ7G	FBpp0137178	FBgn0110842	Drosophila erecta	B3NTY0	r1.3	scaffold_4690	207895	209972	+
EOG7JQQ7G	FBpp0125650	FBgn0099454	Drosophila ananassae	B3MWE8	r1.3	scaffold_13248	206119	207846	-
EOG7JQQ7G	FBpp0254668	FBgn0227484	Drosophila willistoni	B4NDW5	r1.3	scf2_1100000004909	2164721	2165578	+
EOG7JQQ7G	FBpp0229703	FBgn0202481	Drosophila virilis	B4MCR4	r1.2	scaffold_12726	88128	89066	+
EOG7JQQ7G	FBpp0160372	FBgn0133916	Drosophila mojavensis	B4L887	r1.3	scaffold_6308	1711960	1712937	+
EOG7JTKGB	FBpp0077247	FBgn0004892	Drosophila melanogaster	Q9VQS7	r6.01	2L	3578297	3580179	-
EOG7JTKGB	FBpp0221146	FBgn0194140	Drosophila simulans	B4Q9M6	r1.4	2L	3534759	3536646	-
EOG7JTKGB	FBpp0199613	FBgn0173043	Drosophila sechellia	B4I310	r1.3	scaffold_5	1679279	1681154	-
EOG7JTKGB	FBpp0259851	FBgn0232433	Drosophila yakuba	B4NXY9	r1.3	2L	3569598	3571499	-
EOG7JTKGB	FBpp0142973	FBgn0116559	Drosophila erecta	B3N343	r1.3	scaffold_4929	3617265	3619166	-
EOG7JTKGB	FBpp0117855	FBgn0091690	Drosophila ananassae	B3MP40	r1.3	scaffold_12916	5628053	5629953	-
EOG7JTKGB	FBpp0280594	FBgn0247353	Drosophila pseudoobscura	B5DIF8	r3.2	4_group3	5161137	5163035	+
EOG7JTKGB	FBpp0183577	FBgn0157069	Drosophila persimilis	B4G9E8	r1.3	scaffold_1	6656176	6658281	+
EOG7JTKGB	FBpp0244621	FBgn0217483	Drosophila willistoni	B4MVD3	r1.3	scf2_1100000004521	9594951	9596753	+
EOG7JTKGB	FBpp0147098	FBgn0120669	Drosophila grimshawi	B4JQH0	r1.3	scaffold_15126	4215884	4218196	-
EOG7JTKGB	FBpp0232011	FBgn0204764	Drosophila virilis	B4LRT7	r1.2	scaffold_12963	15190399	15192851	+
EOG7JTKGB	FBpp0166986	FBgn0140510	Drosophila mojavensis	B4KK82	r1.3	scaffold_6500	18162423	18165049	+
EOG7JXFQ3	FBpp0099852	FBgn0037317	Drosophila melanogaster	Q59E05	r6.01	3R	5375091	5376283	+
EOG7JXFQ3	FBpp0218186	FBgn0191273	Drosophila simulans	B4QWV2	r1.4	3R	1257336	1258530	+
EOG7JXFQ3	FBpp0192281	FBgn0165750	Drosophila sechellia	B4I3Z4	r1.3	scaffold_6	1318281	1319475	+
EOG7JXFQ3	FBpp0270475	FBgn0242533	Drosophila yakuba	B4PV89	r1.3	3R	1589060	1590249	+
EOG7JXFQ3	FBpp0131328	FBgn0105064	Drosophila erecta	B3P2C5	r1.3	scaffold_4770	1468772	1469967	+
EOG7JXFQ3	FBpp0120441	FBgn0094267	Drosophila ananassae	B3LZJ1	r1.3	scaffold_13340	3988069	3989202	-
EOG7JXFQ3	FBpp0281535	FBgn0247731	Drosophila pseudoobscura	B5DY48	r3.2	2	21594586	21595699	-
EOG7JXFQ3	FBpp0185749	FBgn0159235	Drosophila persimilis	B4GFD0	r1.3	scaffold_3	4360296	4361402	-
EOG7JXFQ3	FBpp0240991	FBgn0213859	Drosophila willistoni	B4NB85	r1.3	scf2_1100000004902	5038075	5039207	+
EOG7JXFQ3	FBpp0151751	FBgn0125314	Drosophila grimshawi	B4JSM6	r1.3	scaffold_15074	4252169	4253426	-
EOG7JXFQ3	FBpp0225524	FBgn0198368	Drosophila virilis	B4M5F1	r1.2	scaffold_12855	9953438	9954646	+
EOG7JXFQ3	FBpp0171766	FBgn0145277	Drosophila mojavensis	B4KC02	r1.3	scaffold_6540	22932902	22934098	-
EOG7K19X4	FBpp0303470	FBgn0003396	Drosophila melanogaster	A1Z8F4	r6.01	2R	11174775	11216244	+
EOG7K19X4	FBpp0209173	FBgn0182535	Drosophila simulans	B4QB33	r1.4	2R	5605081	5650124	+
EOG7K19X4	FBpp0202733	FBgn0176137	Drosophila sechellia	B4HN39	r1.3	scaffold_1	4631784	4672651	+
EOG7K19X4	FBpp0257867	FBgn0230576	Drosophila yakuba	B4P7K8	r1.3	2R	2040117	2081830	-
EOG7K19X4	FBpp0138713	FBgn0112361	Drosophila erecta	B3NSN3	r1.3	scaffold_4845	18691585	18733671	-
EOG7K19X4	FBpp0115718	FBgn0089563	Drosophila ananassae	B3MEQ7	r1.3	scaffold_13266	778904	815202	+
EOG7K19X4	FBpp0275778	FBgn0245484	Drosophila pseudoobscura	B5DZD8	r3.2	3	18672438	18712940	-
EOG7K19X4	FBpp0184064	FBgn0157554	Drosophila persimilis	B4H6B8	r1.3	scaffold_34	612521	652859	-
EOG7K19X4	FBpp0250096	FBgn0222945	Drosophila willistoni	B4MK83	r1.3	scf2_1100000004510	3433362	3487557	+
EOG7K19X4	FBpp0155196	FBgn0128752	Drosophila grimshawi	B4J845	r1.3	scaffold_15245	5940575	5985947	+
EOG7K19X4	FBpp0232103	FBgn0204855	Drosophila virilis	B4ME13	r1.2	scaffold_12823	1239976	1243657	-
EOG7K19X4	FBpp0168996	FBgn0142516	Drosophila mojavensis	B4KQ26	r1.3	scaffold_6496	615894	668061	+
EOG7K19XS	FBpp0112133	FBgn0037876	Drosophila melanogaster	A8JQX6	r6.01	3R	11216613	11217878	+
EOG7K19XS	FBpp0217140	FBgn0190259	Drosophila simulans	B4QU70	r1.4	3R	14326053	14327312	-
EOG7K19XS	FBpp0205401	FBgn0178789	Drosophila sechellia	B4HIC9	r1.3	scaffold_0	14915595	14916860	-
EOG7K19XS	FBpp0271088	FBgn0243118	Drosophila yakuba	B4PLI5	r1.3	3R	11074776	11076058	+
EOG7K19XS	FBpp0136513	FBgn0110186	Drosophila erecta	B3NZH9	r1.3	scaffold_4770	14577177	14578456	-
EOG7K19XS	FBpp0119931	FBgn0093760	Drosophila ananassae	B3LZ59	r1.3	scaffold_13340	12094121	12095345	-
EOG7K19XS	FBpp0284865	FBgn0078458	Drosophila pseudoobscura	Q293X8	r3.2	2	28578705	28580007	+
EOG7K19XS	FBpp0176672	FBgn0150171	Drosophila persimilis	B4GLG4	r1.3	scaffold_6	3897277	3898579	+
EOG7K19XS	FBpp0243150	FBgn0216013	Drosophila willistoni	B4NKZ4	r1.3	scf2_1100000004943	7794892	7796716	+
EOG7K19XS	FBpp0152019	FBgn0125581	Drosophila grimshawi	B4JGY4	r1.3	scaffold_14906	11873361	11874703	-
EOG7K19XS	FBpp0236982	FBgn0209672	Drosophila virilis	B4M0K7	r1.2	scaffold_13047	18846875	18847981	-
EOG7K19XV	FBpp0290412	FBgn0037619	Drosophila melanogaster	Q8MQX2	r6.01	3R	8726928	8728316	+
EOG7K19XV	FBpp0216972	FBgn0190092	Drosophila simulans	B4QXY7	r1.4	3R	16740928	16742310	-
EOG7K19XV	FBpp0205236	FBgn0178624	Drosophila sechellia	B4HL22	r1.3	scaffold_0	17302583	17303962	-
EOG7K19XV	FBpp0270913	FBgn0242952	Drosophila yakuba	B4PTU8	r1.3	3R	8613836	8615210	+
EOG7K19XV	FBpp0131283	FBgn0105024	Drosophila erecta	B3P4T7	r1.3	scaffold_4770	17032708	17034072	-
EOG7K19XV	FBpp0121378	FBgn0095204	Drosophila ananassae	B3LXH1	r1.3	scaffold_13340	10963943	10965355	+
EOG7K19XV	FBpp0284777	FBgn0080847	Drosophila pseudoobscura	Q294K1	r3.2	2	27221461	27222846	+
EOG7K19XV	FBpp0176585	FBgn0150084	Drosophila persimilis	B4GMZ9	r1.3	scaffold_6	2492503	2493888	+
EOG7K19XV	FBpp0240419	FBgn0213287	Drosophila willistoni	B4NB07	r1.3	scf2_1100000004902	4549304	4550680	-
EOG7K19XV	FBpp0152483	FBgn0126044	Drosophila grimshawi	B4JHZ5	r1.3	scaffold_14906	3478009	3479833	-
EOG7K19XV	FBpp0237096	FBgn0209783	Drosophila virilis	B4LZG0	r1.2	scaffold_13047	17013836	17017827	-
EOG7K19XV	FBpp0171611	FBgn0145122	Drosophila mojavensis	B4K5B9	r1.3	scaffold_6540	25995246	25999523	-
EOG7K72FN	FBpp0289481	FBgn0259935	Drosophila melanogaster	Q7KU81	r6.01	3L	7445461	7453746	+
EOG7K72FN	FBpp0212420	FBgn0185714	Drosophila simulans	B4QKF3	r1.4	3L	6967069	6967944	+
EOG7K72FN	FBpp0196322	FBgn0169766	Drosophila sechellia	B4HV74	r1.3	scaffold_2	7377309	7378191	+
EOG7K72FN	FBpp0266629	FBgn0238871	Drosophila yakuba	B4PC78	r1.3	3L	8050868	8051768	+
EOG7K72FN	FBpp0132976	FBgn0106689	Drosophila erecta	B3NFC5	r1.3	scaffold_4784	3894289	3895752	-
EOG7K72FN	FBpp0113836	FBgn0087685	Drosophila ananassae		r1.3	scaffold_13337	16228434	16233792	+
EOG7K72FN	FBpp0274893	FBgn0245073	Drosophila pseudoobscura	B5DQJ3	r3.2	XR_group6	1444745	1445632	+
EOG7K72FN	FBpp0190569	FBgn0164044	Drosophila persimilis	B4GUQ9	r1.3	scaffold_12	2134859	2135429	+
EOG7K72FN	FBpp0246527	FBgn0219383	Drosophila willistoni	B4ML82	r1.3	scf2_1100000004511	5975957	5977045	+
EOG7K72FN	FBpp0227421	FBgn0200238	Drosophila virilis	B4LE47	r1.2	scaffold_13049	5427606	5428877	+
EOG7K72FN	FBpp0162079	FBgn0135619	Drosophila mojavensis	B4KYR1	r1.3	scaffold_6680	3784028	3785044	+
EOG7KDSWJ	FBpp0087305	FBgn0040765	Drosophila melanogaster	Q8MR37	r6.01	2R	10983298	11099633	-
EOG7KDSWJ	FBpp0224348	FBgn0197223	Drosophila simulans	B4QB23	r1.4	2R	5426128	5527963	-
EOG7KDSWJ	FBpp0201954	FBgn0175359	Drosophila sechellia	B4HN30	r1.3	scaffold_1	4452845	4554083	-
EOG7KDSWJ	FBpp0258068	FBgn0230762	Drosophila yakuba	B4P7L8	r1.3	2R	2155969	2260592	+
EOG7KDSWJ	FBpp0141248	FBgn0114867	Drosophila erecta	B3NN23	r1.3	scaffold_4845	18810268	18908345	+
EOG7KDSWJ	FBpp0115635	FBgn0089480	Drosophila ananassae	B3MEP5	r1.3	scaffold_13266	590776	598636	-
EOG7KDSWJ	FBpp0184753	FBgn0158241	Drosophila persimilis	B4H6C6	r1.3	scaffold_34	717938	819014	+
EOG7KDSWJ	FBpp0249804	FBgn0222657	Drosophila willistoni	B4MK76	r1.3	scf2_1100000004510	3193811	3318455	-
EOG7KDSWJ	FBpp0154471	FBgn0128028	Drosophila grimshawi	B4J897	r1.3	scaffold_15245	6341605	6418969	-
EOG7KDSWJ	FBpp0232592	FBgn0205340	Drosophila virilis	B4MDT5	r1.2	scaffold_12823	231005	305140	+
EOG7KDSWJ	FBpp0168976	FBgn0142496	Drosophila mojavensis	B4KPY9	r1.3	scaffold_6496	74822	148107	+
EOG7KMJC3	FBpp0081431	FBgn0001180	Drosophila melanogaster	P05084	r6.01	3R	8691878	8694154	-
EOG7KMJC3	FBpp0213520	FBgn0186789	Drosophila simulans	B4NT90	r1.4	chr3R_Mrandom_043	317	1117	-
EOG7KMJC3	FBpp0207801	FBgn0024403	Drosophila sechellia	O62538	r1.3	scaffold_0	17333934	17336207	+
EOG7KMJC3	FBpp0269844	FBgn0022824	Drosophila yakuba	O62541	r1.3	3R	8580561	8582840	-
EOG7KMJC3	FBpp0135978	FBgn0109658	Drosophila erecta	B3P4U5	r1.3	scaffold_4770	17065941	17068241	+
EOG7KMJC3	FBpp0120035	FBgn0062828	Drosophila ananassae	B3LXG4	r1.3	scaffold_13340	10935502	10937811	-
EOG7KMJC3	FBpp0281166	FBgn0062741	Drosophila pseudoobscura	Q294K7	r3.2	2	27188798	27191185	-
EOG7KMJC3	FBpp0176245	FBgn0062750	Drosophila persimilis	B4GMZ1	r1.3	scaffold_6	2459813	2462217	-
EOG7KMJC3	FBpp0240422	FBgn0213290	Drosophila willistoni	B4NB01	r1.3	scf2_1100000004902	4521357	4523750	-
EOG7KMJC3	FBpp0152926	FBgn0126487	Drosophila grimshawi	B4JI02	r1.3	scaffold_14906	3514590	3517133	+
EOG7KMJC3	FBpp0239005	FBgn0013116	Drosophila virilis	P13361	r1.2	scaffold_13047	17058307	17060757	+
EOG7KMJC3	FBpp0172050	FBgn0145560	Drosophila mojavensis	B4K7J5	r1.3	scaffold_6540	17458391	17460844	-
EOG7KMJCG	FBpp0082950	FBgn0038549	Drosophila melanogaster	Q8SX40	r6.01	3R	17803530	17805168	-
EOG7KMJCG	FBpp0218611	FBgn0191687	Drosophila simulans	B4QV37	r1.4	3R	7859629	7861299	+
EOG7KMJCG	FBpp0196812	FBgn0170255	Drosophila sechellia	B4IBC5	r1.3	scaffold_12	523466	525254	+
EOG7KMJCG	FBpp0270254	FBgn0242327	Drosophila yakuba	B4PKJ1	r1.3	3R	2210446	2212005	-
EOG7KMJCG	FBpp0135295	FBgn0108979	Drosophila erecta	B3P0F6	r1.3	scaffold_4770	7998692	8000350	+
EOG7KQDM6	FBpp0070465	FBgn0000520	Drosophila melanogaster	Q9U9D0	r6.01	X	2727832	2729953	+
EOG7KQDM6	FBpp0215020	FBgn0188214	Drosophila simulans	B4R3U1	r1.4	X	1813618	1814379	+
EOG7KQDM6	FBpp0208134	FBgn0181510	Drosophila sechellia	B4IQ78	r1.3	scaffold_11119	73	528	+
EOG7KQDM6	FBpp0261290	FBgn0233816	Drosophila yakuba	B4Q0W3	r1.3	X	5725941	5728091	-
EOG7KQDM6	FBpp0137173	FBgn0110837	Drosophila erecta	B3NTW8	r1.3	scaffold_4690	48894	50960	+
EOG7KQDM6	FBpp0125646	FBgn0099450	Drosophila ananassae	B3MWG2	r1.3	scaffold_13248	449623	451495	-
EOG7KQDM6	FBpp0286516	FBgn0249767	Drosophila pseudoobscura	B5DM66	r3.2	XL_group1e	2015344	2017097	+
EOG7KQDM6	FBpp0184025	FBgn0157515	Drosophila persimilis	B4GYG6	r1.3	scaffold_18	864338	866091	+
EOG7KQDM6	FBpp0254663	FBgn0227479	Drosophila willistoni	B4NDV3	r1.3	scf2_1100000004909	1931555	1933384	+
EOG7KQDM6	FBpp0151665	FBgn0125229	Drosophila grimshawi	B4JXL2	r1.3	scaffold_15081	102821	104581	+
EOG7KQDM6	FBpp0233317	FBgn0206046	Drosophila virilis	B4M3R9	r1.2	scaffold_12970	5241220	5243017	-
EOG7KQDM6	FBpp0164309	FBgn0137842	Drosophila mojavensis	B4L392	r1.3	scaffold_6473	4810273	4812007	-
EOG7KQDMJ	FBpp0085335	FBgn0050431	Drosophila melanogaster	Q4V6Y7	r6.01	2R	6202947	6204854	+
EOG7KQDMJ	FBpp0208803	FBgn0182172	Drosophila simulans	B4QD78	r1.4	2R	986593	988579	+
EOG7KQDMJ	FBpp0198016	FBgn0171454	Drosophila sechellia	B4II47	r1.3	scaffold_26	733602	735543	+
EOG7KQDMJ	FBpp0265768	FBgn0238058	Drosophila yakuba	B4NYU0	r1.3	2L	20385630	20387332	-
EOG7KQDMJ	FBpp0141745	FBgn0115350	Drosophila erecta	B3NB66	r1.3	scaffold_4929	20239268	20241565	-
EOG7KQDMJ	FBpp0114241	FBgn0088089	Drosophila ananassae	B3MJ60	r1.3	scaffold_13266	18712298	18714027	-
EOG7KQDMJ	FBpp0278718	FBgn0075858	Drosophila pseudoobscura	Q28WY1	r3.2	3	18020724	18022043	+
EOG7KQDMJ	FBpp0180357	FBgn0153854	Drosophila persimilis	B4HBD1	r1.3	scaffold_73	40258	41577	-
EOG7KQDMJ	FBpp0251129	FBgn0223971	Drosophila willistoni	B4MR31	r1.3	scf2_1100000004513	5830522	5831783	+
EOG7KQDMJ	FBpp0235867	FBgn0208576	Drosophila virilis	B4LIL8	r1.2	scaffold_12875	4843065	4845323	+
EOG7KQDMJ	FBpp0167590	FBgn0141112	Drosophila mojavensis	B4KUI2	r1.3	scaffold_6496	25234950	25237563	-
EOG7M119T	FBpp0290458	FBgn0029939	Drosophila melanogaster	A8JV11	r6.01	X	7217846	7239902	+
EOG7M119T	FBpp0198986	FBgn0172417	Drosophila sechellia	B4IHK4	r1.3	scaffold_24	321106	342584	+
EOG7M119T	FBpp0260714	FBgn0233271	Drosophila yakuba	B4Q139	r1.3	X	14228275	14251733	-
EOG7M119T	FBpp0138181	FBgn0111837	Drosophila erecta	B3NTP0	r1.3	scaffold_4690	16030589	16035805	+
EOG7M119T	FBpp0124537	FBgn0098347	Drosophila ananassae	B3MRT1	r1.3	scaffold_13117	2888370	2900851	+
EOG7M119T	FBpp0275004	FBgn0245118	Drosophila pseudoobscura	B5DLY4	r3.2	XL_group1e	10942690	11086962	+
EOG7M119T	FBpp0178797	FBgn0152294	Drosophila persimilis	B4GVP0	r1.3	scaffold_14	489191	504602	+
EOG7M119T	FBpp0245529	FBgn0218388	Drosophila willistoni	B4N1X2	r1.3	scf2_1100000004590	1805736	1821284	+
EOG7M119T	FBpp0229263	FBgn0202050	Drosophila virilis	B4MEN1	r1.2	scaffold_12932	1071006	1087622	+
EOG7M119T	FBpp0165158	FBgn0138690	Drosophila mojavensis	B4L2B9	r1.3	scaffold_6473	14888248	14907342	+
EOG7M3WJW	FBpp0076347	FBgn0035903	Drosophila melanogaster	Q6NR60	r6.01	3L	8515089	8517658	+
EOG7M3WJW	FBpp0212500	FBgn0185790	Drosophila simulans	B4QM35	r1.4	3L	7948001	7950544	+
EOG7M3WJW	FBpp0206536	FBgn0179920	Drosophila sechellia	B4HJJ5	r1.3	scaffold_0	787356	789810	+
EOG7M3WJW	FBpp0265756	FBgn0238047	Drosophila yakuba	B4PG15	r1.3	3L	3403441	3405963	-
EOG7M3WJW	FBpp0132863	FBgn0106578	Drosophila erecta	B3NBS6	r1.3	scaffold_4784	5537000	5541028	-
EOG7M3WJW	FBpp0127520	FBgn0101322	Drosophila ananassae	B3M6A0	r1.3	scaffold_13337	8127921	8129976	-
EOG7M3WJW	FBpp0275339	FBgn0245242	Drosophila pseudoobscura	B5DPX0	r3.2	XR_group6	9490561	9493023	+
EOG7M3WJW	FBpp0179609	FBgn0153106	Drosophila persimilis	B4H6J4	r1.3	scaffold_35	249446	256497	-
EOG7M3WJW	FBpp0249496	FBgn0222350	Drosophila willistoni	B4N5B3	r1.3	scf2_1100000004768	1929404	1931708	-
EOG7M3WJW	FBpp0149169	FBgn0122738	Drosophila grimshawi	B4IX26	r1.3	scaffold_15110	7208091	7210510	-
EOG7M3WJW	FBpp0226614	FBgn0199448	Drosophila virilis	B4LFS7	r1.2	scaffold_13049	8179893	8182250	-
EOG7M3WJW	FBpp0161189	FBgn0134729	Drosophila mojavensis	B4KXF4	r1.3	scaffold_6680	11840867	11843251	-
EOG7M3WK5	FBpp0074963	FBgn0004401	Drosophila melanogaster	P41073	r6.01	3L	17638505	17643986	-
EOG7M3WK5	FBpp0210793	FBgn0184123	Drosophila simulans	B4QNX7	r1.4	3L	16971970	16977427	-
EOG7M3WK5	FBpp0267143	FBgn0239362	Drosophila yakuba	B4PJK9	r1.3	3L	16418588	16424114	+
EOG7M3WK5	FBpp0134342	FBgn0108035	Drosophila erecta	B3NHS9	r1.3	scaffold_4784	16217408	16223072	+
EOG7M3WK5	FBpp0127091	FBgn0100893	Drosophila ananassae	B3M4S9	r1.3	scaffold_13337	14335551	14340641	-
EOG7M3WK5	FBpp0275046	FBgn0245131	Drosophila pseudoobscura	B5DPH4	r3.2	XR_group6	3872332	3879373	+
EOG7M3WK5	FBpp0189337	FBgn0162814	Drosophila persimilis	B4GRM3	r1.3	scaffold_9	2173386	2174267	+
EOG7M3WK5	FBpp0149255	FBgn0122821	Drosophila grimshawi	B4J3J4	r1.3	scaffold_15110	5995465	6001576	-
EOG7M3WK5	FBpp0227513	FBgn0200324	Drosophila virilis	B4LEZ0	r1.2	scaffold_13049	6793806	6799655	+
EOG7M3WK5	FBpp0162169	FBgn0135709	Drosophila mojavensis	B4KZJ1	r1.3	scaffold_6680	5125896	5132029	+
EOG7M6RSB	FBpp0086102	FBgn0034240	Drosophila melanogaster	A1ZAV3	r6.01	2R	17549087	17555654	+
EOG7M6RSB	FBpp0209691	FBgn0183038	Drosophila simulans	B4QB94	r1.4	2R	12173616	12180150	+
EOG7M6RSB	FBpp0203276	FBgn0176677	Drosophila sechellia	B4HMW5	r1.3	scaffold_1	10936245	10943598	+
EOG7M6RSB	FBpp0256882	FBgn0229658	Drosophila yakuba	B4P5F1	r1.3	2R	15744040	15750572	-
EOG7M6RSB	FBpp0140343	FBgn0113975	Drosophila erecta	B3NMJ1	r1.3	scaffold_4845	7663836	7670370	+
EOG7M6RSB	FBpp0114539	FBgn0088387	Drosophila ananassae	B3ME20	r1.3	scaffold_13266	14730682	14737443	-
EOG7M6RSB	FBpp0277665	FBgn0078516	Drosophila pseudoobscura	Q291B0	r3.2	3	5335907	5343453	+
EOG7M6RSB	FBpp0175572	FBgn0149074	Drosophila persimilis	B4GAZ2	r1.3	scaffold_2	5538798	5546330	+
EOG7M6RSB	FBpp0251043	FBgn0223885	Drosophila willistoni	B4MQM1	r1.3	scf2_1100000004513	4770163	4776594	+
EOG7M6RSB	FBpp0154827	FBgn0128383	Drosophila grimshawi	B4J4Q3	r1.3	scaffold_15245	424682	433059	-
EOG7M6RSB	FBpp0235845	FBgn0208554	Drosophila virilis	B4LQ32	r1.2	scaffold_12875	4522428	4530326	+
EOG7M6RSB	FBpp0167576	FBgn0141098	Drosophila mojavensis	B4KM08	r1.3	scaffold_6496	25548528	25555758	-
EOG7M6RSX	FBpp0083147	FBgn0010768	Drosophila melanogaster	Q9VDZ3	r6.01	3R	19168035	19169822	+
EOG7M6RSX	FBpp0217677	FBgn0190778	Drosophila simulans	B4QTG3	r1.4	3R	6482149	6483977	-
EOG7M6RSX	FBpp0208303	FBgn0181676	Drosophila sechellia	B4IHY1	r1.3	scaffold_25	765260	767090	-
EOG7M6RSX	FBpp0270596	FBgn0242649	Drosophila yakuba	B4PMS5	r1.3	3R	3675728	3677731	+
EOG7M6RSX	FBpp0141706	FBgn0115312	Drosophila erecta	B3P365	r1.3	scaffold_4770	6633182	6635212	-
EOG7M6RSX	FBpp0119730	FBgn0093559	Drosophila ananassae	B3M2F5	r1.3	scaffold_13340	15387688	15390158	-
EOG7M6RSX	FBpp0284930	FBgn0078967	Drosophila pseudoobscura	Q293Q2	r3.2	2	29459242	29460951	+
EOG7M6RSX	FBpp0176741	FBgn0150240	Drosophila persimilis	B4GLS9	r1.3	scaffold_6	4811457	4813166	+
EOG7M6RSX	FBpp0242942	FBgn0215807	Drosophila willistoni	B4NIT1	r1.3	scf2_1100000004943	3703965	3705847	+
EOG7M6RSX	FBpp0151268	FBgn0124832	Drosophila grimshawi	B4JUX1	r1.3	scaffold_14830	3066661	3069076	+
EOG7M6RSX	FBpp0238411	FBgn0211081	Drosophila virilis	B4LZK1	r1.2	scaffold_13047	7201799	7204466	+
EOG7M6RSX	FBpp0173118	FBgn0146626	Drosophila mojavensis	B4KD16	r1.3	scaffold_6540	3119268	3121917	+
EOG7MHCJD	FBpp0292301	FBgn0261705	Drosophila melanogaster	A8DYN2	r6.01	2R	23012119	23041620	-
EOG7MHCJD	FBpp0223491	FBgn0196401	Drosophila simulans	B4QI43	r1.4	2R	17487774	17489870	-
EOG7MHCJD	FBpp0197068	FBgn0170509	Drosophila sechellia	B4I8F1	r1.3	scaffold_9	2191510	2193373	-
EOG7MHCJD	FBpp0256624	FBgn0229413	Drosophila yakuba	B4P916	r1.3	2R	18860536	18862426	-
EOG7MHCJD	FBpp0138622	FBgn0112270	Drosophila erecta	B3NP00	r1.3	scaffold_4845	20261371	20263241	-
EOG7MHCJD	FBpp0114499	FBgn0088347	Drosophila ananassae	B3MF23	r1.3	scaffold_13266	15235587	15242315	-
EOG7MHCJD	FBpp0277021	FBgn0064422	Drosophila pseudoobscura	Q292I1	r3.2	3	2437811	2438499	-
EOG7MHCJD	FBpp0174962	FBgn0148465	Drosophila persimilis	B4GDF9	r1.3	scaffold_2	2624453	2625141	-
EOG7MHCJD	FBpp0248747	FBgn0221602	Drosophila willistoni	B4MNL9	r1.3	scf2_1100000004512	609357	615181	+
EOG7MHCJD	FBpp0154821	FBgn0128377	Drosophila grimshawi	B4J4R7	r1.3	scaffold_15245	618783	622546	-
EOG7MHCJD	FBpp0235166	FBgn0207886	Drosophila virilis	B4LK33	r1.2	scaffold_12875	7071189	7072865	-
EOG7MHCJD	FBpp0167567	FBgn0141089	Drosophila mojavensis	B4KM25	r1.3	scaffold_6496	25780461	25786336	-
EOG7MM7R9	FBpp0084695	FBgn0039602	Drosophila melanogaster	Q9VAT1	r6.01	3R	28820338	28824191	+
EOG7MM7R9	FBpp0219785	FBgn0192819	Drosophila simulans	B4QYT8	r1.4	3R	24327295	24331158	+
EOG7MM7R9	FBpp0194216	FBgn0167675	Drosophila sechellia	B4HZ19	r1.3	scaffold_4	3509539	3513404	+
EOG7MM7R9	FBpp0268813	FBgn0240958	Drosophila yakuba	B4PQP4	r1.3	3R	21855512	21859507	-
EOG7MM7R9	FBpp0130162	FBgn0103913	Drosophila erecta	B3P5P9	r1.3	scaffold_4820	3387852	3391805	-
EOG7MM7R9	FBpp0121782	FBgn0095608	Drosophila ananassae	B3LVA5	r1.3	scaffold_13340	17441793	17445495	+
EOG7MM7R9	FBpp0282760	FBgn0074102	Drosophila pseudoobscura	Q29BJ8	r3.2	2	3372917	3376829	-
EOG7MM7R9	FBpp0177911	FBgn0151409	Drosophila persimilis	B4GP26	r1.3	scaffold_7	965625	967711	+
EOG7MM7R9	FBpp0241249	FBgn0214117	Drosophila willistoni	B4N8R1	r1.3	scf2_1100000004902	9348863	9352492	+
EOG7MM7R9	FBpp0156336	FBgn0129888	Drosophila grimshawi	B4JSH1	r1.3	scaffold_15074	3812173	3816342	+
EOG7MM7R9	FBpp0237465	FBgn0210150	Drosophila virilis	B4M184	r1.2	scaffold_13047	10244368	10248250	-
EOG7MM7R9	FBpp0171459	FBgn0144970	Drosophila mojavensis	B4K7Q0	r1.3	scaffold_6540	28391960	28395799	-
EOG7MWVFV	FBpp0080856	FBgn0032817	Drosophila melanogaster	Q9VIS5	r6.01	2L	19743220	19756520	-
EOG7MWVFV	FBpp0220139	FBgn0193159	Drosophila simulans	B4QA25	r1.4	2L	19404001	19412619	-
EOG7MWVFV	FBpp0198468	FBgn0171904	Drosophila sechellia	B4I5Z5	r1.3	scaffold_7	3348634	3361986	-
EOG7MWVFV	FBpp0257643	FBgn0230361	Drosophila yakuba	B4PB26	r1.3	2R	6205554	6218702	-
EOG7MWVFV	FBpp0140158	FBgn0113790	Drosophila erecta	B3NL37	r1.3	scaffold_4845	4568454	4581663	+
EOG7MWVFV	FBpp0118670	FBgn0092503	Drosophila ananassae	B3ML65	r1.3	scaffold_12916	9051902	9064972	+
EOG7MWVFV	FBpp0285726	FBgn0070510	Drosophila pseudoobscura	Q29K07	r3.2	4_group5	69026	83540	-
EOG7MWVFV	FBpp0189730	FBgn0163207	Drosophila persimilis	B4GKV9	r1.3	scaffold_5	4575279	4584040	-
EOG7MWVFV	FBpp0244364	FBgn0217226	Drosophila willistoni	B4MW98	r1.3	scf2_1100000004521	4037932	4053238	+
EOG7MWVFV	FBpp0146953	FBgn0120524	Drosophila grimshawi	B4JR69	r1.3	scaffold_15126	6979350	6988751	-
EOG7MWVFV	FBpp0229100	FBgn0201890	Drosophila virilis	B4LVH3	r1.2	scaffold_12963	1517837	1531893	+
EOG7MWVFV	FBpp0167410	FBgn0140932	Drosophila mojavensis	B4KIA8	r1.3	scaffold_6500	28418755	28427847	+
EOG7N6G5X	FBpp0075249	FBgn0263603	Drosophila melanogaster	Q86BI3	r6.01	3L	16106954	16111869	-
EOG7N6G5X	FBpp0210916	FBgn0184242	Drosophila simulans	B4QLU4	r1.4	3L	15437533	15442371	-
EOG7N6G5X	FBpp0205922	FBgn0179308	Drosophila sechellia	B4HJ18	r1.3	scaffold_0	8199761	8204594	-
EOG7N6G5X	FBpp0132042	FBgn0105768	Drosophila erecta	B3NDS1	r1.3	scaffold_4784	18347575	18352729	-
EOG7N6G5X	FBpp0113849	FBgn0087698	Drosophila ananassae	B3M621	r1.3	scaffold_13337	16513621	16518331	+
EOG7N6G5X	FBpp0274912	FBgn0078742	Drosophila pseudoobscura	Q2M111	r3.2	XR_group6	1726468	1731432	+
EOG7N6G5X	FBpp0189203	FBgn0162683	Drosophila persimilis	B4GQT8	r1.3	scaffold_9	20310	25278	+
EOG7N6G5X	FBpp0253048	FBgn0225867	Drosophila willistoni	B4N6W4	r1.3	scf2_1100000004837	914752	921372	-
EOG7N6G5X	FBpp0148611	FBgn0122181	Drosophila grimshawi	B4IX87	r1.3	scaffold_15110	17051547	17057218	-
EOG7N6G5X	FBpp0225900	FBgn0198741	Drosophila virilis	B4LGR5	r1.2	scaffold_13049	19368070	19373818	-
EOG7N6G5X	FBpp0161468	FBgn0135008	Drosophila mojavensis	B4L0Z6	r1.3	scaffold_6680	7100354	7105785	-
EOG7N9BDW	FBpp0099821	FBgn0032979	Drosophila melanogaster	Q8IGP5	r6.01	2L	22166552	22168535	-
EOG7N9BDW	FBpp0220019	FBgn0193041	Drosophila simulans	B4Q4W4	r1.4	2L	21751145	21753691	-
EOG7N9BDW	FBpp0197591	FBgn0171030	Drosophila sechellia	B4IIJ6	r1.3	scaffold_28	774070	776065	-
EOG7N9BDW	FBpp0257977	FBgn0230679	Drosophila yakuba	B4P6D4	r1.3	2R	449804	451783	+
EOG7N9BDW	FBpp0140011	FBgn0113644	Drosophila erecta	B3NKN7	r1.3	scaffold_4845	2243389	2245363	+
EOG7N9BDW	FBpp0117053	FBgn0090888	Drosophila ananassae	B3N1C7	r1.3	scaffold_12984	746219	748208	-
EOG7N9BDW	FBpp0285736	FBgn0074913	Drosophila pseudoobscura	Q29K11	r3.2	4_group5	58634	60632	+
EOG7N9BDW	FBpp0190276	FBgn0163751	Drosophila persimilis	B4GKV3	r1.3	scaffold_5	4559142	4561140	+
EOG7N9BDW	FBpp0244492	FBgn0217354	Drosophila willistoni	B4MUP1	r1.3	scf2_1100000004521	6847787	6851077	+
EOG7N9BDW	FBpp0144885	FBgn0118460	Drosophila grimshawi	B4JBM4	r1.3	scaffold_15252	2170578	2172767	+
EOG7N9BDW	FBpp0229560	FBgn0202340	Drosophila virilis	B4LQS8	r1.2	scaffold_12963	2558214	2560599	+
EOG7N9BDW	FBpp0166710	FBgn0140237	Drosophila mojavensis	B4KFV7	r1.3	scaffold_6500	12746268	12748936	+
EOG7ND6NV	FBpp0080774	FBgn0032763	Drosophila melanogaster	Q9VIY9	r6.01	2L	19179947	19181603	-
EOG7ND6NV	FBpp0220174	FBgn0193193	Drosophila simulans	B4Q9H7	r1.4	2L	18867843	18871413	-
EOG7ND6NV	FBpp0198501	FBgn0171936	Drosophila sechellia	B4I5S5	r1.3	scaffold_7	2802177	2803835	-
EOG7ND6NV	FBpp0257674	FBgn0230391	Drosophila yakuba	B4PAI0	r1.3	2R	5686948	5688602	-
EOG7ND6NV	FBpp0140191	FBgn0113823	Drosophila erecta	B3NM82	r1.3	scaffold_4845	5098836	5100501	+
EOG7ND6NV	FBpp0120689	FBgn0094515	Drosophila ananassae	B3LVD4	r1.3	scaffold_13340	838	9350	-
EOG7ND6NV	FBpp0281868	FBgn0247850	Drosophila pseudoobscura	B5DW68	r3.2	2	16496146	16497913	-
EOG7ND6NV	FBpp0188112	FBgn0161595	Drosophila persimilis	B4G300	r1.3	scaffold_0	3907489	3909267	+
[truncated: 1,040 more rows]
